# Supplementary material for: (3-Methyl-3a,4,7,7a-tetra­hydro-5H-4,7-methano­isoxazolo[4,5-d][1,2]oxazin-5-yl)(phen­yl)methanone
Source: Acta Crystallogr Sect E Struct Rep Online. 2014 Apr 12;70(Pt 5):o543. doi: 10.1107/S1600536814007740 (PMC4011260; doi:10.1107/S1600536814007740)
Supplement: Supplementary file 1 [file e-70-0o543-sup1.cif]

##############################################################################
#                                                                            #
# This CIF contains the data in a paper accepted for publication in          #
# Acta Crystallographica Section E. It conforms to the requirements of       #
# Notes for Authors for Acta Crystallographica Section E, and has been       #
# peer reviewed under the auspices of the IUCr Commission on Journals.       #
#                                                                            #
# Full details of the Crystallographic Information File format               #
# are given in the paper "The Crystallographic Information File (CIF):       #
# a New Standard Archive File for Crystallography" by S. R. Hall, F. H.      #
# Allen and I. D. Brown [Acta Cryst. (1991), A47, 655-685].                  #
#                                                                            #
# The current version of the core CIF dictionary is obtainable from          #
# ftp://ftp.iucr.org/pub/cif_core.dic.                                       #
#                                                                            #
# Software is freely available for graphical display of the structure(s)     #
# in this CIF. For information consult the CIF software page                 #
# http://www.iucr.org/resources/cif/software.                                #
#                                                                            #
# This file may be used for bona fide research purposes within the           #
# scientific community so long as proper attribution is given to the journal # 
# article from which it was obtained.                                        #
#                                                                            #
##############################################################################
data_I
_audit_creation_method     SHELXL-2013
_journal_date_recd_electronic     2014-03-19
_journal_date_accepted     2014-04-07
_journal_name_full     'Acta Crystallographica, Section E'
_journal_year     2014
_journal_volume     70
_journal_issue      5
_journal_page_first     o543
_journal_page_last     o543
_journal_paper_category     QO
_journal_paper_doi     10.1107/S1600536814007740
_journal_coeditor_code     IS5350
_publ_contact_author_name
;
Lough, Alan J.
;
_publ_contact_author_address
;
 Department of Chemistry
 University of Toronto
 Toronto
 Ontario
 Canada M5S 3H6
;
_publ_contact_author_email     alough@chem.utoronto.ca
_publ_contact_author_fax     (416)-978-8775
_publ_contact_author_phone     (416)-978-6275
_publ_section_title
;\
(3-Methyl-3a,4,7,7a-tetrahydro-5<i>H</i>-4,7-methanoisoxazolo[4,5-<i>d</i>][1,\
2]oxazin-5-yl)(phenyl)methanone
;
loop_
    _publ_author_name
    _publ_author_address
    'Lough, Alan J. '
;
Department of Chemistry,
University of Toronto,
Toronto, Ontario, Canada M5S 3H6
;
    'Nagireddy, Jaipal R.'
;
Department of Chemistry,
University of Guelph,
Guelph, Ontario, Canada N1G 2W1
;
    'Tam, William'
;
Department of Chemistry,
University of Guelph,
Guelph, Ontario, Canada N1G 2W1
;
_database_code_depnum_ccdc_archive     'CCDC 995952'
_chemical_name_systematic
;
(3-Methyl-3a,4,7,7a-tetrahydro-5<i>H</i>-4,7-\
methanoisoxazolo[4,5-<i>d</i>][1,2]oxazin-5-yl)(phenyl)methanone
;
_chemical_name_common
;
5-Methyl-8-(1-phenylethenyl)-3,9-dioxa-4,8-diazatricyclo[5.2.1.0^2,6^]dec-4-ene
;
_chemical_formula_moiety     'C14 H14 N2 O3'
_chemical_formula_sum     'C14 H14 N2 O3'
_chemical_formula_iupac     'C14 H14 N2 O3'
_chemical_formula_weight     258.27
_chemical_melting_point     ?
_shelx_space_group_comment
;
The symmetry employed for this shelxl refinement is uniquely defined
by the following loop, which should always be used as a source of
symmetry information in preference to the above space-group names.
They are only intended as comments.
;
_space_group_crystal_system     orthorhombic
_space_group_name_H-M_alt     'P b c a'
_space_group_name_Hall     '-P 2ac 2ab'
loop_
    _space_group_symop_operation_xyz
    'x, y, z'
    'x+1/2, -y+1/2, -z'
    '-x, y+1/2, -z+1/2'
    '-x+1/2, -y, z+1/2'
    '-x, -y, -z'
    '-x-1/2, y-1/2, z'
    'x, -y-1/2, z-1/2'
    'x-1/2, y, -z-1/2'
_cell_length_a     9.5030(18)
_cell_length_b     10.2912(16)
_cell_length_c     25.347(5)
_cell_angle_alpha     90
_cell_angle_beta     90
_cell_angle_gamma     90
_cell_volume     2478.9(8)
_cell_formula_units_Z     8
_cell_measurement_reflns_used     2381
_cell_measurement_theta_min     2.68
_cell_measurement_theta_max     26.76
_cell_measurement_temperature     147(2)
_exptl_crystal_description     needle
_exptl_crystal_colour     colourless
_exptl_crystal_size_max     0.380
_exptl_crystal_size_mid     0.160
_exptl_crystal_size_min     0.100
_exptl_crystal_density_diffrn     1.384
_exptl_crystal_density_meas     ?
_exptl_crystal_density_method     ?
_exptl_crystal_F_000     1088
_exptl_absorpt_coefficient_mu     0.099
_exptl_absorpt_correction_type     multi-scan
_exptl_absorpt_process_details     '(SADABS; Bruker, 2012)'
_shelx_estimated_absorpt_T_min     0.963
_shelx_estimated_absorpt_T_max     0.990
_exptl_absorpt_correction_T_min     0.6714
_exptl_absorpt_correction_T_max     0.7456
_exptl_special_details     ?
_diffrn_ambient_temperature     147(2)
_diffrn_radiation_type     MoK\a
_diffrn_radiation_wavelength     0.71073
_diffrn_measurement_device_type     'Bruker Kappa APEX DUO CCD'
_diffrn_measurement_method     '\f and \w scans'
_diffrn_detector_area_resol_mean     ?
_diffrn_reflns_number     12134
_diffrn_reflns_av_R_equivalents     0.0436
_diffrn_reflns_theta_min     1.607
_diffrn_reflns_theta_max     27.531
_diffrn_reflns_theta_full     25.242
_diffrn_measured_fraction_theta_max     0.998
_diffrn_measured_fraction_theta_full     1.000
_diffrn_reflns_limit_h_min     -12
_diffrn_reflns_limit_h_max     9
_diffrn_reflns_limit_k_min     -11
_diffrn_reflns_limit_k_max     13
_diffrn_reflns_limit_l_min     -24
_diffrn_reflns_limit_l_max     32
_refine_special_details     ?
_reflns_number_total     2854
_reflns_number_gt     2145
_reflns_threshold_expression     I>2\s(I)
_refine_ls_structure_factor_coef     Fsqd
_refine_ls_matrix_type     full
_refine_ls_R_factor_all     0.0608
_refine_ls_R_factor_gt     0.0405
_refine_ls_wR_factor_gt     0.0920
_refine_ls_wR_factor_ref     0.1013
_refine_ls_goodness_of_fit_ref     1.027
_refine_ls_restrained_S_all     1.027
_refine_ls_number_reflns     2854
_refine_ls_number_parameters     173
_refine_ls_number_restraints     0
_refine_ls_hydrogen_treatment     constr
_refine_ls_weighting_scheme     calc
_refine_ls_weighting_details
              'w=1/[\s^2^(Fo^2^)+(0.0436P)^2^+0.7731P] where P=(Fo^2^+2Fc^2^)/3'
_atom_sites_solution_hydrogens     geom
_atom_sites_solution_primary     ?
_atom_sites_solution_secondary     ?
_refine_ls_shift/su_max     0.000
_refine_ls_shift/su_mean     0.000
_refine_diff_density_max     0.283
_refine_diff_density_min     -0.202
_refine_ls_extinction_method     none
_refine_ls_extinction_coef     .
loop_
    _atom_type_symbol
    _atom_type_description
    _atom_type_scat_dispersion_real
    _atom_type_scat_dispersion_imag
    _atom_type_scat_source
    'C' 'C' 0.0033 0.0016
                         'International Tables Vol C Tables 4.2.6.8 and 6.1.1.4'
    'H' 'H' 0.0000 0.0000
                         'International Tables Vol C Tables 4.2.6.8 and 6.1.1.4'
    'N' 'N' 0.0061 0.0033
                         'International Tables Vol C Tables 4.2.6.8 and 6.1.1.4'
    'O' 'O' 0.0106 0.0060
                         'International Tables Vol C Tables 4.2.6.8 and 6.1.1.4'
_computing_data_collection     'APEX2 (Bruker, 2012)'
_computing_cell_refinement     'SAINT (Bruker, 2012)'
_computing_data_reduction     'SAINT (Bruker, 2012)'
_computing_structure_solution     'SHELXS97 (Sheldrick, 2008)'
_computing_structure_refinement     'SHELXL2013 (Sheldrick, 2008)'
_computing_molecular_graphics     'PLATON (Spek, 2009)'
_computing_publication_material     'SHELXTL (Sheldrick, 2008)'
loop_
    _atom_site_type_symbol
    _atom_site_label
    _atom_site_fract_x
    _atom_site_fract_y
    _atom_site_fract_z
    _atom_site_U_iso_or_equiv
    _atom_site_adp_type
    _atom_site_calc_flag
    _atom_site_occupancy
    _atom_site_disorder_assembly
    _atom_site_disorder_group
    O O1 0.42779(11) 0.16029(10) 0.34310(4) 0.0239(3) Uani d 1 . .
    O O2 0.28195(12) 0.06699(10) 0.47211(4) 0.0274(3) Uani d 1 . .
    O O3 0.44907(11) 0.49825(10) 0.35864(4) 0.0261(3) Uani d 1 . .
    N N1 0.48705(13) 0.28419(11) 0.35988(5) 0.0206(3) Uani d 1 . .
    N N2 0.32314(13) 0.14237(12) 0.51709(5) 0.0240(3) Uani d 1 . .
    C C1 0.51026(15) 0.27468(14) 0.41673(6) 0.0196(3) Uani d 1 . .
    H H1A 0.5784 0.3390 0.4316 0.023 Uiso calc 1 . .
    C C2 0.55574(16) 0.13321(14) 0.42059(6) 0.0247(3) Uani d 1 . .
    H H2A 0.6441 0.1146 0.4013 0.030 Uiso calc 1 . .
    H H2B 0.5618 0.1013 0.4574 0.030 Uiso calc 1 . .
    C C3 0.42502(16) 0.08599(14) 0.39177(6) 0.0229(3) Uani d 1 . .
    H H3A 0.4207 -0.0103 0.3867 0.027 Uiso calc 1 . .
    C C4 0.30441(16) 0.14184(14) 0.42428(6) 0.0218(3) Uani d 1 . .
    H H4A 0.2162 0.1520 0.4031 0.026 Uiso calc 1 . .
    C C5 0.36368(14) 0.27359(13) 0.44313(6) 0.0183(3) Uani d 1 . .
    H H5A 0.3038 0.3490 0.4324 0.022 Uiso calc 1 . .
    C C6 0.36722(14) 0.25337(14) 0.50174(6) 0.0193(3) Uani d 1 . .
    C C7 0.41835(16) 0.35181(15) 0.54006(6) 0.0242(3) Uani d 1 . .
    H H7A 0.4135 0.3160 0.5758 0.036 Uiso calc 1 . .
    H H7B 0.3593 0.4297 0.5379 0.036 Uiso calc 1 . .
    H H7C 0.5160 0.3747 0.5318 0.036 Uiso calc 1 . .
    C C8 0.44268(15) 0.39406(14) 0.33502(6) 0.0198(3) Uani d 1 . .
    C C9 0.40242(15) 0.38382(14) 0.27853(6) 0.0201(3) Uani d 1 . .
    C C10 0.46180(16) 0.29115(14) 0.24524(6) 0.0243(3) Uani d 1 . .
    H H10A 0.5260 0.2289 0.2589 0.029 Uiso calc 1 . .
    C C11 0.42718(18) 0.28984(15) 0.19209(6) 0.0271(4) Uani d 1 . .
    H H11A 0.4685 0.2274 0.1693 0.033 Uiso calc 1 . .
    C C12 0.33260(17) 0.37935(15) 0.17233(6) 0.0283(4) Uani d 1 . .
    H H12A 0.3077 0.3772 0.1361 0.034 Uiso calc 1 . .
    C C13 0.27394(16) 0.47228(16) 0.20515(7) 0.0281(4) Uani d 1 . .
    H H13A 0.2094 0.5340 0.1913 0.034 Uiso calc 1 . .
    C C14 0.30932(15) 0.47535(14) 0.25820(6) 0.0241(3) Uani d 1 . .
    H H14A 0.2701 0.5398 0.2806 0.029 Uiso calc 1 . .
loop_
    _atom_site_aniso_label
    _atom_site_aniso_U_11
    _atom_site_aniso_U_22
    _atom_site_aniso_U_33
    _atom_site_aniso_U_12
    _atom_site_aniso_U_13
    _atom_site_aniso_U_23
    O1 0.0346(6) 0.0167(5) 0.0205(6) -0.0054(4) -0.0012(5) -0.0033(4)
    O2 0.0370(6) 0.0217(5) 0.0236(6) -0.0101(5) 0.0037(5) -0.0003(4)
    O3 0.0372(6) 0.0194(6) 0.0218(6) -0.0014(5) 0.0026(5) -0.0042(4)
    N1 0.0278(6) 0.0165(6) 0.0177(6) -0.0063(5) -0.0007(5) -0.0024(5)
    N2 0.0275(6) 0.0226(7) 0.0220(7) -0.0017(5) 0.0025(5) 0.0002(5)
    C1 0.0212(7) 0.0208(7) 0.0167(7) -0.0028(6) -0.0001(6) -0.0003(6)
    C2 0.0244(7) 0.0249(8) 0.0248(8) 0.0046(6) 0.0015(6) 0.0010(6)
    C3 0.0315(8) 0.0157(7) 0.0213(8) 0.0002(6) 0.0004(6) 0.0008(6)
    C4 0.0234(7) 0.0195(8) 0.0224(8) -0.0036(6) -0.0005(6) 0.0005(6)
    C5 0.0199(7) 0.0167(7) 0.0182(7) 0.0003(5) -0.0011(6) 0.0002(6)
    C6 0.0188(6) 0.0202(7) 0.0187(8) 0.0025(5) 0.0015(6) 0.0013(5)
    C7 0.0292(8) 0.0254(8) 0.0179(8) -0.0026(6) -0.0018(6) 0.0007(6)
    C8 0.0208(7) 0.0195(8) 0.0193(8) -0.0013(6) 0.0044(6) -0.0019(6)
    C9 0.0233(7) 0.0189(7) 0.0181(8) -0.0033(6) 0.0021(6) -0.0003(6)
    C10 0.0315(8) 0.0219(8) 0.0194(8) 0.0016(6) 0.0027(6) -0.0006(6)
    C11 0.0385(9) 0.0226(8) 0.0203(8) -0.0030(7) 0.0042(7) -0.0029(6)
    C12 0.0353(8) 0.0288(9) 0.0206(8) -0.0115(7) -0.0043(7) 0.0034(6)
    C13 0.0266(8) 0.0279(9) 0.0299(9) -0.0018(6) -0.0051(7) 0.0072(7)
    C14 0.0245(7) 0.0212(8) 0.0265(9) -0.0003(6) 0.0028(6) 0.0006(6)
_geom_special_details
;
All e.s.d.'s (except the e.s.d. in the dihedral angle between two l.s. planes)
are estimated using the full covariance matrix. The cell e.s.d.'s are taken
into account individually in the estimation of e.s.d.'s in distances, angles
and torsion angles; correlations between e.s.d.'s in cell parameters are only
used when they are defined by crystal symmetry. An approximate (isotropic)
treatment of cell e.s.d.'s is used for estimating e.s.d.'s involving l.s.
planes.
;
loop_
    _geom_bond_atom_site_label_1
    _geom_bond_atom_site_label_2
    _geom_bond_site_symmetry_2
    _geom_bond_distance
    _geom_bond_publ_flag
    O1 C3 . 1.4515(18) ?
    O1 N1 . 1.4572(15) ?
    O2 N2 . 1.4333(16) ?
    O2 C4 . 1.4524(18) ?
    O3 C8 . 1.2296(17) ?
    N1 C8 . 1.3613(19) ?
    N1 C1 . 1.4611(18) ?
    N2 C6 . 1.2773(19) ?
    C1 C2 . 1.522(2) ?
    C1 C5 . 1.545(2) ?
    C1 H1A . 1.0000 ?
    C2 C3 . 1.521(2) ?
    C2 H2A . 0.9900 ?
    C2 H2B . 0.9900 ?
    C3 C4 . 1.524(2) ?
    C3 H3A . 1.0000 ?
    C4 C5 . 1.544(2) ?
    C4 H4A . 1.0000 ?
    C5 C6 . 1.501(2) ?
    C5 H5A . 1.0000 ?
    C6 C7 . 1.485(2) ?
    C7 H7A . 0.9800 ?
    C7 H7B . 0.9800 ?
    C7 H7C . 0.9800 ?
    C8 C9 . 1.486(2) ?
    C9 C14 . 1.391(2) ?
    C9 C10 . 1.393(2) ?
    C10 C11 . 1.387(2) ?
    C10 H10A . 0.9500 ?
    C11 C12 . 1.381(2) ?
    C11 H11A . 0.9500 ?
    C12 C13 . 1.385(2) ?
    C12 H12A . 0.9500 ?
    C13 C14 . 1.386(2) ?
    C13 H13A . 0.9500 ?
    C14 H14A . 0.9500 ?
loop_
    _geom_angle_atom_site_label_1
    _geom_angle_atom_site_label_2
    _geom_angle_atom_site_label_3
    _geom_angle_site_symmetry_1
    _geom_angle_site_symmetry_3
    _geom_angle
    _geom_angle_publ_flag
    C3 O1 N1 . . 102.71(10) ?
    N2 O2 C4 . . 109.68(10) ?
    C8 N1 O1 . . 118.17(11) ?
    C8 N1 C1 . . 123.97(12) ?
    O1 N1 C1 . . 106.71(10) ?
    C6 N2 O2 . . 109.36(12) ?
    N1 C1 C2 . . 99.81(12) ?
    N1 C1 C5 . . 106.95(11) ?
    C2 C1 C5 . . 102.78(11) ?
    N1 C1 H1A . . 115.2 ?
    C2 C1 H1A . . 115.2 ?
    C5 C1 H1A . . 115.2 ?
    C3 C2 C1 . . 92.46(11) ?
    C3 C2 H2A . . 113.2 ?
    C1 C2 H2A . . 113.2 ?
    C3 C2 H2B . . 113.2 ?
    C1 C2 H2B . . 113.2 ?
    H2A C2 H2B . . 110.6 ?
    O1 C3 C2 . . 103.00(12) ?
    O1 C3 C4 . . 105.92(11) ?
    C2 C3 C4 . . 103.54(12) ?
    O1 C3 H3A . . 114.4 ?
    C2 C3 H3A . . 114.4 ?
    C4 C3 H3A . . 114.4 ?
    O2 C4 C3 . . 111.21(12) ?
    O2 C4 C5 . . 105.13(12) ?
    C3 C4 C5 . . 102.95(11) ?
    O2 C4 H4A . . 112.3 ?
    C3 C4 H4A . . 112.3 ?
    C5 C4 H4A . . 112.3 ?
    C6 C5 C4 . . 101.12(11) ?
    C6 C5 C1 . . 114.18(11) ?
    C4 C5 C1 . . 101.61(11) ?
    C6 C5 H5A . . 112.9 ?
    C4 C5 H5A . . 112.9 ?
    C1 C5 H5A . . 112.9 ?
    N2 C6 C7 . . 121.22(14) ?
    N2 C6 C5 . . 114.71(13) ?
    C7 C6 C5 . . 124.07(13) ?
    C6 C7 H7A . . 109.5 ?
    C6 C7 H7B . . 109.5 ?
    H7A C7 H7B . . 109.5 ?
    C6 C7 H7C . . 109.5 ?
    H7A C7 H7C . . 109.5 ?
    H7B C7 H7C . . 109.5 ?
    O3 C8 N1 . . 118.93(13) ?
    O3 C8 C9 . . 122.94(13) ?
    N1 C8 C9 . . 117.83(12) ?
    C14 C9 C10 . . 119.79(14) ?
    C14 C9 C8 . . 118.21(13) ?
    C10 C9 C8 . . 121.87(13) ?
    C11 C10 C9 . . 119.94(14) ?
    C11 C10 H10A . . 120.0 ?
    C9 C10 H10A . . 120.0 ?
    C12 C11 C10 . . 120.01(15) ?
    C12 C11 H11A . . 120.0 ?
    C10 C11 H11A . . 120.0 ?
    C11 C12 C13 . . 120.32(15) ?
    C11 C12 H12A . . 119.8 ?
    C13 C12 H12A . . 119.8 ?
    C12 C13 C14 . . 120.05(15) ?
    C12 C13 H13A . . 120.0 ?
    C14 C13 H13A . . 120.0 ?
    C13 C14 C9 . . 119.87(14) ?
    C13 C14 H14A . . 120.1 ?
    C9 C14 H14A . . 120.1 ?
loop_
    _geom_torsion_atom_site_label_1
    _geom_torsion_atom_site_label_2
    _geom_torsion_atom_site_label_3
    _geom_torsion_atom_site_label_4
    _geom_torsion_site_symmetry_1
    _geom_torsion_site_symmetry_2
    _geom_torsion_site_symmetry_3
    _geom_torsion_site_symmetry_4
    _geom_torsion
    _geom_torsion_publ_flag
    C3 O1 N1 C8 . . . . -147.02(12) ?
    C3 O1 N1 C1 . . . . -1.68(13) ?
    C4 O2 N2 C6 . . . . 0.13(15) ?
    C8 N1 C1 C2 . . . . 179.42(13) ?
    O1 N1 C1 C2 . . . . 36.62(13) ?
    C8 N1 C1 C5 . . . . 72.72(16) ?
    O1 N1 C1 C5 . . . . -70.08(13) ?
    N1 C1 C2 C3 . . . . -53.69(12) ?
    C5 C1 C2 C3 . . . . 56.34(13) ?
    N1 O1 C3 C2 . . . . -34.33(13) ?
    N1 O1 C3 C4 . . . . 74.07(12) ?
    C1 C2 C3 O1 . . . . 54.66(12) ?
    C1 C2 C3 C4 . . . . -55.54(13) ?
    N2 O2 C4 C3 . . . . 110.46(13) ?
    N2 O2 C4 C5 . . . . -0.27(14) ?
    O1 C3 C4 O2 . . . . 174.48(10) ?
    C2 C3 C4 O2 . . . . -77.50(14) ?
    O1 C3 C4 C5 . . . . -73.40(13) ?
    C2 C3 C4 C5 . . . . 34.62(14) ?
    O2 C4 C5 C6 . . . . 0.29(13) ?
    C3 C4 C5 C6 . . . . -116.25(12) ?
    O2 C4 C5 C1 . . . . 118.09(12) ?
    C3 C4 C5 C1 . . . . 1.56(14) ?
    N1 C1 C5 C6 . . . . 175.33(11) ?
    C2 C1 C5 C6 . . . . 70.76(15) ?
    N1 C1 C5 C4 . . . . 67.40(13) ?
    C2 C1 C5 C4 . . . . -37.18(14) ?
    O2 N2 C6 C7 . . . . -179.40(12) ?
    O2 N2 C6 C5 . . . . 0.08(16) ?
    C4 C5 C6 N2 . . . . -0.24(15) ?
    C1 C5 C6 N2 . . . . -108.48(14) ?
    C4 C5 C6 C7 . . . . 179.23(13) ?
    C1 C5 C6 C7 . . . . 70.99(17) ?
    O1 N1 C8 O3 . . . . 154.39(12) ?
    C1 N1 C8 O3 . . . . 15.5(2) ?
    O1 N1 C8 C9 . . . . -31.74(18) ?
    C1 N1 C8 C9 . . . . -170.68(12) ?
    O3 C8 C9 C14 . . . . -30.7(2) ?
    N1 C8 C9 C14 . . . . 155.66(13) ?
    O3 C8 C9 C10 . . . . 145.16(15) ?
    N1 C8 C9 C10 . . . . -28.4(2) ?
    C14 C9 C10 C11 . . . . -0.5(2) ?
    C8 C9 C10 C11 . . . . -176.30(14) ?
    C9 C10 C11 C12 . . . . -0.8(2) ?
    C10 C11 C12 C13 . . . . 1.2(2) ?
    C11 C12 C13 C14 . . . . -0.4(2) ?
    C12 C13 C14 C9 . . . . -0.9(2) ?
    C10 C9 C14 C13 . . . . 1.3(2) ?
    C8 C9 C14 C13 . . . . 177.27(13) ?
loop_
    _geom_hbond_atom_site_label_D
    _geom_hbond_atom_site_label_H
    _geom_hbond_atom_site_label_A
    _geom_hbond_site_symmetry_A
    _geom_hbond_distance_DH
    _geom_hbond_distance_HA
    _geom_hbond_distance_DA
    _geom_hbond_angle_DHA
    C4 H4A O3 6_655 1.00 2.50 3.2793(18) 135
    C5 H5A O2 6_665 1.00 2.59 3.4017(18) 138
    C7 H7B O2 6_665 0.98 2.56 3.3900(19) 142
    C7 H7C O2 2_556 0.98 2.60 3.568(2) 170
    C11 H11A O3 3_645 0.95 2.58 3.470(2) 156
_shelx_hkl_checksum     21201
_shelx_hkl_file
;
  -1   0   0   -0.26    0.04
  -2   0   0  203.30    3.89
  -3   0   0    0.06    0.09
  -4   0   0    5.10    0.28
  -5   0   0    0.00    0.12
  -6   0   0    6.77    0.38
  -7   0   0   -0.14    0.13
  -8   0   0   45.70    1.28
  -9   0   0   -0.18    0.17
 -10   0   0   -0.12    0.19
 -11   0   0    0.04    0.20
 -12   0   0   -0.35    0.20
 -12   0   0    0.17    0.26
   0   1   0   -0.06    0.04
  -1   1   0   -0.26    0.05
  -1  -1   0   -0.31    0.05
  -1   1   0   -0.25    0.04
  -2  -1   0 1000.00   19.05
  -2   1   0  952.04   19.00
  -3   1   0    0.08    0.09
  -3  -1   0   -0.10    0.09
  -4   1   0    4.96    0.27
  -4  -1   0    4.94    0.28
  -5  -1   0    0.13    0.13
  -5   1   0    0.04    0.11
  -6  -1   0    6.19    0.37
  -6   1   0    7.50    0.39
  -7   1   0   -0.07    0.14
  -7  -1   0   -0.10    0.14
  -8  -1   0    0.55    0.22
  -8   1   0    0.60    0.21
  -9   1   0    0.06    0.19
  -9  -1   0   -0.07    0.18
 -10   1   0    1.56    0.31
 -10  -1   0    1.07    0.27
 -11   1   0    0.14    0.22
 -11  -1   0    0.09    0.22
 -11   1   0   -0.01    0.20
 -12   1   0    0.23    0.25
 -12   1   0    0.45    0.27
 -12  -1   0   -0.15    0.24
   0   2   0   72.30    1.43
  -1   2   0   -0.01    0.08
  -1  -2   0   -0.12    0.05
   1   2   0   -0.01    0.07
   1   2   0   -0.01    0.05
  -1   2   0    0.02    0.03
  -2   2   0  283.48    5.28
  -2   2   0  274.42    5.10
  -2   2   0  284.44    5.27
  -2  -2   0  272.66    5.30
  -3  -2   0    0.00    0.09
  -3   2   0    0.08    0.08
  -3   2   0    0.02    0.08
  -4   2   0   15.09    0.45
  -4   2   0   13.89    0.45
  -4  -2   0   15.13    0.49
  -5  -2   0    0.02    0.12
  -5   2   0   -0.08    0.10
  -6   2   0   22.51    0.69
  -6  -2   0   20.78    0.71
  -7  -2   0    0.00    0.15
  -7   2   0    0.25    0.15
  -8   2   0   16.82    0.67
  -8  -2   0   17.09    0.71
  -8   2   0   17.17    0.66
  -9   2   0   -0.03    0.16
  -9   2   0   -0.10    0.16
  -9  -2   0    0.01    0.19
 -10   2   0   -0.08    0.17
 -10  -2   0    0.19    0.22
 -10   2   0    0.16    0.19
 -11   2   0    0.09    0.21
 -11   2   0    0.03    0.20
 -11  -2   0    0.28    0.23
 -12   2   0    0.16    0.25
 -12  -2   0    0.57    0.30
 -12   2   0    0.32    0.25
   0   3   0    0.01    0.09
   0  -3   0   -0.03    0.03
  -1   3   0    0.01    0.10
   1   3   0   -0.04    0.08
  -1  -3   0    0.05    0.06
  -2  -3   0   28.31    0.66
  -2   3   0   27.79    0.72
  -2   3   0   28.69    0.60
  -3  -3   0    0.02    0.09
  -3   3   0   -0.05    0.10
  -3   3   0   -0.05    0.07
  -3   3   0    0.14    0.08
  -4  -3   0   24.78    0.69
  -4   3   0   25.98    0.65
  -4   3   0   24.99    0.65
  -5  -3   0   -0.01    0.12
  -5   3   0   -0.01    0.10
  -5   3   0    0.10    0.11
  -6   3   0   30.59    0.84
  -6   3   0   30.66    0.85
  -6  -3   0   32.66    0.93
  -7  -3   0   -0.01    0.16
  -7   3   0   -0.08    0.12
  -7   3   0   -0.02    0.13
  -8  -3   0   18.20    0.74
  -8   3   0   17.97    0.68
  -8   3   0   17.20    0.67
  -9   3   0    0.00    0.16
  -9  -3   0    0.37    0.22
  -9   3   0    0.08    0.17
 -10  -3   0    6.99    0.54
 -10   3   0    5.46    0.45
 -10   3   0    6.65    0.47
 -11   3   0   -0.05    0.18
 -11  -3   0   -0.05    0.24
 -11   3   0   -0.08    0.19
 -11   3   0   -0.20    0.18
 -12   3   0    0.41    0.24
 -12  -3   0    0.96    0.34
 -12   3   0    1.25    0.30
 -12   3   0    0.36    0.24
   0  -4   0   10.77    0.25
   0   4   0   10.48    0.38
   1   4   0   -0.13    0.08
  -1  -4   0   -0.08    0.05
  -1   4   0    0.03    0.11
   2   4   0   11.44    0.28
  -2   4   0   11.79    0.42
  -2  -4   0   10.89    0.34
   2   4   0   10.86    0.38
  -3   4   0   -0.07    0.11
  -3  -4   0   -0.07    0.08
  -3   4   0    0.01    0.06
  -4  -4   0   29.95    0.79
  -4   4   0   28.31    0.83
  -4   4   0   29.30    0.72
  -4   4   0   29.72    0.70
  -5   4   0    0.10    0.10
  -5   4   0    0.04    0.13
  -5   4   0    0.15    0.10
  -5  -4   0   -0.05    0.11
  -6   4   0   16.07    0.55
  -6   4   0   17.00    0.57
  -6  -4   0   15.95    0.61
  -6   4   0   18.13    0.66
  -7   4   0   -0.02    0.12
  -7   4   0    0.11    0.16
  -7  -4   0   -0.07    0.16
  -7   4   0   -0.15    0.12
  -8   4   0   38.93    1.09
  -8   4   0   39.86    1.10
  -8  -4   0   39.22    1.20
  -8   4   0   39.60    1.18
  -9   4   0   -0.18    0.16
  -9   4   0   -0.18    0.14
  -9   4   0   -0.16    0.14
  -9  -4   0   -0.08    0.20
 -10   4   0    0.43    0.21
 -10   4   0    0.58    0.23
 -10  -4   0    0.08    0.21
 -10   4   0    0.51    0.21
 -11   4   0    0.11    0.22
 -11  -4   0   -0.16    0.20
 -11   4   0    0.06    0.18
 -11   4   0    0.04    0.18
   0  -5   0    0.05    0.05
   0   5   0    0.01    0.11
  -1   5   0   -0.03    0.12
   1   5   0    0.00    0.11
  -1  -5   0   -0.02    0.06
   2   5   0    0.50    0.13
  -2  -5   0    0.50    0.10
  -2   5   0    0.52    0.15
  -3  -5   0   -0.12    0.08
   3   5   0   -0.05    0.06
  -3   5   0   -0.22    0.10
  -4  -5   0    2.03    0.21
  -4   5   0    2.81    0.15
  -4   5   0    2.20    0.26
  -5   5   0    0.13    0.10
  -5   5   0    0.13    0.15
  -5  -5   0    0.00    0.12
  -5   5   0    0.05    0.07
  -6   5   0    0.11    0.16
  -6  -5   0   -0.16    0.13
  -6   5   0    0.03    0.10
  -6   5   0   -0.01    0.12
  -7   5   0   -0.05    0.10
  -7   5   0    0.01    0.16
  -7   5   0    0.00    0.12
  -7  -5   0    0.08    0.17
  -8   5   0    0.01    0.17
  -8   5   0   -0.13    0.12
  -8   5   0    0.03    0.12
  -8  -5   0    0.11    0.18
  -9   5   0    0.51    0.22
  -9   5   0    0.19    0.15
  -9   5   0   -0.10    0.13
  -9  -5   0    0.13    0.20
 -10   5   0   13.85    0.62
 -10  -5   0   13.86    0.74
 -10   5   0   13.48    0.72
 -10   5   0   15.20    0.67
 -11   5   0   -0.21    0.16
 -11   5   0   -0.11    0.20
 -11   5   0   -0.12    0.16
 -11  -5   0   -0.05    0.21
   0  -6   0    1.68    0.12
   0   6   0    2.01    0.24
  -1   6   0    0.14    0.14
  -1  -6   0   -0.03    0.06
   1   6   0   -0.01    0.12
  -2  -6   0    0.11    0.08
  -2   6   0    0.21    0.15
   2   6   0   -0.05    0.11
  -3   6   0    0.04    0.13
  -3  -6   0    0.11    0.10
  -4  -6   0    0.14    0.12
  -4   6   0    0.27    0.17
   4   6   0    0.39    0.09
  -5   6   0   -0.08    0.15
  -5  -6   0    0.26    0.14
  -5   6   0   -0.06    0.06
  -6   6   0    2.38    0.19
  -6  -6   0    2.77    0.30
  -6   6   0    2.45    0.31
  -7  -6   0   -0.15    0.16
  -7   6   0   -0.07    0.10
  -7   6   0   -0.10    0.17
  -7   6   0   -0.14    0.12
  -8   6   0   21.97    0.68
  -8   6   0   22.04    0.75
  -8  -6   0   20.99    0.84
  -8   6   0   21.34    0.87
  -9   6   0    0.03    0.13
  -9  -6   0    0.18    0.21
  -9   6   0    0.07    0.16
  -9   6   0   -0.01    0.20
 -10   6   0   -0.22    0.14
 -10   6   0    0.58    0.25
 -10   6   0    0.00    0.18
 -10  -6   0   -0.25    0.20
 -11   6   0   -0.06    0.18
 -11   6   0   -0.03    0.15
 -11  -6   0   -0.12    0.21
 -11   6   0   -0.14    0.21
   0   7   0   -0.17    0.11
   0  -7   0    0.02    0.07
  -1   7   0   -0.05    0.11
  -1  -7   0    0.05    0.08
   1   7   0    0.08    0.13
  -2   7   0    4.22    0.35
   2   7   0    4.24    0.32
  -2  -7   0    3.74    0.22
  -3  -7   0   -0.11    0.08
  -3   7   0   -0.09    0.13
  -4   7   0    0.44    0.20
  -4  -7   0    0.43    0.14
  -5   7   0    0.08    0.18
  -5  -7   0    0.16    0.14
   5   7   0   -0.10    0.07
  -6   7   0   13.87    0.67
  -6  -7   0   13.82    0.60
  -7   7   0    0.39    0.22
  -7  -7   0   -0.37    0.14
  -8  -7   0    1.31    0.27
  -8   7   0    1.32    0.29
  -9   7   0    0.02    0.20
  -9  -7   0   -0.08    0.17
 -10  -7   0    0.19    0.23
 -10   7   0    0.19    0.19
 -10   7   0   -0.08    0.21
   0   8   0   60.05    1.54
   0  -8   0   61.99    1.30
  -1  -8   0    0.03    0.08
   1   8   0    0.01    0.16
  -1   8   0   -0.05    0.15
   2   8   0    3.05    0.32
  -2   8   0    3.39    0.36
  -2  -8   0    3.23    0.22
  -3   8   0    0.16    0.19
  -3  -8   0    0.06    0.10
  -4   8   0    7.46    0.50
  -4  -8   0    7.52    0.38
  -5  -8   0   -0.11    0.13
  -5   8   0   -0.11    0.17
  -6  -8   0    2.01    0.28
  -6   8   0    2.15    0.35
  -7  -8   0    0.06    0.16
  -7   8   0   -0.19    0.21
  -8   8   0    2.30    0.38
  -8  -8   0    1.51    0.30
  -9   8   0   -0.36    0.20
  -9  -8   0    0.24    0.22
   0   9   0    0.02    0.17
  -1  -9   0   -0.06    0.10
  -1   9   0    0.08    0.19
   1   9   0    0.16    0.18
  -2   9   0    8.73    0.54
   2   9   0    8.48    0.50
  -2  -9   0    8.49    0.37
  -3   9   0    0.19    0.22
  -3  -9   0   -0.04    0.12
  -4  -9   0   30.30    0.87
  -4   9   0   29.32    1.06
  -5  -9   0    0.05    0.15
  -5   9   0   -0.13    0.16
  -6   9   0    0.76    0.27
  -6  -9   0    1.62    0.26
  -7  -9   0    0.01    0.16
  -7   9   0   -0.12    0.20
  -8   9   0    0.50    0.27
  -8  -9   0    0.26    0.20
  -9   9   0   -0.11    0.22
  -9  -9   0    0.14    0.21
   0  10   0    0.06    0.21
   1  10   0   -0.08    0.18
  -1  10   0    0.18    0.19
   2  10   0   21.10    0.83
  -2  10   0   22.12    0.90
  -3  10   0   -0.01    0.21
  -4  10   0    2.22    0.36
  -5 -10   0   -0.33    0.14
  -5  10   0   -0.19    0.20
  -6  10   0    0.51    0.28
  -6 -10   0    0.63    0.21
  -7 -10   0    0.07    0.17
  -7  10   0    0.17    0.25
  -8  10   0   -0.15    0.23
  -8 -10   0   -0.02    0.19
   0  11   0    0.10    0.21
  -1  11   0   -0.14    0.19
   1  11   0    0.04    0.20
  -2  11   0    0.05    0.21
   2  11   0    0.30    0.21
  -3  11   0   -0.02    0.22
  -4  11   0    0.54    0.26
  -5  11   0    0.32    0.24
  -6  11   0    1.53    0.37
  -7  11   0   -0.22    0.22
   0  12   0    2.52    0.42
   1  12   0    0.02    0.22
  -1  12   0    0.08    0.24
   2  12   0    0.06    0.22
  -2  12   0    0.18    0.24
  -3  12   0    0.06    0.24
  -4  12   0    1.92    0.42
  -5  12   0    0.13    0.26
   0  13   0   -0.04    0.24
  -1  13   0   -0.02    0.27
   1  13   0    0.11    0.26
  -2  13   0   -0.16    0.25
   0   0  -1   -0.01    0.00
   0   0   1   -0.01    0.01
  -1   0   1   -0.15    0.04
  -1   0  -1   -0.06    0.04
  -2   0  -1   -0.01    0.07
  -2   0   1   -0.04    0.07
  -3   0   1   -0.03    0.09
  -3   0  -1   -0.08    0.08
  -4   0   1    0.00    0.10
  -4   0  -1    0.00    0.10
  -5   0  -1   -0.01    0.11
  -5   0   1   -0.08    0.11
  -6   0  -1    0.13    0.14
  -6   0   1   -0.24    0.11
  -7   0  -1   -0.10    0.14
  -7   0   1   -0.12    0.14
  -8   0   1   -0.10    0.16
  -8   0  -1   -0.21    0.16
  -9   0  -1   -0.14    0.17
  -9   0   1   -0.05    0.18
 -10   0   1    0.01    0.21
 -10   0  -1    0.32    0.21
 -11   0   1    0.28    0.23
 -11   0  -1   -0.02    0.22
 -12   0   1   -0.50    0.19
 -12   0  -1   -0.13    0.23
 -12   0  -1   -0.08    0.24
   0  -1  -1    0.03    0.03
   0   1  -1    0.03    0.04
   0  -1  -1   -0.08    0.03
   0   1   1   -0.05    0.04
   0   1   1   -0.08    0.03
   0   1   1   -0.05    0.03
  -1   1   1    1.02    0.09
  -1  -1  -1    0.86    0.08
  -1   1  -1    1.42    0.11
  -1  -1   1    0.97    0.09
  -1   1  -1    1.05    0.09
  -1   1  -1    1.09    0.07
  -2   1   1  105.23    2.07
  -2  -1  -1  104.05    2.08
  -2  -1   1  107.43    2.08
  -2   1  -1  105.39    2.01
  -2   1  -1  105.39    2.06
  -3  -1  -1   76.19    1.61
  -3   1   1   78.12    1.60
  -3   1  -1   80.73    1.60
  -3  -1   1   73.58    1.60
  -4   1   1    0.09    0.10
  -4  -1  -1    0.03    0.11
  -4   1  -1    0.18    0.11
  -4  -1   1    0.27    0.12
  -5   1   1   17.08    0.56
  -5  -1  -1   17.47    0.58
  -5  -1   1   17.37    0.58
  -5   1  -1   16.73    0.55
  -6   1   1   19.11    0.64
  -6  -1  -1   19.44    0.66
  -6  -1   1   19.47    0.66
  -6   1  -1   18.86    0.63
  -7  -1  -1    7.50    0.44
  -7   1   1    8.11    0.44
  -7  -1   1    8.09    0.44
  -7   1  -1    7.95    0.43
  -8  -1  -1    0.56    0.22
  -8   1   1    0.91    0.23
  -8  -1   1    0.66    0.22
  -8   1  -1    1.10    0.23
  -9   1   1    0.08    0.18
  -9  -1  -1   -0.25    0.15
  -9  -1   1    0.04    0.19
  -9   1  -1    0.11    0.18
 -10  -1  -1   -0.21    0.17
 -10   1   1   -0.04    0.19
 -10  -1   1    0.08    0.21
 -10   1  -1    0.15    0.19
 -10   1  -1    0.07    0.19
 -11  -1  -1    0.07    0.23
 -11   1   1   -0.05    0.21
 -11   1  -1    0.35    0.24
 -11   1  -1   -0.18    0.20
 -11  -1   1   -0.10    0.21
 -12   1   1   -0.12    0.23
 -12  -1  -1   -0.16    0.24
 -12   1   1   -0.01    0.23
 -12   1  -1   -0.21    0.20
 -12   1  -1   -0.03    0.22
 -12  -1   1    0.14    0.25
   0   2   1   55.09    1.13
   0  -2  -1   56.85    1.09
   0   2   1   55.81    1.07
   0   2  -1   54.21    1.14
   0   2   1   56.66    1.07
  -1  -2  -1  115.70    2.23
  -1   2   1  113.90    2.20
  -1   2   1  114.82    2.25
   1   2  -1  115.15    2.24
   1   2  -1  117.10    2.18
  -1   2  -1  115.75    2.25
   1   2   1  116.29    2.21
  -1  -2   1  115.81    2.20
  -2   2   1    0.24    0.07
  -2  -2  -1    0.18    0.09
  -2   2   1    0.15    0.08
  -2   2  -1    0.95    0.13
  -2  -2   1    0.30    0.09
  -2   2  -1    0.22    0.08
  -2   2  -1    0.22    0.07
  -3  -2  -1   76.27    1.59
  -3   2   1   75.42    1.56
  -3   2  -1   73.57    1.54
  -3  -2   1   74.07    1.57
  -3   2  -1   77.48    1.52
  -4  -2  -1    0.12    0.11
  -4   2   1    0.02    0.10
  -4  -2   1    0.33    0.12
  -4   2  -1   -0.02    0.10
  -4   2  -1    0.18    0.10
  -5  -2  -1    3.17    0.28
  -5   2   1    2.83    0.24
  -5   2  -1    2.98    0.23
  -5   2  -1    2.95    0.24
  -5  -2   1    3.35    0.27
  -6   2   1    6.59    0.36
  -6  -2  -1    5.62    0.36
  -6   2  -1    6.99    0.36
  -6  -2   1    6.96    0.39
  -6   2  -1    6.90    0.36
  -7   2   1    3.16    0.30
  -7  -2  -1    3.65    0.35
  -7   2  -1    4.02    0.32
  -7   2  -1    4.29    0.32
  -7  -2   1    4.38    0.35
  -8   2   1    0.45    0.20
  -8  -2  -1    0.88    0.25
  -8  -2   1    0.54    0.22
  -8   2  -1    0.40    0.18
  -8   2  -1    0.37    0.18
  -9  -2  -1    3.63    0.39
  -9   2   1    3.71    0.38
  -9   2  -1    3.91    0.39
  -9  -2   1    4.00    0.43
  -9   2  -1    3.66    0.39
 -10   2   1   -0.21    0.17
 -10   2   1   -0.31    0.15
 -10  -2  -1   -0.01    0.19
 -10  -2   1    0.00    0.20
 -10   2  -1   -0.12    0.17
 -10   2  -1    0.14    0.19
 -11  -2  -1    0.31    0.25
 -11   2   1    0.17    0.22
 -11   2   1    0.41    0.24
 -11   2  -1    0.03    0.19
 -11  -2   1    0.05    0.23
 -11   2  -1   -0.06    0.20
 -12   2   1    0.13    0.23
 -12   2   1    0.38    0.25
 -12  -2  -1   -0.08    0.23
 -12   2  -1   -0.23    0.19
 -12   2  -1   -0.19    0.19
 -12  -2   1    0.02    0.22
 -12   2  -1   -0.07    0.20
   0  -3  -1    0.00    0.05
   0   3  -1   -0.01    0.09
   0   3   1   -0.10    0.08
  -1   3   1    6.23    0.15
  -1   3   1    6.37    0.28
  -1   3   1    6.63    0.16
   1   3  -1    6.36    0.26
  -1  -3  -1    6.15    0.21
   1   3   1    6.31    0.18
   1   3   1    6.39    0.18
   1   3   1    6.37    0.25
  -1  -3   1    6.36    0.18
  -1   3  -1    6.75    0.27
  -2  -3  -1    0.16    0.08
  -2   3   1    0.21    0.07
  -2   3   1    0.39    0.12
  -2   3   1    0.30    0.07
  -2  -3   1    0.23    0.08
  -2   3  -1    0.20    0.11
  -2   3  -1    0.30    0.05
  -3  -3  -1   10.90    0.37
  -3   3   1   11.12    0.33
  -3   3   1   10.67    0.33
  -3  -3   1   10.47    0.36
  -3   3  -1   10.77    0.31
  -3   3  -1   10.27    0.34
  -3   3  -1   10.85    0.40
  -4   3   1    1.71    0.17
  -4   3   1    1.83    0.17
  -4  -3  -1    1.77    0.20
  -4   3  -1    2.14    0.22
  -4   3  -1    2.34    0.20
  -4  -3   1    1.93    0.20
  -4   3  -1    2.09    0.17
  -5  -3  -1    1.51    0.21
  -5   3   1    1.70    0.19
  -5   3   1    1.76    0.20
  -5   3  -1    1.74    0.22
  -5   3  -1    1.63    0.19
  -5  -3   1    1.29    0.20
  -5   3  -1    1.33    0.17
  -6   3   1    6.53    0.34
  -6   3   1    7.45    0.37
  -6  -3  -1    6.84    0.40
  -6  -3   1    6.70    0.39
  -6   3  -1    6.97    0.35
  -6   3  -1    6.37    0.35
  -7   3   1    5.05    0.36
  -7   3   1    4.71    0.34
  -7  -3  -1    4.88    0.38
  -7  -3   1    4.35    0.37
  -7   3  -1    4.76    0.33
  -7   3  -1    5.19    0.35
  -8  -3  -1    4.18    0.41
  -8   3   1    4.41    0.36
  -8   3   1    4.50    0.36
  -8  -3   1    4.05    0.39
  -8   3  -1    3.85    0.33
  -8   3  -1    4.06    0.36
  -9  -3  -1   12.29    0.65
  -9   3   1   12.86    0.61
  -9   3   1   11.66    0.58
  -9  -3   1   13.73    0.68
  -9   3  -1   12.26    0.60
  -9   3  -1   13.11    0.60
 -10   3   1   -0.27    0.16
 -10  -3  -1    0.31    0.22
 -10   3   1    0.22    0.19
 -10   3  -1    0.01    0.18
 -10   3  -1   -0.15    0.18
 -10   3  -1    0.26    0.19
 -10  -3   1    0.14    0.22
 -11   3   1   -0.14    0.18
 -11  -3  -1    0.07    0.23
 -11   3   1   -0.06    0.19
 -11   3  -1    0.19    0.19
 -11  -3   1   -0.23    0.20
 -11   3  -1    0.13    0.20
 -11   3  -1   -0.12    0.20
 -12   3   1    0.03    0.20
 -12   3   1   -0.34    0.20
 -12  -3  -1   -0.02    0.25
 -12   3   1   -0.04    0.23
 -12  -3   1    0.20    0.24
 -12   3  -1   -0.21    0.20
 -12   3  -1    0.27    0.24
 -12   3  -1    0.13    0.21
   0   4   1    1.92    0.17
   0  -4  -1    1.89    0.12
   0   4  -1    1.90    0.18
  -1  -4  -1   12.98    0.34
  -1   4   1   13.36    0.45
   1   4  -1   12.77    0.43
   1   4   1   13.04    0.41
  -1   4  -1   12.02    0.44
  -1  -4   1   13.24    0.31
   2   4  -1   26.84    0.54
  -2   4   1   27.02    0.55
  -2   4   1   27.42    0.74
  -2  -4  -1   27.04    0.65
   2   4  -1   26.83    0.54
   2   4   1   26.73    0.59
  -2   4  -1   27.12    0.74
  -2  -4   1   26.41    0.62
   2   4   1   25.79    0.67
  -3   4   1    2.13    0.14
  -3  -4  -1    2.60    0.20
  -3   4   1    2.61    0.16
  -3   4   1    2.15    0.23
  -3  -4   1    2.42    0.19
  -3   4  -1    2.40    0.12
  -3   4  -1    2.27    0.23
  -4   4   1    3.35    0.20
  -4  -4  -1    3.42    0.25
  -4   4   1    3.16    0.29
  -4   4   1    2.93    0.19
  -4  -4   1    3.24    0.24
  -4   4  -1    2.99    0.21
  -4   4  -1    3.33    0.18
  -4   4  -1    2.97    0.28
  -5   4   1    1.60    0.17
  -5  -4  -1    1.91    0.24
  -5   4   1    1.72    0.18
  -5   4   1    1.83    0.24
  -5  -4   1    2.00    0.23
  -5   4  -1    1.87    0.20
  -5   4  -1    1.67    0.22
  -5   4  -1    1.70    0.17
  -6   4   1    2.32    0.23
  -6  -4  -1    2.34    0.27
  -6   4   1    2.39    0.24
  -6   4   1    2.04    0.28
  -6   4  -1    2.43    0.29
  -6   4  -1    2.85    0.23
  -6  -4   1    3.07    0.30
  -6   4  -1    2.64    0.26
  -7   4   1    2.65    0.27
  -7   4   1    2.34    0.26
  -7  -4  -1    2.52    0.30
  -7  -4   1    2.08    0.29
  -7   4  -1    2.98    0.32
  -7   4  -1    2.86    0.26
  -7   4  -1    2.65    0.28
  -8  -4  -1    2.92    0.37
  -8   4   1    2.78    0.31
  -8   4   1    2.59    0.30
  -8   4  -1    2.60    0.30
  -8  -4   1    2.82    0.36
  -8   4  -1    2.31    0.32
  -8   4  -1    2.47    0.27
  -9   4   1    0.79    0.24
  -9   4   1    0.26    0.17
  -9  -4  -1    0.33    0.22
  -9   4   1    0.38    0.18
  -9   4  -1    0.35    0.17
  -9  -4   1    0.62    0.24
  -9   4  -1    0.32    0.18
  -9   4  -1    0.39    0.20
 -10   4   1    0.08    0.18
 -10  -4  -1    0.12    0.22
 -10   4   1   -0.12    0.19
 -10   4   1    0.45    0.21
 -10   4  -1    0.10    0.17
 -10   4  -1   -0.02    0.16
 -10  -4   1    0.04    0.23
 -10   4  -1    0.05    0.19
 -11  -4  -1   -0.11    0.23
 -11   4   1   -0.20    0.16
 -11   4   1    0.13    0.19
 -11   4   1    0.07    0.21
 -11   4  -1    0.00    0.20
 -11  -4   1   -0.18    0.21
 -11   4  -1   -0.42    0.15
 -11   4  -1   -0.11    0.19
   0   5   1   -0.15    0.09
   0  -5   1   -0.02    0.04
   0   5  -1   -0.05    0.11
   0  -5  -1   -0.15    0.05
  -1   5   1   58.85    1.36
  -1  -5  -1   58.52    1.22
   1   5  -1   59.80    1.35
  -1   5  -1   58.38    1.36
   1   5   1   58.49    1.32
  -1  -5   1   60.23    1.19
  -2   5   1    2.37    0.25
   2   5  -1    2.32    0.22
  -2  -5  -1    2.18    0.17
  -2  -5   1    2.12    0.16
   2   5   1    2.19    0.09
  -2   5  -1    2.10    0.22
   2   5   1    1.91    0.19
   2   5   1    2.12    0.10
  -3   5   1    0.05    0.04
  -3  -5  -1   -0.04    0.08
  -3   5   1   -0.09    0.11
   3   5  -1   -0.03    0.05
   3   5   1    0.11    0.07
  -3   5  -1   -0.06    0.12
  -3  -5   1    0.07    0.09
  -4   5   1    1.43    0.22
  -4  -5  -1    1.43    0.19
  -4   5   1    1.87    0.14
  -4   5  -1    1.48    0.22
  -4   5  -1    1.99    0.12
  -4  -5   1    1.55    0.18
  -5   5   1    8.97    0.34
  -5  -5  -1    8.75    0.42
  -5   5   1    8.75    0.35
  -5   5   1    8.59    0.45
  -5   5  -1    9.08    0.38
  -5   5  -1    9.54    0.32
  -5  -5   1    9.03    0.41
  -5   5  -1    9.01    0.46
  -6   5   1   13.59    0.47
  -6   5   1   13.79    0.60
  -6   5   1   12.71    0.48
  -6  -5  -1   12.92    0.55
  -6   5  -1   13.85    0.45
  -6  -5   1   12.97    0.55
  -6   5  -1   13.67    0.60
  -6   5  -1   12.60    0.50
  -7   5   1    0.84    0.17
  -7   5   1    0.73    0.22
  -7  -5  -1    0.82    0.23
  -7   5   1    0.94    0.18
  -7   5  -1    0.78    0.18
  -7   5  -1    0.88    0.24
  -7  -5   1    0.81    0.22
  -7   5  -1    0.96    0.17
  -8   5   1    0.33    0.15
  -8  -5  -1    0.33    0.21
  -8   5   1    0.40    0.21
  -8   5   1    0.18    0.15
  -8   5  -1    0.27    0.16
  -8   5  -1    0.33    0.15
  -8  -5   1    0.11    0.20
  -8   5  -1    0.52    0.22
  -9   5   1    0.05    0.15
  -9  -5  -1    0.13    0.19
  -9   5   1   -0.09    0.14
  -9   5   1   -0.34    0.16
  -9  -5   1    0.00    0.20
  -9   5  -1    0.18    0.16
  -9   5  -1   -0.03    0.18
  -9   5  -1   -0.10    0.14
 -10   5   1    1.76    0.27
 -10  -5  -1    1.44    0.32
 -10   5   1    1.07    0.29
 -10   5   1    1.17    0.26
 -10   5  -1    1.60    0.28
 -10  -5   1    1.32    0.31
 -10   5  -1    1.32    0.25
 -10   5  -1    0.92    0.26
 -11  -5  -1    0.16    0.25
 -11   5   1    0.14    0.19
 -11   5   1   -0.12    0.19
 -11   5   1   -0.04    0.17
 -11  -5   1    0.07    0.22
 -11   5  -1   -0.09    0.18
 -11   5  -1   -0.07    0.17
 -11   5  -1    0.32    0.24
   0   6  -1   48.07    1.18
   0  -6  -1   46.73    1.00
   0  -6   1   47.58    0.95
   0   6   1   46.02    1.16
  -1   6   1    3.00    0.29
   1   6  -1    2.32    0.24
  -1  -6  -1    3.06    0.18
   1   6   1    2.87    0.26
  -1  -6   1    2.47    0.14
  -1   6  -1    2.61    0.26
  -2  -6  -1    9.28    0.34
  -2   6   1   10.49    0.47
   2   6  -1    9.85    0.43
   2   6   1    9.95    0.42
  -2   6  -1   10.28    0.47
  -2  -6   1    9.88    0.33
  -3   6   1    2.15    0.27
  -3  -6  -1    1.85    0.19
  -3   6  -1    1.82    0.25
   3   6   1    1.92    0.11
   3   6   1    1.82    0.10
  -3  -6   1    1.88    0.18
   4   6  -1   16.56    0.43
  -4   6   1   17.71    0.67
  -4  -6  -1   18.34    0.59
   4   6   1   17.14    0.47
  -4   6  -1   17.12    0.66
  -4  -6   1   17.89    0.57
  -5   6   1   21.23    0.54
  -5   6   1   21.28    0.78
  -5  -6  -1   21.19    0.70
  -5   6  -1   21.44    0.78
  -5  -6   1   21.29    0.69
  -5   6  -1   21.37    0.47
  -6   6   1    0.54    0.14
  -6  -6  -1    0.30    0.17
  -6   6   1    0.49    0.19
  -6   6   1    0.64    0.12
  -6   6  -1    0.42    0.10
  -6   6  -1    0.39    0.20
  -6  -6   1    0.30    0.17
  -7   6   1    1.74    0.20
  -7   6   1    1.62    0.29
  -7   6   1    2.27    0.25
  -7  -6  -1    1.65    0.28
  -7  -6   1    2.09    0.29
  -7   6  -1    2.18    0.26
  -7   6  -1    2.36    0.34
  -7   6  -1    2.08    0.20
  -8   6   1    0.31    0.16
  -8   6   1    0.05    0.12
  -8  -6  -1    0.50    0.19
  -8   6   1    0.45    0.23
  -8   6  -1    0.16    0.15
  -8   6  -1    0.21    0.12
  -8  -6   1    0.42    0.21
  -8   6  -1    0.04    0.20
  -9   6   1    0.03    0.20
  -9   6   1    0.62    0.18
  -9   6   1    0.23    0.18
  -9  -6  -1    0.40    0.21
  -9  -6   1    0.17    0.22
  -9   6  -1    0.43    0.16
  -9   6  -1    1.01    0.22
  -9   6  -1    0.07    0.20
 -10   6   1   -0.12    0.20
 -10   6   1   -0.01    0.15
 -10   6   1    0.03    0.19
 -10  -6  -1    0.01    0.21
 -10  -6   1    0.20    0.23
 -10   6  -1   -0.36    0.17
 -10   6  -1    0.01    0.17
 -10   6  -1    0.10    0.15
 -11   6   1    0.35    0.20
 -11  -6  -1   -0.06    0.23
 -11   6   1    0.02    0.19
 -11   6   1    0.00    0.22
 -11   6  -1    0.13    0.24
 -11   6  -1    0.38    0.22
 -11  -6   1    0.24    0.25
   0  -7   1   -0.04    0.05
   0   7   1   -0.05    0.12
   0   7  -1    0.04    0.13
   0  -7  -1    0.00    0.07
  -1   7   1    6.17    0.39
  -1  -7  -1    6.17    0.26
   1   7  -1    5.99    0.37
   1   7   1    6.58    0.37
  -1   7  -1    6.49    0.40
  -1  -7   1    6.20    0.23
  -2   7   1    0.02    0.13
  -2  -7  -1   -0.11    0.08
   2   7  -1    0.14    0.14
   2   7   1    0.04    0.12
  -2   7  -1   -0.01    0.14
  -2  -7   1   -0.14    0.07
  -3  -7  -1    1.96    0.20
  -3   7   1    1.35    0.25
  -3   7  -1    1.69    0.26
  -3  -7   1    1.70    0.18
  -4  -7  -1    3.98    0.29
  -4   7   1    4.23    0.40
   4   7   1    4.18    0.15
  -4  -7   1    4.24    0.29
  -4   7  -1    4.22    0.40
  -5   7   1    7.25    0.47
   5   7  -1    7.69    0.25
  -5  -7  -1    7.43    0.41
   5   7   1    7.72    0.29
  -5   7  -1    7.79    0.50
  -5  -7   1    8.05    0.42
  -6   7   1    0.20    0.19
  -6  -7  -1    0.10    0.15
  -6  -7   1   -0.06    0.14
  -6   7  -1   -0.18    0.17
  -7   7   1   15.06    0.73
  -7   7   1   14.01    0.46
  -7  -7  -1   14.34    0.64
  -7   7  -1   14.78    0.72
  -7  -7   1   14.62    0.66
  -8  -7  -1    0.03    0.18
  -8   7   1    0.03    0.21
  -8  -7   1    0.19    0.19
  -8   7  -1   -0.09    0.19
  -9   7   1   -0.03    0.22
  -9   7   1    0.09    0.16
  -9  -7  -1    0.05    0.21
  -9   7  -1    0.28    0.22
  -9  -7   1    0.17    0.21
 -10  -7  -1   -0.29    0.20
 -10   7   1    0.08    0.23
 -10   7  -1   -0.20    0.20
 -10  -7   1   -0.27    0.18
   0  -8   1   30.26    0.69
   0   8  -1   29.76    0.94
   0   8   1   28.46    0.92
  -1  -8  -1    4.86    0.25
  -1   8   1    5.05    0.38
   1   8  -1    4.63    0.38
  -1  -8   1    4.16    0.22
   1   8   1    4.42    0.35
  -1   8  -1    4.95    0.40
   2   8  -1   37.67    1.06
  -2  -8  -1   35.69    0.90
  -2   8   1   34.81    1.08
  -2   8  -1   36.56    1.10
  -2  -8   1   37.18    0.88
   2   8   1   35.42    1.03
  -3  -8  -1    0.38    0.13
  -3   8   1    0.16    0.17
  -3  -8   1    0.45    0.13
  -3   8  -1    0.47    0.21
  -4   8   1   -0.15    0.15
  -4  -8  -1    0.05    0.12
  -4  -8   1    0.23    0.14
  -4   8  -1    0.03    0.18
  -5  -8  -1    4.71    0.35
  -5   8   1    4.58    0.45
  -5   8  -1    4.34    0.43
  -5  -8   1    4.62    0.35
  -6  -8  -1    0.29    0.18
  -6   8   1    0.41    0.22
  -6   8  -1    0.09    0.19
  -6  -8   1    0.64    0.20
  -7   8   1    1.07    0.30
  -7  -8  -1    1.02    0.24
  -7  -8   1    0.95    0.24
  -7   8  -1    1.18    0.29
  -8   8   1    0.09    0.23
  -8  -8  -1    0.58    0.22
  -8   8  -1    0.04    0.21
  -8  -8   1    0.06    0.17
  -9  -8  -1    0.36    0.23
  -9   8   1    0.40    0.26
  -9  -8   1    0.37    0.23
  -9   8  -1    0.27    0.26
   0   9   1    0.05    0.17
   0   9  -1    0.10    0.17
   1   9  -1   14.76    0.66
  -1  -9  -1   16.47    0.51
  -1   9   1   15.91    0.70
  -1   9  -1   15.75    0.70
   1   9   1   14.49    0.65
  -2  -9  -1   32.50    0.87
   2   9  -1   33.73    1.05
  -2   9   1   33.91    1.10
  -2   9  -1   32.75    1.09
  -2  -9   1   34.30    0.86
   2   9   1   34.34    1.05
  -3   9   1    0.48    0.23
  -3  -9  -1    0.48    0.16
  -3   9  -1    0.52    0.22
  -3  -9   1    0.29    0.14
  -4  -9  -1   15.75    0.59
  -4   9   1   13.49    0.70
  -4  -9   1   15.30    0.57
  -4   9  -1   14.91    0.72
  -5  -9  -1    2.65    0.30
  -5   9   1    2.87    0.38
  -5  -9   1    2.92    0.30
  -5   9  -1    2.84    0.38
  -6  -9  -1    5.76    0.42
  -6   9   1    5.03    0.50
  -6   9  -1    5.39    0.53
  -6  -9   1    5.33    0.41
  -7  -9  -1    0.39    0.20
  -7   9   1    0.01    0.21
  -7   9  -1   -0.03    0.21
  -7  -9   1    0.45    0.20
  -8  -9  -1    0.31    0.19
  -8   9   1   -0.15    0.22
  -8  -9   1   -0.12    0.18
  -8   9  -1    0.42    0.26
  -9   9   1    1.18    0.35
  -9  -9  -1    1.40    0.31
  -9   9  -1    2.06    0.40
  -9  -9   1    1.63    0.33
   0  10  -1   53.34    1.52
   0  10   1   53.30    1.50
   1  10  -1    1.73    0.32
  -1  10   1    1.83    0.31
  -1  10  -1    2.11    0.33
   1  10   1    2.11    0.33
   2  10  -1    0.83    0.25
  -2  10   1    1.07    0.27
   2  10   1    1.20    0.28
  -2  10  -1    1.06    0.28
  -3  10   1    3.92    0.45
  -3  10  -1    4.63    0.49
  -4 -10  -1    0.05    0.15
  -4  10   1    0.05    0.21
  -4  10  -1    0.53    0.26
  -5 -10  -1    2.23    0.29
  -5  10   1    1.74    0.36
  -5  10  -1    2.13    0.37
  -6 -10  -1   -0.40    0.14
  -6  10   1    0.17    0.24
  -6 -10   1   -0.30    0.14
  -6  10  -1    0.18    0.24
  -7  10   1    1.80    0.37
  -7 -10  -1    0.66    0.25
  -7 -10   1    1.09    0.25
  -7  10  -1    1.46    0.36
  -8  10   1    0.21    0.25
  -8 -10  -1   -0.05    0.21
  -8  10  -1    0.34    0.27
  -8 -10   1    0.21    0.20
   0  11  -1   -0.12    0.21
   0  11   1    0.03    0.21
  -1  11   1    0.53    0.27
   1  11  -1    0.33    0.23
   1  11   1    1.05    0.27
  -1  11  -1    0.66    0.26
   2  11  -1    0.46    0.25
  -2  11   1    0.82    0.30
  -2  11  -1    1.27    0.32
   2  11   1    0.87    0.27
  -3  11   1    1.45    0.33
  -3  11  -1    1.77    0.36
  -4  11   1   -0.27    0.21
  -4  11  -1    0.23    0.27
  -5  11   1    2.30    0.42
  -5  11  -1    1.76    0.37
  -6  11   1    0.29    0.27
  -6  11  -1    0.19    0.26
  -7  11   1    3.16    0.49
  -7  11  -1    4.36    0.54
   0  12   1    7.55    0.59
   0  12  -1    6.78    0.57
  -1  12   1    1.69    0.37
   1  12  -1    1.40    0.33
  -1  12  -1    1.17    0.32
   1  12   1    1.22    0.31
  -2  12   1    1.63    0.36
   2  12  -1    1.23    0.33
  -2  12  -1    1.11    0.33
   2  12   1    1.06    0.31
  -3  12   1    2.77    0.45
  -3  12  -1    2.94    0.46
  -4  12   1    0.13    0.25
  -4  12  -1    0.03    0.25
  -5  12   1    0.21    0.28
  -5  12  -1    0.21    0.29
   0  13   1    0.03    0.23
   0  13  -1    0.42    0.28
  -1  13   1    1.16    0.34
   1  13  -1    1.30    0.36
  -1  13  -1    1.12    0.35
   1  13   1    1.54    0.35
  -2  13   1    5.11    0.58
  -2  13  -1    4.68    0.56
   2  13   1    3.64    0.48
   0   0   2    9.02    0.21
  -1   0  -2   32.49    0.70
  -1   0  -2   33.64    0.69
  -1   0   2   34.64    0.71
  -1   0  -2   33.29    0.66
  -2   0  -2   57.35    1.17
  -2   0   2   55.91    1.17
  -3   0   2   63.77    1.33
  -3   0  -2   60.99    1.32
  -4   0   2   17.92    0.55
  -4   0  -2   19.51    0.56
  -5   0   2   35.93    0.93
  -5   0  -2   34.20    0.91
  -6   0   2   13.01    0.52
  -6   0  -2   12.40    0.50
  -7   0  -2    0.80    0.19
  -7   0   2    0.97    0.20
  -8   0  -2    5.18    0.40
  -8   0   2    5.39    0.41
  -9   0   2    0.67    0.24
  -9   0  -2    0.62    0.22
 -10   0   2   -0.19    0.18
 -10   0  -2   -0.29    0.16
 -11   0  -2    0.01    0.22
 -11   0   2   -0.28    0.20
 -11   0  -2    0.41    0.25
 -12   0  -2    0.11    0.26
 -12   0  -2    0.34    0.26
 -12   0   2    0.31    0.26
   0   1  -2   -0.07    0.05
   0   1   2    0.02    0.04
  -1  -1  -2  281.44    5.38
  -1   1   2  283.15    5.37
  -1  -1  -2  295.57    5.27
  -1   1  -2  279.34    5.37
  -1   1  -2  286.46    5.31
  -1  -1   2  293.37    5.35
  -1   1  -2  276.73    5.19
  -2   1   2    6.43    0.24
  -2  -1   2    6.86    0.24
  -2   1  -2    6.28    0.22
  -2   1  -2    6.41    0.23
  -2   1  -2    6.36    0.24
  -3   1   2   50.26    1.09
  -3  -1  -2   48.58    1.09
  -3   1  -2   47.84    1.07
  -3   1  -2   50.25    1.06
  -3  -1   2   50.29    1.09
  -4  -1  -2  116.77    2.41
  -4   1   2  115.70    2.40
  -4   1  -2  118.36    2.39
  -4  -1   2  116.90    2.40
  -5  -1  -2    3.30    0.26
  -5   1   2    3.39    0.25
  -5  -1   2    3.07    0.27
  -5   1  -2    3.40    0.25
  -6  -1  -2   19.96    0.66
  -6   1   2   19.98    0.66
  -6   1  -2   18.33    0.62
  -6  -1   2   17.82    0.64
  -7   1   2    0.14    0.15
  -7  -1  -2   -0.13    0.13
  -7   1  -2   -0.16    0.12
  -7  -1   2    0.18    0.16
  -8  -1  -2    0.23    0.19
  -8   1   2    0.06    0.18
  -8   1  -2    0.17    0.16
  -8  -1   2    0.02    0.17
  -9  -1  -2    0.49    0.21
  -9   1   2    0.88    0.24
  -9   1  -2    0.33    0.20
  -9  -1   2    0.33    0.22
  -9   1  -2    0.44    0.21
 -10  -1  -2    0.60    0.25
 -10   1   2    0.53    0.24
 -10   1  -2    0.17    0.21
 -10   1  -2    0.71    0.24
 -10  -1   2    0.66    0.26
 -11  -1  -2   -0.09    0.21
 -11   1   2    0.22    0.23
 -11  -1   2    0.07    0.23
 -11   1  -2   -0.17    0.19
 -11   1  -2   -0.04    0.22
 -12  -1  -2    0.25    0.28
 -12   1   2   -0.10    0.23
 -12   1   2    1.00    0.30
 -12  -1  -2   -0.03    0.23
 -12   1  -2    0.34    0.25
 -12   1  -2   -0.08    0.23
 -12  -1   2    0.08    0.27
   0   2   2   80.67    1.59
   0   2   2   82.55    1.57
   0   2  -2   79.36    1.60
  -1  -2  -2    0.26    0.08
  -1   2   2    0.28    0.07
  -1   2  -2    0.45    0.11
   1   2   2    0.18    0.07
  -1  -2   2    0.37    0.06
  -2   2   2   55.04    1.14
  -2  -2  -2   56.07    1.16
  -2   2  -2   56.20    1.10
  -2  -2   2   54.85    1.14
  -2   2  -2   54.22    1.17
  -2   2  -2   53.86    1.12
  -3   2   2   44.61    1.01
  -3  -2  -2   46.32    1.04
  -3  -2   2   47.42    1.03
  -3   2  -2   46.25    1.00
  -3   2  -2   45.64    0.99
  -3   2  -2   45.93    1.03
  -4  -2  -2   15.96    0.52
  -4   2   2   15.94    0.49
  -4   2  -2   15.53    0.47
  -4  -2   2   16.19    0.50
  -4   2  -2   15.86    0.49
  -5  -2  -2   27.19    0.77
  -5   2   2   27.23    0.74
  -5  -2   2   26.23    0.75
  -5   2  -2   25.84    0.72
  -5   2  -2   24.44    0.70
  -6   2   2    5.74    0.34
  -6  -2  -2    6.24    0.37
  -6  -2   2    5.98    0.38
  -6   2  -2    5.85    0.33
  -6   2  -2    6.21    0.35
  -7  -2  -2    2.24    0.27
  -7   2   2    2.63    0.28
  -7   2  -2    2.20    0.26
  -7  -2   2    2.16    0.27
  -7   2  -2    3.20    0.32
  -8  -2  -2    2.28    0.31
  -8   2   2    2.81    0.33
  -8   2  -2    2.31    0.28
  -8  -2   2    2.35    0.32
  -8   2  -2    2.33    0.30
  -9  -2  -2    1.07    0.25
  -9   2   2    1.32    0.28
  -9   2  -2    1.09    0.24
  -9  -2   2    1.16    0.29
  -9   2  -2    1.29    0.26
 -10   2   2    0.17    0.20
 -10   2   2    0.19    0.19
 -10  -2  -2   -0.10    0.19
 -10  -2   2   -0.11    0.21
 -10   2  -2    0.10    0.20
 -10   2  -2   -0.06    0.17
 -11  -2  -2    0.81    0.29
 -11   2   2    0.85    0.26
 -11   2   2    0.34    0.25
 -11   2  -2    0.26    0.22
 -11   2  -2    0.70    0.26
 -11  -2   2    0.34    0.27
 -11   2  -2    0.25    0.21
 -12   2   2    0.27    0.24
 -12   2   2    0.28    0.24
 -12  -2  -2    0.12    0.25
 -12   2  -2    0.14    0.24
 -12   2  -2   -0.22    0.22
 -12   2  -2    0.05    0.21
 -12  -2   2    0.27    0.27
   0   3   2    0.00    0.05
   0   3   2   -0.03    0.05
   0   3  -2   -0.03    0.09
   0  -3  -2   -0.03    0.06
   0   3   2   -0.01    0.09
  -1  -3  -2    4.91    0.20
  -1   3   2    5.07    0.25
   1   3  -2    5.14    0.25
  -1   3   2    5.24    0.17
  -1  -3   2    4.97    0.14
   1   3   2    5.23    0.21
  -1   3  -2    4.98    0.25
   1   3   2    4.80    0.18
  -2   3   2   19.21    0.47
  -2   3   2   19.55    0.55
  -2   3   2   18.92    0.43
  -2  -3  -2   20.01    0.51
  -2  -3   2   19.77    0.48
  -2   3  -2   19.26    0.55
  -3  -3  -2    0.06    0.10
  -3   3   2    0.10    0.08
  -3   3   2   -0.04    0.07
  -3   3  -2    0.09    0.06
  -3   3  -2   -0.01    0.08
  -3  -3   2    0.11    0.09
  -3   3  -2    0.10    0.11
  -4  -3  -2    0.35    0.12
  -4   3   2    0.22    0.09
  -4   3   2    0.33    0.11
  -4  -3   2    0.18    0.11
  -4   3  -2    0.14    0.11
  -4   3  -2    0.24    0.09
  -4   3  -2    0.41    0.12
  -5  -3  -2   25.86    0.76
  -5   3   2   25.31    0.68
  -5   3   2   25.77    0.72
  -5  -3   2   25.14    0.74
  -5   3  -2   25.16    0.74
  -5   3  -2   26.06    0.69
  -5   3  -2   25.97    0.72
  -6  -3  -2   24.22    0.76
  -6   3   2   22.86    0.70
  -6   3   2   20.43    0.65
  -6   3  -2   22.18    0.69
  -6   3  -2   23.13    0.68
  -6  -3   2   23.44    0.75
  -6   3  -2   22.38    0.72
  -7   3   2   41.08    1.11
  -7   3   2   40.53    1.07
  -7  -3  -2   42.21    1.18
  -7   3  -2   41.19    1.09
  -7   3  -2   41.48    1.11
  -7  -3   2   40.56    1.15
  -7   3  -2   41.13    1.13
  -8   3   2    0.45    0.18
  -8  -3  -2    0.78    0.24
  -8   3   2    0.32    0.19
  -8   3  -2    0.32    0.18
  -8   3  -2    0.70    0.19
  -8   3  -2    0.75    0.21
  -8  -3   2    0.18    0.20
  -9  -3  -2    6.16    0.47
  -9   3   2    5.99    0.42
  -9   3   2    6.12    0.44
  -9   3  -2    5.04    0.42
  -9   3  -2    5.92    0.43
  -9   3  -2    5.92    0.42
  -9  -3   2    5.66    0.50
 -10  -3  -2    0.24    0.23
 -10   3   2    0.37    0.20
 -10   3   2    0.20    0.20
 -10  -3   2    0.21    0.25
 -10   3  -2    0.12    0.18
 -10   3  -2    0.45    0.20
 -10   3  -2    0.12    0.19
 -11   3   2    0.75    0.27
 -11  -3  -2    0.21    0.24
 -11   3   2    0.45    0.23
 -11   3  -2    0.28    0.21
 -11   3  -2    0.62    0.24
 -11   3  -2    0.74    0.25
 -11  -3   2    0.48    0.28
 -12  -3  -2    0.76    0.31
 -12   3   2    0.46    0.26
 -12   3   2    0.69    0.27
 -12   3  -2    0.99    0.30
 -12   3  -2    0.30    0.22
 -12  -3   2    0.45    0.29
 -12   3  -2    0.73    0.27
   0  -4  -2   50.81    1.03
   0   4   2   48.53    1.10
   0   4  -2   48.85    1.13
  -1   4   2    0.17    0.11
  -1   4   2    0.06    0.04
   1   4  -2    0.06    0.09
  -1  -4  -2    0.08    0.07
  -1   4   2    0.09    0.04
   1   4   2   -0.01    0.05
   1   4   2    0.08    0.05
  -1   4  -2   -0.06    0.09
  -1  -4   2    0.08    0.04
   1   4   2    0.10    0.09
  -2  -4  -2    8.92    0.31
  -2   4   2    9.21    0.26
  -2   4   2    8.84    0.38
   2   4   2    8.13    0.31
  -2   4  -2    9.32    0.38
   2   4   2    9.11    0.28
  -2  -4   2    9.03    0.28
  -3   4   2    4.30    0.19
  -3   4   2    4.10    0.20
  -3   4   2    4.30    0.29
  -3  -4  -2    3.92    0.24
  -3   4  -2    3.94    0.28
  -3  -4   2    4.28    0.22
  -3   4  -2    4.17    0.13
  -4  -4  -2   36.56    0.94
  -4   4   2   37.49    0.87
  -4   4   2   35.98    0.98
  -4   4   2   35.75    0.83
  -4  -4   2   36.83    0.92
  -4   4  -2   37.49    0.82
  -4   4  -2   36.31    0.97
  -4   4  -2   37.49    0.89
  -5   4   2    4.45    0.25
  -5  -4  -2    3.89    0.31
  -5   4   2    5.27    0.27
  -5   4  -2    5.03    0.33
  -5  -4   2    4.46    0.31
  -5   4  -2    4.72    0.24
  -5   4  -2    4.63    0.28
  -6   4   2    0.08    0.12
  -6   4   2    0.15    0.12
  -6  -4  -2   -0.06    0.12
  -6   4  -2    0.06    0.14
  -6   4  -2    0.01    0.12
  -6   4  -2   -0.02    0.09
  -6  -4   2    0.02    0.14
  -7  -4  -2    3.10    0.33
  -7   4   2    3.79    0.29
  -7   4   2    3.15    0.30
  -7   4  -2    3.44    0.33
  -7   4  -2    3.28    0.27
  -7  -4   2    2.95    0.33
  -7   4  -2    4.33    0.38
  -8  -4  -2   19.67    0.79
  -8   4   2   19.32    0.70
  -8   4   2   20.29    0.70
  -8   4  -2   20.88    0.69
  -8   4  -2   18.86    0.71
  -8  -4   2   17.90    0.76
  -8   4  -2   19.02    0.75
  -9   4   2    4.00    0.38
  -9  -4  -2    4.66    0.46
  -9   4   2    4.71    0.41
  -9   4  -2    3.97    0.39
  -9   4  -2    3.77    0.36
  -9  -4   2    4.11    0.44
  -9   4  -2    4.82    0.44
 -10   4   2    0.21    0.22
 -10  -4  -2    0.53    0.25
 -10   4   2    0.56    0.21
 -10   4   2    0.08    0.19
 -10   4  -2    0.05    0.17
 -10   4  -2    0.50    0.22
 -10  -4   2    0.53    0.28
 -10   4  -2    0.47    0.22
 -11   4   2    0.09    0.20
 -11   4   2   -0.17    0.19
 -11  -4  -2   -0.03    0.23
 -11   4   2    0.05    0.20
 -11  -4   2   -0.05    0.22
 -11   4  -2    0.64    0.23
 -11   4  -2    0.09    0.20
 -11   4  -2    0.34    0.22
   0  -5  -2   -0.07    0.06
   0   5   2    0.10    0.11
   0   5  -2    0.07    0.12
   1   5  -2   -0.02    0.11
  -1   5   2    0.07    0.11
  -1  -5  -2   -0.02    0.07
  -1   5  -2   -0.05    0.11
  -1  -5   2    0.10    0.05
   1   5   2   -0.06    0.09
  -2  -5  -2    3.23    0.20
  -2   5   2    2.71    0.25
  -2   5  -2    3.02    0.25
   2   5   2    3.10    0.22
  -2  -5   2    3.06    0.17
   2   5   2    3.05    0.14
  -3   5   2   -0.01    0.05
   3   5  -2    0.00    0.04
   3   5  -2    0.03    0.04
  -3   5   2    0.02    0.13
  -3  -5  -2   -0.11    0.08
   3   5   2    0.06    0.07
  -3   5  -2    0.08    0.12
  -3  -5   2    0.08    0.09
  -4  -5  -2    6.60    0.34
  -4   5   2    6.61    0.40
  -4   5   2    7.30    0.27
  -4   5  -2    7.30    0.40
  -4  -5   2    7.48    0.34
  -5   5   2    4.00    0.24
  -5  -5  -2    4.44    0.32
  -5   5   2    4.11    0.35
  -5   5   2    4.39    0.24
  -5   5  -2    3.31    0.32
  -5  -5   2    3.81    0.29
  -5   5  -2    4.00    0.20
  -5   5  -2    3.62    0.26
  -6   5   2    9.64    0.40
  -6   5   2   10.02    0.40
  -6   5   2    9.67    0.52
  -6  -5  -2    8.97    0.47
  -6   5  -2    9.41    0.50
  -6   5  -2    9.91    0.37
  -6  -5   2    9.96    0.48
  -6   5  -2    9.40    0.43
  -7   5   2   16.26    0.57
  -7   5   2   15.03    0.68
  -7   5   2   16.10    0.57
  -7  -5  -2   16.87    0.68
  -7   5  -2   16.01    0.68
  -7   5  -2   15.16    0.60
  -7  -5   2   15.16    0.65
  -7   5  -2   15.93    0.54
  -8   5   2   -0.06    0.13
  -8   5   2    0.03    0.18
  -8   5   2    0.09    0.14
  -8  -5  -2    0.05    0.17
  -8   5  -2    0.10    0.19
  -8   5  -2   -0.16    0.14
  -8  -5   2   -0.09    0.17
  -8   5  -2    0.05    0.12
  -9   5   2    2.18    0.30
  -9   5   2    2.11    0.34
  -9  -5  -2    1.55    0.30
  -9   5   2    1.82    0.27
  -9   5  -2    1.89    0.29
  -9  -5   2    2.19    0.35
  -9   5  -2    1.92    0.26
  -9   5  -2    1.49    0.29
 -10  -5  -2    2.20    0.37
 -10   5   2    4.22    0.41
 -10   5   2    2.35    0.32
 -10   5   2    2.82    0.39
 -10  -5   2    2.65    0.40
 -10   5  -2    3.25    0.33
 -10   5  -2    2.99    0.39
 -10   5  -2    2.56    0.35
 -11   5   2    0.71    0.28
 -11   5   2    0.51    0.21
 -11   5   2    0.43    0.22
 -11  -5  -2    0.82    0.30
 -11   5  -2    0.64    0.24
 -11  -5   2    0.15    0.24
 -11   5  -2    0.69    0.26
 -11   5  -2    0.36    0.18
   0   6  -2   18.72    0.64
   0   6   2   19.80    0.63
   1   6  -2   -0.29    0.11
  -1  -6  -2    0.03    0.07
  -1   6   2    0.00    0.12
  -1  -6   2    0.06    0.05
  -1   6  -2   -0.13    0.12
   1   6   2    0.02    0.11
  -2   6   2    4.68    0.34
  -2  -6  -2    4.65    0.25
   2   6  -2    4.83    0.31
  -2  -6   2    4.51    0.21
  -2   6  -2    4.92    0.32
   2   6   2    5.02    0.30
  -3   6   2    0.59    0.18
  -3  -6  -2    1.23    0.16
  -3  -6   2    0.85    0.13
  -3   6  -2    1.09    0.21
   3   6   2    1.09    0.10
   4   6  -2    0.37    0.06
   4   6  -2    0.20    0.06
  -4   6   2    0.31    0.07
  -4  -6  -2    0.48    0.14
  -4   6   2    0.36    0.19
  -4   6  -2    0.18    0.16
   4   6   2    0.29    0.09
  -4  -6   2    0.47    0.14
  -5   6   2    1.40    0.15
  -5  -6  -2    1.28    0.21
  -5   6   2    1.37    0.26
  -5  -6   2    0.95    0.19
  -5   6  -2    0.81    0.22
  -6   6   2   -0.26    0.14
  -6  -6  -2   -0.01    0.14
  -6   6   2   -0.05    0.10
  -6   6   2   -0.14    0.08
  -6   6  -2   -0.23    0.15
  -6  -6   2    0.00    0.15
  -6   6  -2   -0.03    0.07
  -7  -6  -2    4.32    0.40
  -7   6   2    3.59    0.40
  -7   6   2    3.91    0.29
  -7   6   2    3.15    0.26
  -7   6  -2    3.90    0.34
  -7   6  -2    3.03    0.36
  -7   6  -2    3.16    0.22
  -7  -6   2    3.35    0.35
  -8   6   2    4.94    0.49
  -8   6   2    4.69    0.33
  -8   6   2    5.30    0.36
  -8  -6  -2    4.78    0.45
  -8   6  -2    4.56    0.29
  -8   6  -2    4.43    0.36
  -8  -6   2    4.09    0.43
  -8   6  -2    4.43    0.44
  -9  -6  -2    0.13    0.20
  -9   6   2   -0.02    0.13
  -9   6   2    0.17    0.21
  -9   6   2    0.04    0.15
  -9   6  -2    0.05    0.19
  -9   6  -2   -0.04    0.12
  -9   6  -2   -0.12    0.15
  -9  -6   2   -0.14    0.18
 -10  -6  -2    0.38    0.24
 -10   6   2    0.51    0.26
 -10   6   2    0.80    0.20
 -10   6   2    0.40    0.20
 -10   6  -2    0.47    0.18
 -10   6  -2    0.15    0.21
 -10  -6   2    0.31    0.23
 -10   6  -2    0.71    0.23
 -11  -6  -2    0.24    0.25
 -11   6   2    0.15    0.19
 -11   6   2    0.41    0.23
 -11   6   2    0.77    0.29
 -11  -6   2    0.70    0.29
 -11   6  -2    0.33    0.23
 -11   6  -2    0.42    0.25
   0  -7   2    0.03    0.05
   0   7   2   -0.12    0.12
   0   7  -2    0.07    0.14
  -1   7   2    6.72    0.39
   1   7  -2    6.00    0.39
  -1  -7  -2    6.65    0.28
   1   7   2    6.50    0.36
  -1   7  -2    6.48    0.39
  -1  -7   2    6.26    0.22
  -2   7   2    1.47    0.24
  -2  -7  -2    1.97    0.19
   2   7  -2    1.93    0.24
  -2  -7   2    1.82    0.16
   2   7   2    1.40    0.20
  -2   7  -2    1.60    0.24
  -3   7   2    2.89    0.33
  -3  -7  -2    2.52    0.23
  -3  -7   2    2.22    0.20
  -3   7  -2    2.49    0.31
  -4   7   2    4.94    0.41
  -4  -7  -2    4.37    0.31
  -4   7  -2    4.48    0.37
   4   7   2    4.65    0.19
  -4  -7   2    3.98    0.29
  -5   7   2    0.08    0.17
  -5  -7  -2    0.12    0.15
   5   7   2    0.36    0.11
  -5  -7   2    0.25    0.15
  -5   7  -2    0.14    0.17
  -6   7   2    0.35    0.21
  -6   7   2    0.17    0.09
  -6  -7  -2    0.11    0.16
  -6   7  -2   -0.01    0.19
  -6  -7   2    0.08    0.16
  -7   7   2    0.49    0.24
  -7   7   2    0.44    0.13
  -7  -7  -2   -0.01    0.17
  -7   7  -2    0.32    0.21
  -7  -7   2    0.07    0.18
  -8   7   2    0.09    0.21
  -8  -7  -2    0.01    0.18
  -8   7   2   -0.02    0.11
  -8   7  -2    0.09    0.19
  -8  -7   2    0.28    0.20
  -9  -7  -2    0.18    0.21
  -9   7   2    0.15    0.16
  -9   7   2   -0.02    0.22
  -9   7  -2    0.06    0.22
  -9  -7   2    0.18    0.21
 -10  -7  -2    1.31    0.32
 -10   7   2    1.82    0.36
 -10  -7   2    1.28    0.32
 -10   7  -2    1.90    0.38
   0   8   2    0.23    0.16
   0   8  -2    0.15    0.17
   0  -8   2    0.39    0.08
   1   8  -2   -0.01    0.16
  -1  -8  -2    0.30    0.11
  -1   8   2    0.29    0.18
  -1  -8   2    0.20    0.08
  -1   8  -2    0.25    0.18
   1   8   2    0.08    0.14
   2   8  -2    3.30    0.34
  -2   8   2    3.42    0.36
  -2  -8  -2    3.50    0.25
  -2  -8   2    3.23    0.21
   2   8   2    3.82    0.34
  -2   8  -2    3.57    0.37
  -3   8   2    1.79    0.29
  -3  -8  -2    1.47    0.20
  -3   8  -2    1.41    0.27
  -3  -8   2    1.33    0.17
  -4  -8  -2    2.12    0.26
  -4   8   2    2.21    0.34
  -4  -8   2    2.25    0.24
  -4   8  -2    1.82    0.31
  -5   8   2    0.36    0.23
  -5  -8  -2    0.55    0.18
  -5   8  -2    0.67    0.23
  -5  -8   2    1.02    0.20
  -6  -8  -2    1.95    0.28
  -6   8   2    1.80    0.34
  -6  -8   2    1.87    0.27
  -6   8  -2    2.03    0.35
   6   8   2    2.24    0.18
  -7   8   2    0.05    0.19
  -7  -8  -2    0.05    0.16
   7   8   2   -0.03    0.10
  -7   8  -2   -0.09    0.18
  -7  -8   2    0.01    0.17
  -8  -8  -2    0.24    0.20
  -8   8   2   -0.01    0.22
   8   8   2    0.09    0.13
  -8  -8   2    0.17    0.20
  -8   8  -2    0.54    0.26
  -9   8   2   -0.25    0.20
  -9  -8  -2    0.03    0.19
  -9  -8   2    0.06    0.21
  -9   8  -2    0.02    0.23
   0   9   2   -0.11    0.15
   0   9  -2   -0.22    0.16
  -1   9   2   -0.16    0.16
  -1  -9  -2    0.14    0.11
   1   9  -2    0.28    0.19
   1   9   2    0.14    0.17
  -1   9  -2    0.38    0.22
  -2   9   2    2.05    0.32
  -2  -9  -2    2.74    0.25
   2   9  -2    2.58    0.32
   2   9   2    2.63    0.32
  -2   9  -2    2.59    0.35
  -3  -9  -2    0.06    0.13
  -3   9   2    0.00    0.19
  -3   9  -2   -0.01    0.19
  -3  -9   2   -0.06    0.10
  -4  -9  -2    0.31    0.16
  -4   9   2    0.52    0.23
  -4   9  -2    0.33    0.21
  -4  -9   2    0.55    0.16
  -5   9   2    0.35    0.24
  -5  -9  -2   -0.07    0.15
  -5  -9   2   -0.23    0.13
  -5   9  -2    0.17    0.22
  -6  -9  -2    1.65    0.29
  -6   9   2    2.02    0.35
  -6   9  -2    1.51    0.32
  -6  -9   2    2.34    0.30
  -7   9   2    0.34    0.24
  -7  -9  -2    0.16    0.19
  -7   9  -2    0.07    0.22
  -7  -9   2   -0.03    0.15
  -8  -9  -2    1.80    0.34
  -8   9   2    2.38    0.43
  -8  -9   2    1.97    0.33
  -8   9  -2    2.57    0.43
  -9  -9  -2    0.30    0.23
  -9   9   2   -0.09    0.24
  -9   9  -2    0.43    0.27
  -9  -9   2    0.15    0.22
   0  10   2   37.46    1.19
   0  10  -2   38.95    1.23
   1  10  -2    0.25    0.22
  -1  10   2    0.24    0.20
   1  10   2    0.09    0.19
  -1  10  -2    0.19    0.21
  -2  10   2    0.46    0.22
   2  10  -2    0.53    0.24
   2  10   2   -0.02    0.18
  -2  10  -2   -0.29    0.17
  -3 -10  -2    5.74    0.37
  -3  10   2    6.30    0.52
  -3  10  -2    6.05    0.55
  -4  10   2    1.03    0.31
  -4 -10  -2    1.29    0.23
  -4  10  -2    0.95    0.29
  -5  10   2    3.40    0.46
  -5 -10  -2    3.47    0.36
  -5  10  -2    3.43    0.44
  -6  10   2    0.32    0.24
  -6 -10  -2    0.20    0.19
  -6  10  -2    0.10    0.24
  -7 -10  -2    0.24    0.21
  -7  10   2    0.26    0.25
  -7 -10   2    0.21    0.20
  -7  10  -2    0.26    0.25
  -8 -10  -2    2.56    0.38
  -8  10   2    1.48    0.37
  -8  10  -2    2.46    0.43
  -8 -10   2    1.50    0.32
   0  11  -2   -0.02    0.21
   0  11   2    0.25    0.21
   1  11  -2    0.21    0.22
  -1  11   2    0.12    0.20
  -1  11  -2    0.13    0.24
   1  11   2    0.07    0.20
   2  11  -2   19.59    0.85
  -2  11   2   18.35    0.87
   2  11   2   20.78    0.84
  -2  11  -2   19.44    0.89
  -3  11   2    2.41    0.41
  -3  11  -2    3.19    0.46
  -4  11   2    0.11    0.24
  -4  11  -2    0.25    0.26
  -5  11   2   -0.15    0.22
  -5  11  -2    0.06    0.23
  -6  11   2    4.30    0.53
  -6  11  -2    4.06    0.51
  -7  11   2    2.52    0.46
  -7  11  -2    1.90    0.40
   0  12   2    7.56    0.59
   0  12  -2    6.61    0.61
  -1  12   2    2.46    0.38
   1  12  -2    3.07    0.43
   1  12   2    2.71    0.40
  -1  12  -2    2.68    0.45
  -2  12   2    0.14    0.23
  -2  12  -2    0.04    0.26
   2  12   2   -0.08    0.20
  -3  12   2    7.03    0.66
  -3  12  -2    5.64    0.58
  -4  12   2    0.05    0.25
  -4  12  -2    0.44    0.29
  -5  12   2    3.80    0.51
  -5  12  -2    4.14    0.54
   0  13  -2    0.05    0.26
   0  13   2    0.15    0.25
   1  13  -2   -0.39    0.21
  -1  13   2   -0.22    0.21
  -1  13  -2   -0.14    0.25
   1  13   2   -0.15    0.22
  -2  13   2    0.08    0.27
  -2  13  -2    0.00    0.27
   2  13   2   -0.11    0.22
   0   0   3   -0.01    0.04
  -1   0  -3   -0.10    0.06
  -1   0  -3    0.03    0.05
  -1   0  -3    0.06    0.03
  -1   0   3    0.03    0.06
  -2   0  -3    0.02    0.08
  -2   0  -3    0.02    0.08
  -2   0   3    0.00    0.08
  -3   0   3   -0.14    0.09
  -3   0  -3    0.07    0.09
  -4   0  -3   -0.01    0.10
  -4   0   3   -0.01    0.10
  -5   0   3   -0.05    0.10
  -5   0  -3   -0.04    0.11
  -6   0  -3    0.12    0.12
  -6   0   3    0.00    0.12
  -7   0  -3   -0.04    0.13
  -7   0   3   -0.13    0.15
  -8   0  -3   -0.13    0.14
  -8   0   3   -0.07    0.15
  -9   0   3    0.03    0.19
  -9   0  -3    0.02    0.17
 -10   0  -3    0.07    0.19
 -10   0  -3    0.13    0.21
 -10   0   3   -0.13    0.19
 -11   0   3    0.40    0.25
 -11   0  -3    0.11    0.22
 -11   0  -3   -0.22    0.19
 -12   0  -3   -0.02    0.25
 -12   0  -3    0.33    0.25
 -12   0   3    0.26    0.26
   0   1   3    0.05    0.06
   0  -1  -3    0.07    0.03
   0   1  -3    0.03    0.06
  -1  -1  -3   12.86    0.26
  -1  -1  -3   13.31    0.35
  -1   1   3   13.24    0.34
  -1   1  -3   12.94    0.34
  -1   1  -3   13.33    0.33
   1   1   3   13.21    0.26
  -1  -1   3   13.57    0.32
  -2   1   3   72.34    1.48
  -2  -1  -3   71.82    1.48
  -2   1  -3   73.18    1.45
  -2  -1   3   71.23    1.47
  -2   1  -3   73.58    1.44
  -2   1  -3   72.17    1.44
  -3   1   3    2.37    0.19
  -3  -1  -3    2.26    0.19
  -3   1  -3    2.24    0.18
  -3  -1   3    2.62    0.20
  -3   1  -3    2.77    0.17
  -3   1  -3    2.38    0.18
  -4  -1  -3   10.84    0.41
  -4   1   3   11.61    0.41
  -4   1  -3   11.25    0.39
  -4   1  -3   11.06    0.40
  -4  -1   3   11.54    0.41
  -5  -1  -3   14.54    0.52
  -5   1   3   13.79    0.50
  -5   1  -3   14.44    0.50
  -5  -1   3   13.93    0.51
  -5   1  -3   14.04    0.49
  -6   1   3    5.03    0.33
  -6  -1  -3    4.38    0.32
  -6  -1   3    4.95    0.33
  -6   1  -3    4.05    0.30
  -6   1  -3    4.24    0.31
  -7   1   3    1.64    0.25
  -7  -1  -3    1.01    0.19
  -7   1  -3    1.74    0.24
  -7  -1   3    1.45    0.23
  -7   1  -3    1.51    0.24
  -8  -1  -3   16.90    0.69
  -8   1   3   16.75    0.68
  -8   1  -3   15.68    0.65
  -8  -1   3   15.52    0.67
  -8   1  -3   16.69    0.67
  -9   1   3    0.18    0.19
  -9  -1  -3    0.02    0.18
  -9   1  -3    0.18    0.20
  -9  -1   3    0.58    0.23
  -9   1  -3    0.22    0.19
 -10   1   3    0.07    0.22
 -10  -1  -3   -0.05    0.20
 -10   1  -3    0.11    0.21
 -10  -1   3   -0.07    0.19
 -10   1  -3    0.18    0.20
 -11   1   3    0.53    0.26
 -11  -1  -3    0.31    0.24
 -11   1  -3    0.88    0.28
 -11   1  -3    0.37    0.23
 -11  -1   3    0.47    0.27
 -12  -1  -3    0.98    0.32
 -12   1   3    0.85    0.31
 -12  -1  -3    0.29    0.30
 -12   1  -3    0.54    0.29
 -12   1  -3    0.98    0.27
 -12   1  -3    0.61    0.29
 -12  -1   3    0.50    0.29
   0   2   3  440.52    8.19
   0   2  -3  428.87    8.14
   0   2   3  440.02    8.11
  -1  -2  -3    0.04    0.08
  -1   2   3   -0.07    0.07
   1   2   3   -0.09    0.05
  -1   2  -3    0.03    0.08
  -1  -2   3   -0.03    0.05
   1   2   3   -0.05    0.07
  -2   2   3    5.45    0.22
  -2  -2  -3    5.16    0.23
  -2   2  -3    4.99    0.22
  -2  -2   3    5.27    0.21
  -2   2  -3    5.41    0.18
  -2   2  -3    5.23    0.24
  -3  -2  -3   45.87    1.02
  -3   2   3   45.13    1.00
  -3   2  -3   43.19    0.98
  -3   2  -3   43.50    0.96
  -3   2  -3   44.02    1.00
  -3  -2   3   43.38    0.99
  -4   2   3    0.99    0.15
  -4  -2  -3    0.98    0.15
  -4   2  -3    0.77    0.14
  -4   2  -3    1.12    0.14
  -4   2  -3    0.97    0.15
  -4  -2   3    0.82    0.14
  -5  -2  -3    0.67    0.16
  -5   2   3    0.32    0.12
  -5   2  -3    0.40    0.13
  -5   2  -3    0.24    0.13
  -5  -2   3    0.16    0.13
  -5   2  -3    0.46    0.13
  -6  -2  -3   29.97    0.87
  -6   2   3   27.78    0.83
  -6   2  -3   27.18    0.80
  -6   2  -3   28.50    0.82
  -6  -2   3   29.15    0.85
  -7   2   3    2.57    0.29
  -7  -2  -3    2.19    0.28
  -7  -2   3    2.52    0.30
  -7   2  -3    2.56    0.28
  -7   2  -3    1.85    0.24
  -8  -2  -3   15.50    0.66
  -8   2   3   13.40    0.61
  -8  -2   3   15.32    0.66
  -8   2  -3   13.45    0.58
  -8   2  -3   13.15    0.60
  -9   2   3    0.36    0.22
  -9  -2  -3    0.61    0.23
  -9   2  -3    0.81    0.24
  -9   2  -3    0.46    0.20
  -9  -2   3    0.44    0.24
 -10  -2  -3    0.38    0.23
 -10   2   3    0.69    0.25
 -10   2  -3    0.45    0.21
 -10   2  -3    0.26    0.20
 -10  -2   3    0.41    0.24
 -10   2  -3    0.30    0.20
 -11   2   3    2.29    0.36
 -11  -2  -3    2.85    0.41
 -11   2   3    3.48    0.44
 -11   2  -3    2.67    0.40
 -11   2  -3    2.78    0.39
 -11  -2   3    2.82    0.44
 -11   2  -3    2.53    0.35
 -12   2   3    0.22    0.24
 -12   2   3    0.09    0.22
 -12  -2  -3    0.05    0.24
 -12   2  -3   -0.19    0.19
 -12  -2   3   -0.33    0.21
 -12   2  -3   -0.23    0.16
 -12   2  -3   -0.02    0.22
   0   3  -3   -0.05    0.10
   0   3   3   -0.15    0.08
   0   3   3   -0.06    0.06
   1   3  -3   70.86    1.50
  -1   3   3   73.58    1.44
  -1   3   3   71.83    1.50
  -1  -3  -3   74.22    1.47
   1   3   3   71.33    1.44
  -1   3  -3   70.12    1.51
  -1  -3   3   71.75    1.38
   1   3   3   71.20    1.45
   2   3  -3    3.47    0.14
  -2   3   3    3.74    0.13
  -2   3   3    3.76    0.18
  -2  -3  -3    3.22    0.20
  -2   3  -3    3.34    0.23
  -2  -3   3    3.36    0.17
   2   3   3    3.83    0.18
  -3   3   3    1.74    0.14
  -3   3   3    1.69    0.15
  -3  -3  -3    1.99    0.18
  -3  -3   3    2.09    0.17
  -3   3  -3    1.51    0.16
  -3   3  -3    1.59    0.17
  -3   3  -3    1.76    0.12
  -4  -3  -3   49.08    1.15
  -4   3   3   48.46    1.04
  -4   3   3   47.48    1.10
  -4   3  -3   47.51    1.10
  -4   3  -3   48.73    1.06
  -4  -3   3   48.45    1.12
  -4   3  -3   45.92    1.13
  -5   3   3   21.30    0.62
  -5  -3  -3   19.94    0.65
  -5  -3   3   20.29    0.64
  -5   3  -3   20.06    0.64
  -5   3  -3   20.10    0.58
  -5   3  -3   20.04    0.62
  -6   3   3   -0.06    0.11
  -6  -3  -3   -0.03    0.13
  -6   3  -3    0.32    0.14
  -6   3  -3    0.06    0.13
  -6   3  -3    0.05    0.11
  -6  -3   3    0.01    0.13
  -7   3   3    8.82    0.46
  -7  -3  -3    8.64    0.48
  -7  -3   3    8.38    0.48
  -7   3  -3    9.30    0.43
  -7   3  -3    9.33    0.46
  -7   3  -3    9.20    0.46
  -8   3   3    0.13    0.17
  -8  -3  -3    0.19    0.18
  -8   3   3    0.20    0.16
  -8  -3   3    0.02    0.18
  -8   3  -3    0.09    0.14
  -8   3  -3   -0.02    0.15
  -8   3  -3    0.67    0.20
  -9   3   3    3.04    0.33
  -9  -3  -3    2.54    0.34
  -9   3   3    3.35    0.37
  -9   3  -3    4.10    0.38
  -9   3  -3    3.86    0.39
  -9   3  -3    4.17    0.41
  -9  -3   3    3.12    0.38
 -10   3   3    0.47    0.21
 -10  -3  -3    0.56    0.26
 -10   3   3    0.27    0.20
 -10   3  -3    0.31    0.20
 -10  -3   3    0.34    0.23
 -10   3  -3    0.39    0.20
 -10   3  -3    0.24    0.19
 -11  -3  -3    0.01    0.23
 -11   3   3   -0.19    0.17
 -11   3   3    0.15    0.22
 -11  -3   3    0.47    0.26
 -11   3  -3    0.38    0.21
 -11   3  -3    0.47    0.22
 -11   3  -3    0.11    0.21
   0   4   3   32.04    0.67
   0   4   3   31.39    0.78
   0   4  -3   32.18    0.81
   1   4  -3   20.40    0.58
  -1   4   3   19.21    0.45
  -1   4   3   19.50    0.57
  -1  -4  -3   19.23    0.50
   1   4   3   20.19    0.53
   1   4   3   20.40    0.47
  -1   4  -3   19.56    0.58
  -1  -4   3   19.11    0.40
  -2   4   3    7.83    0.26
  -2  -4  -3    7.93    0.31
  -2   4   3    8.02    0.36
  -2  -4   3    8.55    0.26
   2   4   3    8.23    0.28
  -2   4  -3    7.96    0.35
   2   4   3    8.10    0.30
  -3   4   3   17.69    0.59
  -3   4   3   17.32    0.43
  -3  -4  -3   17.92    0.53
  -3   4   3   17.18    0.47
  -3  -4   3   17.58    0.50
  -3   4  -3   17.82    0.57
  -4   4   3    1.15    0.15
  -4   4   3    1.40    0.14
  -4  -4  -3    1.21    0.18
  -4   4  -3    1.34    0.12
  -4   4  -3    1.00    0.18
  -4  -4   3    1.40    0.17
  -4   4  -3    0.97    0.16
  -5   4   3    9.11    0.34
  -5   4   3    8.79    0.37
  -5  -4  -3    8.88    0.42
  -5   4  -3    8.74    0.32
  -5   4  -3    8.87    0.39
  -5  -4   3    8.60    0.40
  -5   4  -3    8.12    0.41
  -6   4   3    2.79    0.26
  -6  -4  -3    2.17    0.27
  -6   4   3    2.95    0.25
  -6   4  -3    2.73    0.29
  -6   4  -3    3.32    0.30
  -6  -4   3    2.32    0.27
  -6   4  -3    2.61    0.22
  -7   4   3    1.73    0.23
  -7   4   3    1.76    0.24
  -7  -4  -3    1.74    0.27
  -7  -4   3    1.30    0.24
  -7   4  -3    1.52    0.21
  -7   4  -3    1.54    0.23
  -7   4  -3    1.49    0.25
  -8   4   3    2.95    0.31
  -8   4   3    2.83    0.31
  -8  -4  -3    2.95    0.36
  -8   4  -3    3.66    0.31
  -8   4  -3    2.49    0.31
  -8   4  -3    3.21    0.35
  -8  -4   3    3.35    0.37
  -9  -4  -3    1.54    0.31
  -9   4   3    1.94    0.30
  -9   4   3    1.17    0.24
  -9   4  -3    1.76    0.25
  -9   4  -3    1.40    0.27
  -9  -4   3    1.66    0.31
  -9   4  -3    1.39    0.27
 -10   4   3    1.06    0.26
 -10  -4  -3    1.18    0.31
 -10   4   3    1.22    0.26
 -10   4  -3    0.92    0.23
 -10   4  -3    1.27    0.28
 -10  -4   3    1.17    0.31
 -10   4  -3    1.50    0.29
 -11   4   3    0.73    0.28
 -11   4   3    0.87    0.25
 -11  -4  -3    0.92    0.31
 -11   4   3    0.97    0.26
 -11   4  -3    0.80    0.26
 -11   4  -3    0.80    0.26
 -11  -4   3    0.37    0.27
 -11   4  -3    0.58    0.22
   0   5   3   -0.13    0.10
   0   5  -3    0.09    0.12
   1   5  -3   -0.03    0.11
  -1   5   3    0.00    0.11
  -1  -5  -3   -0.15    0.07
  -1   5  -3    0.03    0.12
   1   5   3    0.00    0.10
   1   5   3    0.00    0.05
  -1  -5   3    0.03    0.04
   1   5   3   -0.03    0.05
  -2   5   3    1.18    0.19
  -2  -5  -3    1.57    0.17
  -2   5   3    1.46    0.10
  -2  -5   3    1.67    0.13
   2   5   3    1.55    0.13
   2   5   3    1.66    0.17
  -2   5  -3    1.36    0.20
  -3   5   3    7.32    0.40
  -3  -5  -3    7.87    0.34
  -3   5   3    7.51    0.26
  -3  -5   3    7.59    0.30
  -3   5  -3    8.07    0.40
   3   5   3    7.95    0.30
  -4   5   3    0.21    0.15
  -4   5   3    0.19    0.09
  -4   5   3    0.29    0.09
  -4  -5  -3    0.29    0.13
  -4   5  -3    0.11    0.14
  -4  -5   3    0.04    0.10
  -5   5   3    8.70    0.35
  -5   5   3    8.73    0.33
  -5   5   3    9.01    0.47
  -5  -5  -3    8.65    0.43
  -5   5  -3    9.21    0.46
  -5  -5   3    9.19    0.41
  -5   5  -3    8.45    0.28
  -6   5   3    6.96    0.46
  -6   5   3    6.53    0.34
  -6   5   3    6.82    0.33
  -6  -5  -3    5.52    0.39
  -6   5  -3    7.11    0.38
  -6   5  -3    6.95    0.43
  -6  -5   3    6.82    0.41
  -6   5  -3    7.47    0.31
  -7  -5  -3    7.10    0.46
  -7   5   3    7.36    0.38
  -7   5   3    7.20    0.39
  -7   5   3    6.86    0.48
  -7   5  -3    7.88    0.48
  -7   5  -3    8.21    0.43
  -7   5  -3    7.42    0.35
  -7  -5   3    8.41    0.48
  -8  -5  -3    1.30    0.27
  -8   5   3    1.55    0.23
  -8   5   3    1.15    0.27
  -8   5   3    1.36    0.23
  -8   5  -3    1.48    0.26
  -8  -5   3    1.16    0.26
  -8   5  -3    1.32    0.20
  -8   5  -3    1.38    0.27
  -9   5   3    0.17    0.16
  -9   5   3    0.13    0.21
  -9  -5  -3    0.33    0.23
  -9   5   3    0.35    0.18
  -9   5  -3    0.35    0.21
  -9   5  -3    0.36    0.15
  -9   5  -3    0.49    0.21
  -9  -5   3    0.57    0.23
 -10   5   3    0.14    0.22
 -10   5   3    0.16    0.17
 -10   5   3    0.02    0.17
 -10  -5  -3    0.15    0.23
 -10  -5   3    0.18    0.24
 -10   5  -3    0.17    0.16
 -10   5  -3   -0.11    0.18
 -10   5  -3   -0.27    0.17
 -11  -5  -3    1.00    0.31
 -11   5   3    0.98    0.26
 -11   5   3    1.18    0.27
 -11   5   3    0.82    0.30
 -11  -5   3    0.83    0.31
 -11   5  -3    1.45    0.26
 -11   5  -3    1.17    0.30
 -11   5  -3    1.24    0.30
   0   6  -3   16.47    0.59
   0   6   3   15.93    0.55
   1   6  -3    0.93    0.18
  -1  -6  -3    1.28    0.15
  -1   6   3    1.00    0.19
  -1   6  -3    0.96    0.20
   1   6   3    1.02    0.17
  -1  -6   3    1.10    0.08
  -2   6   3   19.33    0.67
  -2  -6  -3   19.82    0.57
   2   6   3   19.96    0.61
   2   6   3   20.17    0.45
   2   6   3   20.55    0.45
  -2   6  -3   18.67    0.67
  -2  -6   3   19.77    0.50
  -3   6   3    2.94    0.12
  -3  -6  -3    2.64    0.24
  -3   6   3    2.56    0.28
  -3   6   3    2.84    0.12
  -3   6  -3    2.89    0.30
   3   6   3    2.65    0.17
  -3  -6   3    2.85    0.20
  -4  -6  -3    1.08    0.18
  -4   6   3    1.36    0.13
  -4   6   3    1.30    0.24
  -4  -6   3    1.33    0.17
   4   6   3    1.17    0.15
  -4   6  -3    1.24    0.22
  -5  -6  -3    0.10    0.13
  -5   6   3    0.04    0.17
  -5   6   3    0.03    0.08
  -5  -6   3   -0.01    0.13
  -5   6  -3   -0.17    0.14
  -6  -6  -3    0.09    0.15
  -6   6   3   -0.16    0.09
  -6   6   3    0.04    0.18
  -6   6   3   -0.05    0.09
  -6   6  -3   -0.10    0.15
  -6  -6   3    0.13    0.15
  -7   6   3    1.22    0.19
  -7   6   3    1.36    0.20
  -7   6   3    0.93    0.24
  -7  -6  -3    0.83    0.22
  -7   6  -3    1.26    0.25
  -7   6  -3    0.95    0.14
  -7  -6   3    0.76    0.22
  -8  -6  -3    1.98    0.33
  -8   6   3    2.41    0.36
  -8   6   3    1.72    0.23
  -8   6   3    1.86    0.25
  -8  -6   3    1.82    0.31
  -8   6  -3    1.90    0.20
  -8   6  -3    2.03    0.29
  -8   6  -3    1.12    0.27
  -9  -6  -3    0.02    0.21
  -9   6   3    0.03    0.15
  -9   6   3   -0.07    0.14
  -9   6   3   -0.08    0.19
  -9   6  -3    0.16    0.13
  -9   6  -3   -0.12    0.17
  -9   6  -3    0.26    0.19
  -9  -6   3    0.09    0.22
 -10   6   3    0.60    0.20
 -10  -6  -3    0.77    0.27
 -10   6   3    0.61    0.27
 -10   6   3    0.72    0.22
 -10   6  -3    0.89    0.26
 -10  -6   3    0.87    0.28
 -10   6  -3    0.86    0.22
 -10   6  -3    0.50    0.23
   0   7  -3    0.09    0.15
   0   7   3   -0.02    0.12
  -1  -7  -3    0.22    0.10
  -1   7   3   -0.02    0.13
   1   7  -3   -0.06    0.12
  -1   7  -3   -0.14    0.13
   1   7   3    0.19    0.12
  -1  -7   3    0.10    0.06
   2   7  -3    0.23    0.16
  -2  -7  -3    0.03    0.10
  -2   7   3    0.05    0.15
  -2   7  -3    0.04    0.15
  -2  -7   3    0.26    0.08
   2   7   3    0.36    0.14
  -3   7   3    1.84    0.29
  -3  -7  -3    1.78    0.20
  -3   7  -3    1.25    0.23
   3   7   3    1.60    0.21
   3   7   3    1.43    0.10
  -3  -7   3    1.57    0.17
   3   7   3    1.72    0.10
  -4  -7  -3   12.94    0.53
  -4   7   3   13.96    0.63
  -4   7  -3   13.99    0.62
   4   7   3   13.63    0.40
  -4  -7   3   14.48    0.50
  -5  -7  -3    2.29    0.27
  -5   7   3    2.27    0.33
  -5   7   3    2.83    0.15
  -5   7  -3    2.40    0.33
   5   7   3    2.41    0.21
  -5  -7   3    2.62    0.27
  -6   7   3    7.56    0.52
  -6  -7  -3    7.31    0.45
  -6   7   3    8.13    0.31
  -6  -7   3    8.44    0.46
  -6   7  -3    7.13    0.50
  -7  -7  -3    0.31    0.19
  -7   7   3    0.01    0.20
  -7   7   3    0.06    0.10
  -7  -7   3    0.01    0.17
  -7   7  -3    0.22    0.21
  -8  -7  -3    1.71    0.30
  -8   7   3    1.69    0.34
  -8   7   3    1.96    0.22
  -8   7  -3    2.01    0.34
  -8  -7   3    1.87    0.32
  -9   7   3    4.78    0.53
  -9  -7  -3    3.75    0.45
  -9   7   3    4.14    0.32
  -9  -7   3    3.60    0.42
  -9   7  -3    3.37    0.43
 -10  -7  -3    0.31    0.24
 -10   7   3    0.07    0.23
 -10  -7   3    0.12    0.23
 -10   7  -3   -0.01    0.21
   0  -8   3   10.85    0.29
   0   8   3   10.27    0.51
   0   8  -3   10.80    0.54
  -1  -8  -3    0.41    0.12
   1   8  -3    0.21    0.16
  -1   8   3   -0.16    0.15
  -1  -8   3    0.25    0.07
  -1   8  -3    0.23    0.18
   1   8   3    0.07    0.15
  -2  -8  -3    1.18    0.18
   2   8  -3    1.59    0.26
  -2   8   3    1.43    0.25
  -2   8  -3    0.72    0.23
  -2  -8   3    1.37    0.15
   2   8   3    1.53    0.24
  -3  -8  -3    1.43    0.20
  -3   8   3    1.51    0.28
  -3   8  -3    1.20    0.27
  -3  -8   3    1.37    0.18
   3   8   3    1.76    0.24
  -4   8   3    1.66    0.28
  -4  -8  -3    1.51    0.23
  -4   8  -3    1.65    0.29
  -4  -8   3    2.13    0.23
  -5   8   3   12.54    0.66
  -5  -8  -3   13.42    0.58
  -5  -8   3   13.19    0.53
  -5   8  -3   12.95    0.66
   5   8   3   13.32    0.38
  -6  -8  -3    4.30    0.40
  -6   8   3    6.08    0.50
  -6   8  -3    5.50    0.47
   6   8   3    5.07    0.27
  -6  -8   3    4.49    0.37
  -7  -8  -3    0.53    0.23
  -7   8   3    1.05    0.29
  -7   8  -3    0.48    0.24
  -7  -8   3    0.61    0.21
   7   8   3    0.57    0.14
  -8  -8  -3    0.23    0.22
  -8   8   3    0.70    0.27
   8   8   3    0.85    0.19
  -8  -8   3    0.45    0.22
  -8   8  -3    0.79    0.27
  -9  -8  -3   -0.14    0.20
  -9   8   3   -0.25    0.19
  -9  -8   3   -0.19    0.19
  -9   8  -3    0.11    0.22
   0   9   3   -0.24    0.14
   0   9  -3   -0.16    0.18
   1   9  -3   13.79    0.65
  -1   9   3   13.64    0.64
   1   9   3   13.96    0.61
  -1   9  -3   13.80    0.66
   2   9  -3    0.51    0.21
  -2  -9  -3    0.35    0.14
  -2   9   3    0.56    0.21
  -2   9  -3    0.57    0.24
   2   9   3    0.17    0.17
  -3  -9  -3   18.69    0.64
  -3   9   3   18.62    0.78
   3   9   3   18.13    0.70
  -3   9  -3   18.48    0.80
  -4  -9  -3    0.46    0.17
  -4   9   3    0.29    0.22
  -4  -9   3    0.11    0.13
  -4   9  -3    0.38    0.24
  -5  -9  -3    1.97    0.28
  -5   9   3    1.96    0.35
  -5  -9   3    1.92    0.25
  -5   9  -3    1.51    0.30
  -6  -9  -3   -0.09    0.16
  -6   9   3    0.05    0.21
  -6   9  -3   -0.14    0.20
  -6  -9   3   -0.33    0.14
  -7  -9  -3    1.67    0.30
  -7   9   3    1.50    0.35
  -7  -9   3    1.82    0.29
  -7   9  -3    1.58    0.34
  -8  -9  -3   -0.20    0.18
  -8   9   3    0.33    0.25
  -8   9  -3   -0.11    0.21
  -8  -9   3    0.03    0.19
  -9   9   3    0.29    0.29
  -9  -9  -3    0.80    0.27
  -9   9  -3    0.89    0.31
  -9  -9   3    0.43    0.23
   0  10  -3    0.13    0.20
   0  10   3    0.20    0.19
   1  10  -3    1.36    0.29
  -1  10   3    1.86    0.33
  -1  10  -3    1.98    0.34
   1  10   3    2.67    0.34
  -2  10   3    1.77    0.33
   2  10  -3    1.51    0.30
  -2 -10  -3    2.05    0.24
  -2  10  -3    2.13    0.35
   2  10   3    1.67    0.28
  -3 -10  -3    4.38    0.34
  -3  10   3    5.14    0.51
  -3  10  -3    4.86    0.49
  -4  10   3   -0.02    0.21
  -4 -10  -3    0.20    0.16
  -4  10  -3    0.19    0.24
  -5 -10  -3    1.07    0.24
  -5  10   3    0.74    0.28
  -5  10  -3    1.19    0.32
  -6  10   3    1.50    0.34
  -6 -10  -3    1.48    0.28
  -6  10  -3    0.89    0.31
  -7 -10  -3    0.63    0.23
  -7  10   3    0.25    0.26
  -7 -10   3    0.53    0.23
  -7  10  -3    0.63    0.29
  -8 -10  -3    5.47    0.53
  -8  10   3    5.77    0.62
  -8 -10   3    5.95    0.49
  -8  10  -3    5.18    0.57
   0  11  -3   -0.22    0.19
   0  11   3   -0.17    0.18
   1  11  -3    1.10    0.29
  -1  11   3    1.19    0.29
   1  11   3    1.34    0.29
  -1  11  -3    0.62    0.29
  -2  11   3   -0.04    0.21
  -2  11  -3    0.33    0.25
   2  11   3    0.11    0.21
  -3  11   3    0.14    0.22
  -3  11  -3    0.04    0.23
  -4  11   3    0.48    0.26
  -4  11  -3    0.50    0.29
  -5  11   3    1.63    0.38
  -5  11  -3    2.67    0.45
  -6  11   3    1.47    0.36
  -6  11  -3    1.62    0.39
   0  12   3    2.11    0.36
   0  12  -3    2.09    0.39
  -1  12   3    0.31    0.25
   1  12  -3    0.44    0.27
   1  12   3    0.61    0.27
  -1  12  -3    0.68    0.28
  -2  12   3    0.14    0.25
  -2  12  -3   -0.19    0.24
   2  12   3    0.05    0.21
  -3  12   3   10.28    0.72
  -3  12  -3   10.69    0.72
  -4  12   3    0.02    0.24
  -4  12  -3    0.29    0.26
  -5  12   3    0.59    0.31
  -5  12  -3    0.52    0.32
   0  13   3   -0.03    0.24
   0  13  -3    0.19    0.27
  -1  13   3    1.03    0.34
   1  13  -3    1.09    0.35
  -1  13  -3    0.49    0.31
   1  13   3    0.86    0.31
  -2  13   3    0.26    0.26
  -2  13  -3    0.28    0.30
   2  13   3    0.11    0.23
   0   0   4    5.22    0.18
  -1   0   4   77.66    1.56
  -1   0  -4   79.48    1.49
  -1   0  -4   79.37    1.52
  -2   0  -4  398.82    7.58
  -2   0  -4  398.96    7.41
  -2   0  -4  396.01    7.33
  -2   0   4  409.89    7.58
  -3   0  -4  272.33    5.16
  -3   0  -4  275.61    5.33
  -3   0   4  282.88    5.33
  -4   0   4   18.89    0.57
  -4   0  -4   18.89    0.56
  -5   0  -4   43.02    1.05
  -5   0   4   40.86    1.05
  -6   0   4    3.08    0.29
  -6   0  -4    2.43    0.25
  -7   0  -4    1.08    0.21
  -7   0   4    1.38    0.23
  -8   0  -4    2.31    0.29
  -8   0   4    2.69    0.33
  -9   0   4    0.38    0.21
  -9   0  -4    0.22    0.22
  -9   0  -4    0.25    0.19
 -10   0  -4    1.62    0.31
 -10   0  -4    1.59    0.32
 -10   0   4    1.49    0.32
 -11   0  -4    0.57    0.27
 -11   0   4    0.79    0.29
 -11   0  -4    1.06    0.30
 -12   0  -4    1.85    0.39
 -12   0  -4    1.52    0.35
 -12   0   4    1.46    0.36
   0   1   4   -0.08    0.07
  -1  -1  -4   26.74    0.60
  -1  -1  -4   26.20    0.57
  -1   1   4   26.17    0.60
  -1  -1   4   26.15    0.57
   1   1   4   25.54    0.50
  -1   1  -4   24.87    0.57
  -2  -1  -4   45.23    0.99
  -2   1   4   44.63    0.98
  -2   1  -4   44.84    0.94
  -2   1  -4   45.43    0.95
  -2  -1   4   45.34    0.97
  -2   1  -4   45.00    0.96
  -3   1   4   15.53    0.46
  -3  -1  -4   14.61    0.45
  -3   1  -4   14.98    0.43
  -3   1  -4   14.87    0.41
  -3   1  -4   15.37    0.45
  -3  -1   4   14.28    0.44
  -4  -1  -4   10.99    0.41
  -4   1   4   11.38    0.41
  -4   1  -4   11.21    0.39
  -4   1  -4   11.17    0.41
  -4  -1   4   10.18    0.40
  -4   1  -4   11.15    0.36
  -5   1   4   17.85    0.59
  -5  -1  -4   18.19    0.59
  -5   1  -4   17.79    0.58
  -5  -1   4   18.69    0.60
  -5   1  -4   17.75    0.56
  -6  -1  -4    1.66    0.22
  -6   1   4    1.53    0.22
  -6   1  -4    1.87    0.22
  -6   1  -4    1.78    0.22
  -6  -1   4    1.41    0.21
  -7  -1  -4    1.46    0.23
  -7   1   4    1.73    0.24
  -7  -1   4    1.54    0.23
  -7   1  -4    1.96    0.27
  -7   1  -4    1.79    0.25
  -8  -1  -4    0.30    0.19
  -8   1   4    0.00    0.17
  -8  -1   4    0.11    0.18
  -8   1  -4    0.32    0.17
  -8   1  -4    0.32    0.19
  -9  -1  -4   -0.03    0.17
  -9   1   4    0.09    0.19
  -9  -1   4   -0.40    0.17
  -9   1  -4    0.11    0.19
  -9   1  -4   -0.03    0.16
 -10   1   4    1.95    0.34
 -10  -1  -4    2.41    0.35
 -10   1  -4    1.75    0.31
 -10  -1   4    1.89    0.35
 -10   1  -4    1.66    0.30
 -11   1   4    1.38    0.33
 -11  -1  -4    1.29    0.34
 -11  -1  -4    1.17    0.31
 -11  -1   4    1.40    0.33
 -11   1  -4    0.82    0.28
 -11   1  -4    0.80    0.27
 -11   1  -4    1.26    0.27
 -12  -1  -4    0.02    0.25
 -12  -1  -4   -0.24    0.23
 -12   1   4   -0.08    0.24
 -12  -1   4   -0.09    0.23
 -12   1  -4   -0.08    0.23
 -12   1  -4   -0.11    0.21
   0  -2  -4    0.44    0.06
   0   2   4    0.40    0.09
   0   2  -4    0.40    0.11
  -1   2   4    1.11    0.12
  -1  -2  -4    1.30    0.13
   1   2   4    1.13    0.12
   1   2   4    1.15    0.10
  -1   2  -4    1.33    0.14
  -1  -2   4    1.09    0.09
  -2   2   4   59.18    1.27
  -2  -2  -4   62.00    1.29
  -2  -2   4   60.09    1.24
  -2   2  -4   59.73    1.27
  -2   2  -4   60.36    1.25
  -3  -2  -4   30.43    0.78
  -3   2   4   32.28    0.77
  -3   2  -4   32.56    0.73
  -3   2  -4   32.04    0.76
  -3   2  -4   30.60    0.76
  -3  -2   4   32.04    0.76
  -4   2   4   41.79    1.02
  -4  -2  -4   43.71    1.04
  -4   2  -4   41.24    1.00
  -4   2  -4   41.57    0.99
  -4  -2   4   43.71    1.03
  -4   2  -4   43.93    0.99
  -5  -2  -4    6.34    0.35
  -5   2   4    6.77    0.34
  -5   2  -4    6.03    0.31
  -5   2  -4    6.06    0.31
  -5   2  -4    6.37    0.34
  -5  -2   4    6.17    0.34
  -6  -2  -4    4.70    0.34
  -6   2   4    4.76    0.33
  -6  -2   4    5.25    0.34
  -6   2  -4    4.60    0.32
  -6   2  -4    4.55    0.30
  -6   2  -4    4.83    0.30
  -7   2   4    0.42    0.18
  -7  -2  -4    0.45    0.18
  -7   2  -4    0.59    0.16
  -7   2  -4    0.33    0.16
  -7  -2   4    0.57    0.19
  -7   2  -4    0.48    0.16
  -8   2   4    1.06    0.24
  -8  -2  -4    0.71    0.23
  -8  -2   4    1.38    0.28
  -8   2  -4    0.95    0.21
  -8   2  -4    1.08    0.24
  -8   2  -4    0.91    0.21
  -9  -2  -4   -0.16    0.18
  -9   2   4   -0.06    0.18
  -9  -2   4   -0.16    0.18
  -9   2  -4    0.11    0.19
  -9   2  -4   -0.14    0.15
  -9   2  -4    0.28    0.19
 -10  -2  -4   11.24    0.65
 -10   2   4   11.95    0.65
 -10   2  -4   11.26    0.57
 -10   2  -4   11.35    0.63
 -10   2  -4   10.52    0.60
 -10  -2   4   12.09    0.67
 -11   2   4    1.20    0.30
 -11  -2  -4    0.34    0.25
 -11   2  -4    0.45    0.25
 -11   2  -4    0.38    0.20
 -11   2  -4    0.01    0.18
 -11  -2   4    0.60    0.30
 -12   2   4    1.73    0.37
 -12   2   4    1.56    0.35
 -12  -2  -4    1.55    0.39
 -12  -2  -4    1.47    0.37
 -12   2  -4    1.24    0.31
 -12  -2   4    1.63    0.36
 -12   2  -4    1.41    0.29
 -12   2  -4    1.62    0.36
   0   3  -4   -0.09    0.09
   0   3   4   -0.12    0.08
   0   3   4   -0.01    0.07
  -1  -3  -4   32.38    0.73
  -1   3   4   30.22    0.69
  -1   3   4   30.85    0.75
  -1   3  -4   30.10    0.76
   1   3   4   31.52    0.71
  -1  -3   4   30.92    0.62
   1   3   4   30.58    0.69
  -2  -3  -4    4.50    0.23
   2   3  -4    4.43    0.14
  -2   3   4    4.36    0.21
  -2   3   4    4.36    0.14
   2   3   4    4.41    0.18
  -2  -3   4    4.60    0.19
  -2   3  -4    4.01    0.24
  -3   3   4   12.70    0.41
  -3  -3  -4   12.78    0.44
  -3  -3   4   12.86    0.40
  -3   3  -4   13.24    0.45
  -3   3  -4   13.62    0.34
  -3   3  -4   12.89    0.43
  -4  -3  -4   23.33    0.69
  -4   3   4   23.96    0.66
  -4   3  -4   24.28    0.68
  -4   3  -4   23.92    0.61
  -4   3  -4   24.79    0.67
  -4  -3   4   24.19    0.67
  -5   3   4   21.89    0.66
  -5  -3  -4   21.85    0.69
  -5   3  -4   21.50    0.66
  -5   3  -4   21.47    0.60
  -5   3  -4   21.11    0.65
  -5  -3   4   21.55    0.66
  -6  -3  -4    2.90    0.30
  -6   3   4    2.58    0.25
  -6  -3   4    2.00    0.24
  -6   3  -4    2.72    0.27
  -6   3  -4    2.25    0.22
  -6   3  -4    2.68    0.27
  -7   3   4    3.48    0.33
  -7  -3  -4    3.04    0.32
  -7   3  -4    3.15    0.31
  -7   3  -4    3.05    0.29
  -7   3  -4    4.16    0.33
  -7  -3   4    4.23    0.38
  -8  -3  -4    5.09    0.41
  -8   3   4    4.78    0.39
  -8   3  -4    4.73    0.35
  -8  -3   4    3.98    0.39
  -8   3  -4    4.83    0.38
  -8   3  -4    3.88    0.35
  -9   3   4   -0.22    0.17
  -9  -3  -4   -0.03    0.19
  -9   3   4    0.09    0.17
  -9   3  -4    0.23    0.19
  -9  -3   4    0.14    0.20
  -9   3  -4    0.31    0.18
  -9   3  -4   -0.02    0.16
 -10   3   4   -0.06    0.19
 -10   3   4    0.05    0.18
 -10  -3  -4    0.28    0.23
 -10  -3   4   -0.26    0.20
 -10   3  -4    0.20    0.18
 -10   3  -4    0.17    0.20
 -10   3  -4    0.23    0.17
 -11   3   4    0.10    0.21
 -11  -3  -4   -0.09    0.21
 -11   3   4   -0.19    0.18
 -11   3  -4    0.14    0.21
 -11  -3   4   -0.20    0.23
 -11   3  -4   -0.03    0.18
 -11   3  -4   -0.09    0.18
   0   4   4    4.60    0.25
   0   4   4    4.99    0.19
   0   4  -4    4.80    0.28
   1   4  -4   12.63    0.45
  -1   4   4   12.57    0.35
  -1  -4  -4   13.51    0.40
  -1   4   4   13.80    0.45
  -1   4  -4   12.75    0.45
   1   4   4   12.54    0.36
   1   4   4   12.27    0.39
  -2   4   4   23.92    0.58
  -2   4   4   24.52    0.69
  -2  -4  -4   25.00    0.64
   2   4   4   24.26    0.61
  -2  -4   4   24.04    0.56
   2   4   4   24.23    0.60
  -2   4  -4   24.27    0.69
  -3   4   4   72.62    1.38
  -3  -4  -4   69.67    1.56
  -3   4   4   70.57    1.50
  -3   4  -4   71.70    1.59
  -3  -4   4   70.94    1.50
  -4  -4  -4    7.32    0.35
  -4   4   4    7.23    0.26
  -4   4   4    7.35    0.31
  -4   4  -4    7.16    0.37
  -4   4  -4    6.75    0.24
  -4  -4   4    7.31    0.33
  -4   4  -4    7.23    0.33
  -5   4   4   13.06    0.42
  -5   4   4   11.62    0.45
  -5  -4  -4   12.76    0.51
  -5  -4   4   12.34    0.48
  -5   4  -4   12.84    0.51
  -5   4  -4   13.11    0.40
  -5   4  -4   13.02    0.49
  -6  -4  -4    0.87    0.20
  -6   4   4    0.66    0.15
  -6   4   4    0.68    0.17
  -6   4  -4    0.87    0.19
  -6  -4   4    0.64    0.18
  -6   4  -4    0.59    0.13
  -6   4  -4    0.63    0.17
  -7   4   4    5.50    0.33
  -7  -4  -4    5.70    0.41
  -7   4   4    5.69    0.37
  -7   4  -4    5.71    0.32
  -7   4  -4    5.55    0.39
  -7  -4   4    4.93    0.39
  -7   4  -4    5.34    0.37
  -8   4   4    1.16    0.23
  -8  -4  -4    1.31    0.27
  -8   4   4    1.43    0.23
  -8   4  -4    1.40    0.25
  -8   4  -4    1.38    0.26
  -8   4  -4    1.71    0.23
  -8  -4   4    1.45    0.29
  -9  -4  -4    0.40    0.23
  -9   4   4    0.07    0.18
  -9   4   4    0.14    0.16
  -9   4  -4    0.37    0.21
  -9  -4   4    0.16    0.20
  -9   4  -4    0.20    0.18
  -9   4  -4    0.35    0.16
 -10   4   4    2.37    0.32
 -10  -4  -4    2.40    0.37
 -10   4   4    2.26    0.33
 -10   4  -4    1.85    0.31
 -10   4  -4    2.43    0.35
 -10   4  -4    2.63    0.31
 -10  -4   4    1.81    0.35
 -11   4   4    3.17    0.40
 -11  -4  -4    4.00    0.48
 -11   4   4    3.52    0.42
 -11   4  -4    2.98    0.40
 -11   4  -4    3.55    0.39
 -11   4  -4    3.91    0.44
 -11  -4   4    3.31    0.46
   0   5   4   -0.07    0.10
   0   5  -4    0.04    0.12
   0   5   4   -0.07    0.05
  -1   5   4   33.25    0.72
  -1  -5  -4   36.00    0.82
   1   5  -4   33.99    0.90
  -1   5   4   33.40    0.88
   1   5   4   35.04    0.75
  -1   5  -4   33.51    0.91
   1   5   4   32.07    0.83
  -2  -5  -4    7.53    0.32
  -2   5   4    8.12    0.39
  -2   5   4    7.31    0.25
  -2   5  -4    7.99    0.39
   2   5   4    7.49    0.32
   2   5   4    7.51    0.27
  -2  -5   4    7.65    0.25
  -3  -5  -4   -0.09    0.10
  -3   5   4    0.06    0.13
  -3   5   4    0.00    0.07
  -3   5  -4   -0.13    0.12
   3   5   4    0.04    0.08
  -3  -5   4    0.00    0.09
  -4  -5  -4    5.61    0.32
  -4   5   4    5.31    0.26
  -4   5   4    5.28    0.36
  -4   5   4    5.49    0.22
  -4   5  -4    5.37    0.35
  -4  -5   4    5.79    0.30
  -5   5   4    3.73    0.36
  -5   5   4    3.52    0.21
  -5  -5  -4    2.91    0.28
  -5   5   4    2.90    0.23
  -5  -5   4    2.95    0.26
  -5   5  -4    2.66    0.29
  -6   5   4    0.45    0.15
  -6   5   4    0.27    0.18
  -6   5   4    0.60    0.14
  -6  -5  -4    0.38    0.18
  -6   5  -4    0.46    0.18
  -6   5  -4    0.72    0.18
  -6  -5   4    0.36    0.16
  -6   5  -4    0.59    0.12
  -7  -5  -4    2.79    0.34
  -7   5   4    3.29    0.27
  -7   5   4    3.32    0.30
  -7   5  -4    3.19    0.33
  -7  -5   4    2.76    0.32
  -7   5  -4    2.64    0.32
  -7   5  -4    2.92    0.23
  -8  -5  -4    0.06    0.19
  -8   5   4    0.06    0.13
  -8   5   4    0.32    0.17
  -8  -5   4   -0.24    0.17
  -8   5  -4    0.13    0.18
  -8   5  -4    0.11    0.13
  -8   5  -4   -0.02    0.14
  -9  -5  -4    2.06    0.34
  -9   5   4    2.27    0.30
  -9   5   4    2.20    0.28
  -9   5   4    2.56    0.36
  -9   5  -4    2.26    0.27
  -9   5  -4    2.07    0.32
  -9  -5   4    1.74    0.33
  -9   5  -4    2.02    0.32
 -10   5   4    2.91    0.40
 -10  -5  -4    2.98    0.40
 -10   5   4    3.86    0.39
 -10   5   4    3.21    0.37
 -10   5  -4    3.33    0.41
 -10  -5   4    3.49    0.46
 -10   5  -4    3.42    0.34
 -10   5  -4    2.41    0.36
 -11   5   4   -0.06    0.17
 -11   5   4   -0.18    0.18
 -11   5   4    0.08    0.24
 -11  -5  -4   -0.44    0.21
 -11   5  -4    0.38    0.21
 -11   5  -4   -0.06    0.15
 -11   5  -4    0.27    0.22
 -11  -5   4    0.08    0.24
   0   6  -4   11.38    0.49
   0   6   4   11.67    0.46
  -1   6   4    9.21    0.42
   1   6  -4    8.71    0.43
  -1  -6  -4    9.34    0.35
  -1  -6   4    9.07    0.22
   1   6   4    8.96    0.23
   1   6   4    8.96    0.39
   1   6   4    9.25    0.23
  -1   6  -4    9.30    0.45
  -2   6   4    0.43    0.06
  -2   6   4    0.41    0.14
  -2   6   4    0.46    0.06
  -2  -6  -4    0.35    0.12
   2   6   4    0.44    0.13
  -2  -6   4    0.45    0.09
  -2   6  -4    0.53    0.17
   2   6   4    0.62    0.09
  -3  -6  -4   14.47    0.51
  -3   6   4   14.03    0.38
  -3   6   4   14.33    0.58
  -3  -6   4   14.73    0.44
   3   6   4   14.38    0.42
  -3   6  -4   14.73    0.58
  -4   6   4    1.04    0.12
  -4   6   4    1.48    0.26
  -4  -6  -4    1.13    0.19
  -4  -6   4    1.33    0.17
  -4   6  -4    1.59    0.25
   4   6   4    1.21    0.16
  -5   6   4    1.59    0.26
  -5  -6  -4    2.14    0.25
  -5   6   4    2.29    0.20
  -5   6  -4    2.17    0.30
  -5  -6   4    1.88    0.23
  -6   6   4    2.71    0.34
  -6  -6  -4    2.67    0.31
  -6   6   4    3.39    0.23
  -6   6   4    3.70    0.26
  -6   6  -4    3.49    0.36
  -6  -6   4    4.38    0.35
  -7  -6  -4   -0.05    0.16
  -7   6   4    0.31    0.21
  -7   6   4    0.07    0.12
  -7   6   4    0.00    0.11
  -7  -6   4   -0.09    0.15
  -7   6  -4   -0.01    0.18
  -8   6   4    0.85    0.19
  -8   6   4    0.68    0.18
  -8   6   4    0.93    0.28
  -8  -6  -4    0.90    0.24
  -8   6  -4    0.58    0.21
  -8  -6   4    0.61    0.22
  -8   6  -4    0.99    0.27
  -8   6  -4    0.52    0.13
  -9  -6  -4    0.69    0.26
  -9   6   4    0.57    0.19
  -9   6   4    0.60    0.20
  -9   6   4    0.43    0.24
  -9  -6   4    0.44    0.23
  -9   6  -4    0.65    0.25
  -9   6  -4    0.68    0.16
  -9   6  -4    0.69    0.23
 -10   6   4    1.47    0.35
 -10  -6  -4    1.90    0.38
 -10   6   4    1.38    0.25
 -10   6   4    1.95    0.28
 -10   6  -4    1.64    0.33
 -10   6  -4    1.53    0.30
 -10  -6   4    1.60    0.35
   0   7  -4   -0.03    0.14
   0   7   4    0.01    0.12
   1   7  -4    2.71    0.29
  -1  -7  -4    2.98    0.22
  -1   7   4    2.77    0.28
  -1   7  -4    2.50    0.28
   1   7   4    3.13    0.28
  -1  -7   4    2.76    0.12
  -2  -7  -4    0.38    0.12
  -2   7   4    0.21    0.17
  -2  -7   4    0.47    0.09
  -2   7  -4    0.44    0.18
   2   7   4    0.54    0.16
  -3   7   4   -0.22    0.14
  -3  -7  -4    0.31    0.13
   3   7   4    0.06    0.07
  -3   7  -4    0.22    0.17
  -3  -7   4    0.09    0.09
   3   7   4   -0.03    0.11
  -4  -7  -4    3.52    0.31
  -4   7   4    2.95    0.14
  -4   7   4    2.95    0.33
  -4   7  -4    2.26    0.30
  -4  -7   4    2.92    0.25
   4   7   4    3.03    0.20
  -5  -7  -4    0.01    0.15
  -5   7   4    0.04    0.08
  -5   7   4   -0.21    0.16
  -5  -7   4    0.01    0.14
   5   7   4   -0.05    0.10
  -5   7  -4   -0.04    0.17
  -6  -7  -4    8.38    0.50
  -6   7   4    7.53    0.53
  -6   7   4    9.22    0.35
  -6  -7   4    8.62    0.46
  -6   7  -4    8.30    0.52
   6   7   4    9.14    0.40
  -7  -7  -4    1.79    0.30
  -7   7   4    2.08    0.35
  -7   7   4    2.59    0.24
  -7  -7   4    1.92    0.29
  -7   7  -4    2.01    0.33
  -8   7   4   -0.06    0.12
  -8  -7  -4    0.35    0.22
  -8   7   4    0.02    0.22
  -8  -7   4    0.09    0.20
  -8   7  -4   -0.22    0.17
  -9   7   4    1.40    0.22
  -9  -7  -4    1.20    0.30
  -9   7   4    1.36    0.33
  -9  -7   4    0.89    0.27
  -9   7  -4    0.46    0.25
 -10   7   4    1.25    0.33
 -10  -7  -4    0.82    0.29
 -10   7  -4    0.86    0.29
 -10  -7   4    0.78    0.29
   0   8  -4    1.39    0.26
   0   8   4    1.40    0.23
  -1   8   4    0.73    0.20
   1   8  -4    0.95    0.23
   1   8   4    0.81    0.19
  -1  -8   4    0.91    0.10
  -1   8  -4    1.08    0.25
  -2  -8  -4    0.81    0.17
  -2   8   4    0.84    0.22
   2   8   4    0.79    0.19
  -2   8  -4    0.70    0.23
  -2  -8   4    1.07    0.13
  -3   8   4    6.50    0.46
  -3  -8  -4    6.99    0.38
  -3   8  -4    6.33    0.47
   3   8   4    7.10    0.39
  -3  -8   4    6.65    0.31
  -4  -8  -4   12.63    0.53
  -4   8   4   12.15    0.63
  -4  -8   4   11.45    0.46
  -4   8  -4   12.56    0.63
   4   8   4   12.07    0.32
  -5  -8  -4   11.97    0.56
  -5   8   4   12.29    0.64
  -5   8  -4   11.68    0.64
   5   8   4   12.27    0.39
  -5  -8   4   13.36    0.53
  -6  -8  -4    0.10    0.17
  -6   8   4    0.20    0.21
  -6   8  -4   -0.21    0.16
   6   8   4    0.00    0.10
  -6  -8   4    0.28    0.17
  -7  -8  -4   -0.03    0.18
  -7   8   4   -0.10    0.21
  -7  -8   4    0.03    0.17
   7   8   4    0.04    0.12
  -7   8  -4   -0.14    0.18
  -8   8   4    1.58    0.34
  -8  -8  -4    2.23    0.35
   8   8   4    1.87    0.25
  -8  -8   4    1.68    0.31
  -8   8  -4    2.58    0.40
  -9   8   4    0.04    0.22
  -9  -8  -4    0.32    0.24
  -9  -8   4    0.17    0.23
  -9   8  -4    0.08    0.23
   0   9  -4   -0.31    0.15
   0   9   4    0.00    0.16
   1   9  -4   -0.31    0.16
  -1   9   4    0.35    0.19
   1   9   4    0.19    0.16
  -1   9  -4    0.06    0.19
  -2  -9  -4   11.51    0.47
  -2   9   4   10.53    0.58
   2   9   4   11.48    0.53
  -2   9  -4   10.79    0.60
  -3   9   4    0.16    0.18
  -3  -9  -4    0.51    0.18
   3   9   4    0.49    0.18
  -3   9  -4    0.39    0.22
  -4  -9  -4   -0.26    0.12
  -4   9   4    0.05    0.21
  -4  -9   4    0.14    0.13
  -4   9  -4    0.14    0.19
  -5   9   4    2.88    0.39
  -5  -9  -4    3.78    0.37
  -5  -9   4    3.44    0.32
  -5   9  -4    3.93    0.46
  -6   9   4   -0.05    0.23
  -6  -9  -4   -0.11    0.15
  -6  -9   4    0.23    0.17
  -6   9  -4    0.29    0.22
  -7  -9  -4    0.35    0.22
  -7   9   4    0.49    0.25
  -7  -9   4    0.11    0.17
  -7   9  -4    0.38    0.25
  -8   9   4   -0.03    0.23
  -8  -9  -4   -0.15    0.20
  -8  -9   4    0.06    0.20
  -8   9  -4   -0.16    0.21
  -9  -9  -4   -0.12    0.23
  -9   9   4    0.25    0.23
  -9   9  -4    0.02    0.23
  -9  -9   4   -0.14    0.21
   0  10   4   11.81    0.61
   0  10  -4   10.47    0.62
   1  10  -4    0.16    0.21
  -1  10   4   -0.15    0.18
   1  10   4   -0.19    0.16
  -1  10  -4   -0.20    0.18
  -2  10   4   -0.05    0.20
  -2  10  -4    0.16    0.24
   2  10   4    0.21    0.17
  -3  10   4    3.98    0.44
  -3 -10  -4    4.21    0.33
   3  10   4    3.55    0.37
  -3  10  -4    2.42    0.38
  -4  10   4    0.42    0.22
  -4 -10  -4    0.49    0.18
  -4  10  -4   -0.05    0.20
  -5  10   4    0.05    0.22
  -5 -10  -4    0.13    0.18
  -5  10  -4   -0.12    0.22
  -6  10   4   -0.12    0.25
  -6 -10  -4    0.20    0.19
  -6  10  -4    0.08    0.24
  -7 -10  -4    0.79    0.24
  -7  10   4    0.35    0.25
  -7  10  -4    0.06    0.26
  -8  10   4    0.12    0.26
  -8 -10  -4   -0.26    0.19
  -8  10  -4    0.22    0.25
  -8 -10   4    0.32    0.22
   0  11  -4    0.26    0.25
   0  11   4   -0.38    0.17
   1  11  -4    0.67    0.28
  -1  11   4    0.94    0.28
   1  11   4    1.20    0.29
  -1  11  -4    1.20    0.33
  -2  11   4   -0.09    0.21
   2  11   4    0.09    0.20
  -2  11  -4    0.25    0.25
  -3  11   4   -0.19    0.22
  -3  11  -4   -0.07    0.21
  -4  11   4    1.80    0.37
  -4  11  -4    1.58    0.38
  -5  11   4   -0.02    0.24
  -5  11  -4   -0.10    0.22
  -6 -11  -4    0.38    0.22
  -6  11   4    0.58    0.29
  -6  11  -4    0.11    0.25
   0  12  -4    3.19    0.44
   0  12   4    2.54    0.39
  -1  12   4    1.25    0.31
   1  12  -4    1.07    0.32
   1  12   4    0.77    0.27
  -1  12  -4    1.01    0.32
  -2  12   4    2.04    0.39
   2  12   4    1.60    0.33
  -2  12  -4    1.92    0.37
  -3  12   4    0.07    0.25
  -3  12  -4    0.26    0.28
  -4  12   4    0.17    0.26
  -4  12  -4    0.28    0.25
  -5  12   4    0.01    0.27
  -5  12  -4   -0.17    0.24
   0  13  -4    0.47    0.30
   0  13   4   -0.38    0.20
  -1  13   4    3.61    0.49
   1  13  -4    4.54    0.57
  -1  13  -4    2.75    0.45
   1  13   4    4.50    0.51
  -2  13   4    0.34    0.27
  -2  13  -4    0.24    0.31
   2  13   4    0.42    0.25
   0   0   5   -0.03    0.07
  -1   0  -5   -0.12    0.08
  -1   0   5   -0.01    0.09
  -2   0  -5    0.03    0.08
  -2   0  -5    0.14    0.10
  -2   0  -5    0.04    0.05
  -2   0   5    0.17    0.10
  -3   0  -5    0.02    0.10
  -3   0  -5    0.21    0.10
  -3   0   5   -0.08    0.09
  -3   0  -5    0.04    0.06
  -4   0  -5   -0.15    0.10
  -4   0  -5   -0.06    0.10
  -4   0   5   -0.08    0.11
  -5   0   5    0.10    0.12
  -5   0  -5   -0.06    0.11
  -5   0  -5    0.18    0.13
  -6   0  -5    0.13    0.14
  -6   0   5   -0.06    0.12
  -6   0  -5   -0.08    0.10
  -7   0  -5   -0.09    0.14
  -7   0   5   -0.02    0.15
  -7   0  -5    0.04    0.15
  -8   0  -5   -0.13    0.16
  -8   0  -5   -0.08    0.15
  -8   0   5    0.01    0.17
  -9   0   5   -0.07    0.18
  -9   0  -5   -0.29    0.16
  -9   0  -5    0.04    0.18
 -10   0   5   -0.21    0.18
 -10   0  -5   -0.40    0.17
 -10   0  -5   -0.20    0.20
 -11   0  -5    0.09    0.24
 -11   0   5   -0.07    0.22
 -11   0  -5    0.18    0.23
 -12   0  -5    0.00    0.23
 -12   0   5   -0.42    0.21
 -12   0  -5   -0.12    0.22
   0   1   5    0.08    0.09
  -1  -1  -5    9.31    0.28
  -1   1   5    9.70    0.31
  -1  -1   5    9.72    0.28
  -1   1  -5   10.12    0.29
  -2  -1  -5    1.13    0.14
  -2   1   5    0.95    0.13
  -2  -1  -5    0.97    0.13
  -2  -1   5    1.13    0.13
  -2   1  -5    1.12    0.14
  -2   1  -5    1.01    0.11
  -3  -1  -5    9.76    0.37
  -3   1   5   10.16    0.37
  -3   1  -5   10.62    0.32
  -3  -1   5   10.75    0.37
  -3   1  -5   10.97    0.35
  -3   1  -5   10.28    0.36
  -4   1   5    1.89    0.19
  -4  -1  -5    2.08    0.20
  -4   1  -5    2.01    0.17
  -4   1  -5    2.07    0.19
  -4   1  -5    2.05    0.22
  -4  -1   5    1.75    0.19
  -5   1   5   28.94    0.81
  -5  -1  -5   29.78    0.82
  -5   1  -5   30.44    0.73
  -5   1  -5   27.69    0.79
  -5   1  -5   27.91    0.78
  -5  -1   5   27.36    0.80
  -6  -1  -5    6.10    0.36
  -6   1   5    6.58    0.37
  -6   1  -5    6.41    0.31
  -6   1  -5    6.74    0.38
  -6  -1   5    5.62    0.36
  -6   1  -5    6.40    0.36
  -7  -1  -5    0.44    0.17
  -7   1   5    0.55    0.18
  -7  -1   5    0.28    0.17
  -7   1  -5    0.19    0.17
  -7   1  -5    0.28    0.16
  -8  -1  -5    0.33    0.19
  -8   1   5   -0.04    0.18
  -8   1  -5    0.31    0.18
  -8   1  -5    0.35    0.17
  -8  -1   5    0.40    0.20
  -9  -1  -5    1.42    0.28
  -9   1   5    1.11    0.27
  -9   1  -5    1.21    0.22
  -9  -1   5    1.50    0.30
  -9   1  -5    1.17    0.26
  -9   1  -5    1.51    0.29
 -10  -1  -5    0.55    0.25
 -10  -1  -5    0.33    0.23
 -10   1   5    0.29    0.22
 -10   1  -5    0.61    0.20
 -10  -1   5    0.36    0.23
 -10   1  -5    0.57    0.24
 -10   1  -5    0.51    0.25
 -11  -1  -5    0.57    0.28
 -11   1   5    1.30    0.32
 -11  -1  -5    0.39    0.27
 -11   1  -5    1.39    0.32
 -11  -1   5    0.64    0.30
 -11   1  -5    0.35    0.24
 -11   1  -5    1.04    0.24
 -12  -1  -5    0.75    0.33
 -12   1   5    0.77    0.30
 -12  -1  -5    0.90    0.31
 -12  -1   5    0.50    0.30
 -12   1  -5    0.60    0.27
 -12   1  -5    0.64    0.31
   0   2   5   34.30    0.77
   0   2  -5   34.49    0.79
   0  -2  -5   35.04    0.68
  -1  -2  -5   19.35    0.44
  -1   2   5   17.91    0.48
  -1   2  -5   18.76    0.49
   1   2   5   18.85    0.42
   1   2   5   18.54    0.49
  -1  -2   5   19.11    0.43
  -2   2   5    2.29    0.18
  -2  -2  -5    2.18    0.18
  -2  -2   5    2.12    0.16
  -2   2  -5    1.69    0.15
  -3  -2  -5   13.29    0.45
  -3   2   5   14.83    0.45
  -3  -2   5   13.73    0.43
  -3   2  -5   14.13    0.43
  -3   2  -5   14.05    0.45
  -3   2  -5   13.35    0.39
  -4   2   5   11.19    0.42
  -4  -2  -5   11.31    0.44
  -4   2  -5   10.93    0.39
  -4   2  -5   11.33    0.38
  -4   2  -5   12.25    0.44
  -4  -2   5   12.48    0.43
  -5   2   5    0.73    0.16
  -5  -2  -5    0.43    0.14
  -5  -2   5    0.40    0.15
  -5   2  -5    0.71    0.14
  -5   2  -5    0.52    0.15
  -5   2  -5    0.89    0.15
  -6  -2  -5   -0.01    0.12
  -6   2   5    0.35    0.14
  -6  -2   5    0.22    0.15
  -6   2  -5    0.33    0.12
  -6   2  -5    0.31    0.13
  -6   2  -5    0.20    0.15
  -7   2   5    5.10    0.37
  -7  -2  -5    6.11    0.41
  -7  -2   5    5.35    0.39
  -7   2  -5    6.03    0.35
  -7   2  -5    5.30    0.38
  -7   2  -5    5.25    0.35
  -8  -2  -5    0.72    0.22
  -8   2   5    1.21    0.25
  -8   2  -5    1.06    0.25
  -8  -2   5    1.00    0.25
  -8   2  -5    1.13    0.22
  -8   2  -5    1.09    0.21
  -9   2   5    1.18    0.27
  -9  -2  -5    1.34    0.28
  -9   2  -5    1.81    0.30
  -9   2  -5    1.76    0.26
  -9   2  -5    1.58    0.27
  -9  -2   5    1.49    0.29
 -10   2   5    0.26    0.22
 -10  -2  -5    0.37    0.24
 -10   2  -5   -0.11    0.18
 -10   2  -5    0.28    0.22
 -10  -2   5    0.25    0.23
 -10   2  -5    0.30    0.17
 -11  -2  -5    0.72    0.31
 -11  -2  -5    0.47    0.27
 -11   2   5    0.75    0.28
 -11   2  -5    0.73    0.24
 -11   2  -5    0.82    0.29
 -11   2  -5    0.96    0.25
 -11  -2   5    0.88    0.31
 -12  -2  -5    0.38    0.27
 -12   2   5    0.33    0.27
 -12  -2  -5   -0.02    0.24
 -12   2   5    0.11    0.24
 -12   2  -5    0.20    0.22
 -12   2  -5    0.28    0.24
 -12  -2   5    0.43    0.31
   0   3  -5   -0.08    0.10
   0   3   5   -0.09    0.07
   0  -3  -5   -0.01    0.04
   0   3   5   -0.01    0.08
  -1  -3  -5    1.25    0.14
  -1   3   5    1.18    0.13
  -1   3  -5    0.99    0.14
   1   3   5    1.25    0.12
  -1  -3   5    1.28    0.09
   1   3   5    1.23    0.13
  -2   3   5   13.83    0.29
   2   3  -5   13.48    0.31
  -2   3   5   12.78    0.40
  -2  -3  -5   12.98    0.42
  -2   3  -5   12.59    0.43
   2   3   5   13.40    0.34
  -2  -3   5   13.32    0.36
  -3  -3  -5    0.72    0.14
  -3   3   5    0.44    0.11
  -3  -3   5    0.82    0.13
  -3   3  -5    0.50    0.14
  -4   3   5   50.35    1.16
  -4  -3  -5   50.39    1.20
  -4   3  -5   48.79    1.16
  -4   3  -5   49.17    1.08
  -4   3  -5   48.71    1.15
  -4  -3   5   48.05    1.14
  -5  -3  -5    1.22    0.20
  -5   3   5    0.76    0.17
  -5   3  -5    0.78    0.14
  -5   3  -5    0.86    0.17
  -5   3  -5    0.86    0.16
  -5  -3   5    0.88    0.17
  -6  -3  -5    1.64    0.24
  -6   3   5    1.01    0.19
  -6   3  -5    1.05    0.16
  -6   3  -5    1.62    0.24
  -6   3  -5    1.28    0.20
  -6  -3   5    1.29    0.22
  -7  -3  -5    7.33    0.44
  -7   3   5    6.48    0.41
  -7   3  -5    6.44    0.41
  -7   3  -5    6.54    0.36
  -7  -3   5    6.28    0.42
  -7   3  -5    6.61    0.39
  -8  -3  -5    1.26    0.27
  -8   3   5    1.39    0.25
  -8   3  -5    1.07    0.20
  -8   3  -5    1.31    0.25
  -8  -3   5    1.01    0.26
  -8   3  -5    0.85    0.21
  -9  -3  -5    1.47    0.29
  -9   3   5    0.77    0.24
  -9  -3   5    1.14    0.29
  -9   3  -5    1.13    0.23
  -9   3  -5    1.19    0.26
  -9   3  -5    0.93    0.24
 -10  -3  -5   -0.12    0.20
 -10   3   5    0.17    0.21
 -10   3   5   -0.02    0.18
 -10   3  -5    0.32    0.22
 -10   3  -5    0.37    0.20
 -10   3  -5   -0.18    0.14
 -10  -3   5    0.10    0.22
 -11   3   5    2.98    0.38
 -11  -3  -5    1.96    0.38
 -11   3   5    2.03    0.35
 -11   3  -5    1.69    0.30
 -11   3  -5    1.99    0.35
 -11   3  -5    2.32    0.34
 -11  -3   5    2.42    0.42
   0   4   5   32.34    0.79
   0   4  -5   32.76    0.84
   0   4   5   31.99    0.74
  -1  -4  -5    0.64    0.12
  -1   4   5    0.60    0.13
   1   4  -5    0.46    0.15
  -1   4   5    0.82    0.11
  -1  -4   5    0.72    0.06
   1   4   5    0.85    0.12
  -1   4  -5    0.76    0.14
   1   4   5    0.79    0.11
  -2   4   5   -0.01    0.11
  -2  -4  -5    0.17    0.10
  -2   4   5    0.12    0.08
   2   4   5    0.18    0.10
  -2   4  -5    0.31    0.13
   2   4   5    0.20    0.08
  -2  -4   5    0.18    0.07
  -3  -4  -5   61.25    1.38
  -3   4   5   61.70    1.33
  -3   4   5   59.67    1.18
  -3  -4   5   60.76    1.31
  -3   4  -5   61.09    1.40
  -4   4   5   -0.04    0.07
  -4   4   5    0.04    0.09
  -4  -4  -5   -0.04    0.11
  -4  -4   5    0.05    0.10
  -4   4  -5   -0.05    0.11
  -5   4   5    0.22    0.10
  -5   4   5    0.39    0.13
  -5  -4  -5    0.43    0.15
  -5   4  -5    0.29    0.09
  -5   4  -5    0.18    0.13
  -5  -4   5    0.40    0.14
  -5   4  -5    0.32    0.14
  -6   4   5    0.86    0.16
  -6   4   5    1.01    0.18
  -6  -4  -5    1.25    0.23
  -6   4  -5    1.43    0.22
  -6   4  -5    1.34    0.17
  -6  -4   5    0.92    0.19
  -6   4  -5    1.36    0.22
  -7  -4  -5    0.70    0.21
  -7   4   5    0.30    0.15
  -7   4   5    0.50    0.17
  -7   4  -5    0.46    0.14
  -7   4  -5    0.26    0.17
  -7   4  -5    0.67    0.20
  -7  -4   5    0.37    0.19
  -8  -4  -5    0.08    0.18
  -8   4   5   -0.20    0.15
  -8   4   5    0.14    0.14
  -8   4  -5    0.38    0.18
  -8   4  -5    0.08    0.17
  -8  -4   5   -0.16    0.17
  -8   4  -5    0.05    0.12
  -9   4   5    1.13    0.26
  -9   4   5    1.30    0.24
  -9  -4  -5    1.27    0.30
  -9  -4   5    1.23    0.29
  -9   4  -5    1.20    0.22
  -9   4  -5    1.33    0.27
  -9   4  -5    1.24    0.26
 -10   4   5    3.03    0.36
 -10  -4  -5    2.32    0.38
 -10   4   5    2.43    0.35
 -10   4  -5    2.54    0.35
 -10  -4   5    2.62    0.39
 -10   4  -5    3.02    0.37
 -10   4  -5    2.57    0.31
 -11   4   5    2.43    0.37
 -11   4   5    1.80    0.32
 -11  -4  -5    1.89    0.38
 -11   4  -5    2.32    0.33
 -11  -4   5    2.39    0.41
 -11   4  -5    2.30    0.36
 -11   4  -5    2.47    0.37
   0   5   5    0.00    0.10
   0   5   5    0.11    0.07
   0   5  -5    0.14    0.13
  -1   5   5   88.11    1.75
   1   5  -5   87.79    1.91
  -1  -5  -5   86.26    1.83
  -1   5   5   87.75    1.89
   1   5   5   89.54    1.83
   1   5   5   85.84    1.76
  -1   5  -5   86.16    1.91
  -2   5   5    5.12    0.22
  -2  -5  -5    5.20    0.28
  -2   5   5    5.01    0.32
  -2   5  -5    4.48    0.31
   2   5   5    5.45    0.26
  -2  -5   5    4.94    0.20
   2   5   5    5.40    0.24
  -3   5   5   18.43    0.65
  -3   5   5   19.35    0.53
  -3  -5  -5   19.65    0.60
  -3  -5   5   19.58    0.53
   3   5   5   19.03    0.55
  -3   5  -5   19.96    0.65
  -4  -5  -5   18.05    0.62
  -4   5   5   18.43    0.54
  -4   5   5   18.31    0.66
  -4   5   5   18.83    0.46
  -4   5  -5   18.30    0.65
  -4  -5   5   18.17    0.56
  -5   5   5    5.05    0.29
  -5   5   5    5.01    0.24
  -5  -5  -5    5.52    0.36
  -5  -5   5    4.51    0.30
  -5   5  -5    5.22    0.36
  -6   5   5    0.28    0.11
  -6   5   5    0.27    0.13
  -6  -5  -5    0.05    0.16
  -6  -5   5    0.52    0.18
  -6   5  -5   -0.04    0.13
  -6   5  -5    0.33    0.10
  -6   5  -5    0.12    0.16
  -7   5   5    4.85    0.34
  -7   5   5    4.81    0.30
  -7  -5  -5    5.33    0.41
  -7  -5   5    5.39    0.40
  -7   5  -5    5.57    0.41
  -7   5  -5    5.19    0.28
  -7   5  -5    5.69    0.38
  -8   5   5   -0.01    0.16
  -8   5   5    0.19    0.14
  -8  -5  -5    0.06    0.18
  -8   5  -5    0.21    0.18
  -8   5  -5    0.03    0.17
  -8   5  -5    0.00    0.11
  -8  -5   5    0.10    0.18
  -9   5   5    0.09    0.18
  -9   5   5   -0.11    0.13
  -9  -5  -5   -0.02    0.20
  -9   5  -5    0.09    0.13
  -9  -5   5    0.08    0.19
  -9   5  -5   -0.08    0.18
  -9   5  -5   -0.14    0.16
 -10   5   5    0.19    0.18
 -10   5   5   -0.16    0.20
 -10   5   5   -0.15    0.16
 -10  -5  -5    0.22    0.25
 -10  -5   5   -0.18    0.22
 -10   5  -5    0.29    0.21
 -10   5  -5   -0.06    0.13
 -10   5  -5   -0.02    0.19
 -11   5   5   -0.38    0.20
 -11  -5  -5    0.15    0.27
 -11   5   5    0.17    0.19
 -11   5   5   -0.26    0.16
 -11   5  -5   -0.08    0.19
 -11   5  -5   -0.08    0.16
 -11   5  -5   -0.16    0.20
 -11  -5   5   -0.36    0.20
   0   6   5   16.87    0.57
   0   6  -5   17.77    0.63
   0   6   5   18.02    0.42
   1   6  -5    6.62    0.38
  -1   6   5    6.63    0.37
  -1   6   5    6.91    0.21
  -1  -6  -5    6.89    0.31
  -1   6  -5    7.20    0.39
   1   6   5    7.13    0.34
   1   6   5    6.87    0.23
  -2   6   5   -0.03    0.05
  -2   6   5   -0.01    0.13
  -2  -6  -5   -0.11    0.09
   2   6   5   -0.02    0.07
  -2   6  -5   -0.08    0.13
   2   6   5   -0.03    0.09
  -2  -6   5   -0.02    0.06
  -3  -6  -5    0.57    0.14
  -3   6   5    0.29    0.16
  -3   6   5    0.64    0.10
   3   6   5    0.37    0.12
  -3  -6   5    0.32    0.11
   3   6   5    0.56    0.12
  -3   6  -5    0.47    0.17
  -4   6   5    1.33    0.25
  -4   6   5    1.21    0.15
  -4  -6  -5    0.97    0.19
  -4  -6   5    1.06    0.16
  -4   6  -5    1.08    0.23
   4   6   5    1.24    0.17
  -5   6   5    9.83    0.53
  -5   6   5    9.40    0.38
  -5  -6  -5   10.02    0.48
  -5  -6   5    9.85    0.44
  -5   6  -5    9.20    0.50
  -6  -6  -5    0.55    0.19
  -6   6   5    0.36    0.12
  -6   6   5    0.51    0.21
  -6   6   5    0.38    0.13
  -6  -6   5    0.43    0.17
  -6   6  -5    0.33    0.19
  -7   6   5    5.78    0.35
  -7   6   5    6.60    0.49
  -7   6   5    5.02    0.30
  -7  -6  -5    5.17    0.43
  -7  -6   5    5.36    0.41
  -7   6  -5    5.42    0.44
  -8  -6  -5    3.81    0.41
  -8   6   5    3.80    0.34
  -8   6   5    3.53    0.29
  -8   6   5    2.68    0.39
  -8   6  -5    2.98    0.37
  -8  -6   5    4.19    0.42
  -9   6   5    1.40    0.23
  -9   6   5    1.08    0.29
  -9  -6  -5    0.83    0.28
  -9   6   5    1.16    0.24
  -9   6  -5    0.79    0.26
  -9  -6   5    1.28    0.30
  -9   6  -5    0.92    0.27
 -10   6   5    1.64    0.35
 -10  -6  -5    1.67    0.36
 -10   6   5    2.22    0.30
 -10   6  -5    2.08    0.36
 -10   6  -5    2.52    0.36
 -10  -6   5    2.36    0.38
   0   7  -5   -0.23    0.13
   0   7   5    0.02    0.12
   1   7  -5    6.98    0.42
  -1   7   5    7.05    0.40
  -1  -7   5    7.05    0.19
   1   7   5    6.79    0.37
  -1   7  -5    7.68    0.44
  -2   7   5    1.04    0.22
  -2  -7  -5    0.80    0.16
  -2  -7   5    0.86    0.11
   2   7   5    0.95    0.09
   2   7   5    0.97    0.17
  -2   7  -5    0.68    0.20
  -3   7   5    3.34    0.33
  -3   7   5    3.96    0.15
  -3  -7  -5    3.79    0.29
  -3   7   5    4.63    0.16
   3   7   5    4.22    0.21
  -3   7  -5    4.18    0.39
   3   7   5    3.87    0.27
  -3  -7   5    4.42    0.24
  -4   7   5    2.69    0.34
  -4  -7  -5    2.65    0.28
  -4   7   5    2.82    0.17
  -4  -7   5    2.86    0.25
  -4   7  -5    3.32    0.36
   4   7   5    2.62    0.20
  -5  -7  -5    1.40    0.24
  -5   7   5    1.59    0.29
  -5   7   5    1.00    0.14
  -5  -7   5    1.30    0.20
  -5   7  -5    1.22    0.26
   5   7   5    1.52    0.19
  -6   7   5    1.17    0.16
  -6   7   5    1.16    0.27
  -6  -7  -5    0.87    0.23
  -6   7  -5    1.52    0.29
   6   7   5    1.65    0.22
  -6  -7   5    1.60    0.26
  -7  -7  -5    0.89    0.24
  -7   7   5    0.79    0.26
  -7   7   5    0.60    0.16
  -7  -7   5    0.39    0.19
  -7   7  -5    0.39    0.21
  -8  -7  -5    1.82    0.32
  -8   7   5    1.83    0.23
  -8   7   5    1.28    0.30
  -8   7  -5    1.25    0.29
  -8  -7   5    1.63    0.30
  -9  -7  -5    2.25    0.37
  -9   7   5    2.37    0.39
  -9   7   5    2.48    0.28
  -9  -7   5    2.35    0.37
  -9   7  -5    2.53    0.41
 -10   7   5   -0.06    0.14
 -10   7   5    0.53    0.27
 -10  -7  -5   -0.14    0.23
 -10  -7   5   -0.01    0.23
 -10   7  -5    0.10    0.23
   0   8   5    3.54    0.33
   0   8  -5    3.45    0.36
   1   8  -5    1.45    0.26
  -1   8   5    1.34    0.25
   1   8   5    1.60    0.23
  -1   8  -5    1.68    0.29
  -2   8   5   -0.18    0.15
  -2  -8  -5    0.01    0.12
  -2   8  -5    0.02    0.17
  -2  -8   5    0.26    0.09
   2   8   5    0.07    0.14
  -3  -8  -5    1.07    0.20
  -3   8   5    1.16    0.25
  -3   8  -5    0.88    0.25
   3   8   5    1.07    0.19
  -3  -8   5    1.04    0.15
  -4   8   5    3.37    0.38
  -4  -8  -5    3.43    0.32
  -4  -8   5    3.12    0.27
  -4   8  -5    3.08    0.37
   4   8   5    2.97    0.18
  -5  -8  -5    1.10    0.23
  -5   8   5    0.65    0.23
   5   8   5    0.95    0.15
  -5  -8   5    0.83    0.19
  -5   8  -5    1.32    0.28
  -6  -8  -5    0.06    0.17
  -6   8   5    0.03    0.20
   6   8   5    0.04    0.11
  -6  -8   5    0.06    0.16
  -6   8  -5    0.26    0.22
  -7  -8  -5   -0.11    0.17
  -7   8   5    0.03    0.21
  -7  -8   5   -0.07    0.18
  -7   8  -5    0.42    0.24
   7   8   5    0.28    0.14
  -8  -8  -5    1.67    0.32
  -8   8   5    1.56    0.34
  -8   8  -5    1.88    0.34
   8   8   5    2.37    0.28
  -8  -8   5    1.50    0.30
  -9   8   5   -0.03    0.23
  -9  -8  -5   -0.18    0.20
  -9   8  -5    0.10    0.22
  -9  -8   5   -0.16    0.21
   0   9  -5    0.02    0.19
   0   9   5   -0.05    0.15
  -1   9   5    0.35    0.20
   1   9  -5    0.59    0.22
  -1   9  -5    0.35    0.22
   1   9   5    0.33    0.17
  -2   9   5    0.37    0.20
  -2  -9  -5    0.04    0.13
  -2   9  -5    0.16    0.21
   2   9   5    0.05    0.16
  -3   9   5    2.29    0.33
  -3  -9  -5    2.76    0.29
   3   9   5    2.90    0.30
  -3   9  -5    2.99    0.40
  -4   9   5    6.27    0.50
  -4  -9  -5    6.27    0.40
  -4   9  -5    7.29    0.54
  -5  -9  -5    1.70    0.28
  -5   9   5    1.96    0.34
  -5   9  -5    1.42    0.32
  -5  -9   5    2.35    0.27
  -6  -9  -5    4.04    0.41
  -6   9   5    3.79    0.47
  -6  -9   5    4.31    0.39
  -6   9  -5    3.27    0.42
  -7   9   5    2.48    0.41
  -7  -9  -5    2.93    0.36
  -7   9  -5    2.35    0.39
  -7  -9   5    2.36    0.34
  -8  -9  -5    1.59    0.32
  -8   9   5    0.93    0.31
  -8  -9   5    1.61    0.31
  -8   9  -5    1.88    0.38
   0  10  -5    0.49    0.24
   0  10   5    0.25    0.21
  -1  10   5    0.19    0.20
   1  10  -5    0.10    0.22
   1  10   5    0.14    0.18
  -1  10  -5    0.48    0.26
  -2  10   5    6.43    0.50
   2  10   5    5.66    0.42
  -2  10  -5    6.15    0.51
  -3  10   5    0.63    0.26
  -3 -10  -5    0.82    0.20
   3  10   5    0.61    0.20
  -3  10  -5    0.74    0.27
  -4  10   5    0.07    0.22
  -4 -10  -5    0.04    0.15
  -4  10  -5    0.06    0.22
  -5 -10  -5    0.18    0.18
  -5  10   5    0.99    0.32
  -5  10  -5    0.54    0.25
  -6 -10  -5    0.21    0.20
  -6  10   5    0.98    0.29
  -6  10  -5    0.48    0.25
  -7 -10  -5    0.28    0.23
  -7  10   5    0.70    0.29
  -7  10  -5    0.17    0.26
  -8  10   5    1.48    0.38
  -8  10  -5    1.00    0.35
   0  11  -5    0.11    0.23
   0  11   5   -0.09    0.18
   1  11  -5    1.50    0.32
  -1  11   5    1.70    0.33
  -1  11  -5    1.82    0.36
   1  11   5    2.12    0.34
  -2  11   5    1.10    0.31
  -2  11  -5    1.24    0.33
   2  11   5    1.76    0.31
  -3  11   5   -0.04    0.22
   3  11   5   -0.02    0.17
  -3  11  -5    0.09    0.25
  -4  11   5    1.50    0.35
  -4  11  -5    0.86    0.32
  -5 -11  -5    0.26    0.18
  -5  11   5    0.41    0.28
  -5  11  -5    0.71    0.30
  -6  11   5   -0.06    0.24
  -6 -11  -5    0.00    0.18
  -6  11  -5   -0.20    0.23
   0  12  -5    0.47    0.29
   0  12   5    0.18    0.23
  -1  12   5    0.73    0.27
   1  12  -5    0.00    0.25
   1  12   5   -0.17    0.19
  -1  12  -5    0.02    0.24
  -2  12   5    1.54    0.37
  -2  12  -5    1.95    0.41
   2  12   5    1.35    0.31
  -3  12   5    1.14    0.34
  -3  12  -5    0.77    0.33
  -4  12   5    0.42    0.29
  -4  12  -5    1.32    0.37
  -5  12   5    0.09    0.28
  -5  12  -5    0.51    0.27
   0  13  -5    0.18    0.28
   0  13   5   -0.14    0.21
  -1  13   5    1.34    0.34
   1  13   5    0.93    0.30
  -1  13  -5    0.77    0.35
  -2  13   5    0.01    0.24
  -2  13  -5    0.36    0.32
   2  13   5    0.04    0.24
   0   0   6   23.11    0.55
  -1   0   6   15.31    0.42
  -1   0  -6   15.05    0.41
  -2   0  -6    0.29    0.06
  -2   0  -6    0.32    0.11
  -2   0  -6    0.33    0.10
  -2   0   6    0.32    0.11
  -3   0  -6  144.79    2.75
  -3   0  -6  144.76    2.83
  -3   0   6  147.53    2.91
  -3   0  -6  144.54    2.90
  -4   0  -6   10.52    0.30
  -4   0  -6   10.45    0.40
  -4   0  -6    9.08    0.38
  -5   0   6   73.32    1.67
  -5   0  -6   74.94    1.66
  -5   0  -6   70.44    1.62
  -5   0  -6   75.18    1.52
  -6   0   6    1.79    0.23
  -6   0  -6    1.82    0.23
  -6   0  -6    2.03    0.24
  -7   0  -6    8.54    0.46
  -7   0  -6    7.47    0.43
  -7   0   6    7.44    0.44
  -8   0  -6    0.56    0.22
  -8   0  -6    1.01    0.24
  -8   0   6    0.60    0.20
  -9   0   6    0.92    0.26
  -9   0  -6    1.03    0.26
  -9   0  -6    1.58    0.30
 -10   0  -6    4.95    0.48
 -10   0  -6    5.34    0.38
 -10   0  -6    5.87    0.50
 -10   0   6    5.45    0.52
 -11   0   6    4.21    0.49
 -11   0  -6    3.96    0.46
 -11   0  -6    4.77    0.52
 -12   0  -6    0.70    0.28
 -12   0  -6    0.84    0.31
 -12   0   6    0.57    0.31
   0   1   6   -0.16    0.08
  -1   1   6   79.06    1.62
  -1  -1  -6   79.96    1.55
  -1   1  -6   78.17    1.57
  -1  -1   6   80.12    1.59
  -2   1   6   94.47    1.89
  -2  -1  -6   89.74    1.88
  -2  -1  -6   91.50    1.82
  -2   1  -6   92.90    1.80
  -2  -1   6   91.77    1.86
  -2   1  -6   90.78    1.83
  -3  -1  -6   32.22    0.80
  -3   1   6   32.94    0.82
  -3  -1  -6   33.14    0.82
  -3  -1  -6   33.59    0.65
  -3   1  -6   33.01    0.74
  -3   1  -6   33.52    0.79
  -3  -1   6   33.97    0.81
  -3   1  -6   32.96    0.81
  -4   1   6   13.24    0.47
  -4  -1  -6   13.20    0.47
  -4  -1  -6   13.52    0.46
  -4   1  -6   14.02    0.48
  -4   1  -6   13.58    0.40
  -4  -1   6   13.19    0.47
  -4   1  -6   14.14    0.45
  -5   1   6   -0.03    0.12
  -5  -1  -6    0.11    0.13
  -5   1  -6   -0.01    0.11
  -5  -1   6    0.02    0.11
  -5   1  -6    0.04    0.09
  -5   1  -6    0.13    0.11
  -6   1   6    3.29    0.30
  -6  -1  -6    3.13    0.30
  -6   1  -6    3.54    0.32
  -6   1  -6    2.86    0.27
  -6  -1   6    3.00    0.29
  -6   1  -6    3.41    0.23
  -7  -1  -6    1.79    0.27
  -7   1   6    1.49    0.24
  -7  -1   6    1.87    0.27
  -7   1  -6    1.88    0.21
  -7   1  -6    1.45    0.24
  -7   1  -6    2.11    0.26
  -8  -1  -6    1.81    0.28
  -8  -1  -6    1.96    0.30
  -8   1   6    1.71    0.28
  -8   1  -6    1.44    0.27
  -8   1  -6    2.23    0.24
  -8  -1   6    2.22    0.31
  -8   1  -6    1.59    0.26
  -9  -1  -6    1.90    0.32
  -9   1   6    1.58    0.29
  -9  -1  -6    1.17    0.29
  -9  -1   6    1.50    0.29
  -9   1  -6    1.70    0.25
  -9   1  -6    1.73    0.30
  -9   1  -6    1.74    0.28
 -10   1   6    0.50    0.25
 -10  -1  -6    0.30    0.23
 -10  -1  -6    1.13    0.29
 -10   1  -6    0.63    0.18
 -10   1  -6    0.51    0.23
 -10  -1   6    0.84    0.27
 -10   1  -6    0.17    0.21
 -11   1   6    2.16    0.39
 -11  -1  -6    1.92    0.35
 -11  -1  -6    2.44    0.40
 -11  -1   6    2.16    0.39
 -11   1  -6    2.15    0.36
 -11   1  -6    2.20    0.39
 -12   1   6    0.94    0.32
 -12  -1  -6    1.10    0.33
 -12  -1  -6    1.58    0.37
 -12   1  -6    0.75    0.31
 -12  -1   6    0.47    0.30
 -12   1  -6    0.47    0.25
   0   2   6    2.58    0.18
  -1   2   6    0.39    0.10
  -1  -2  -6    0.55    0.09
   1   2   6    0.35    0.11
  -1   2  -6    0.60    0.12
  -1  -2   6    0.58    0.08
   1   2   6    0.52    0.07
  -2   2   6   13.14    0.42
  -2  -2  -6   13.40    0.43
  -2  -2   6   13.64    0.39
  -2   2  -6   13.42    0.40
  -3   2   6    0.76    0.13
  -3  -2  -6    0.77    0.14
  -3   2  -6    1.13    0.14
  -3  -2   6    0.75    0.13
  -3   2  -6    1.06    0.16
  -4  -2  -6   27.50    0.78
  -4   2   6   28.00    0.77
  -4  -2   6   28.43    0.76
  -4   2  -6   28.09    0.72
  -4   2  -6   28.59    0.77
  -4   2  -6   29.51    0.72
  -5  -2  -6    0.37    0.16
  -5   2   6    0.24    0.13
  -5  -2   6    0.09    0.12
  -5   2  -6    0.16    0.13
  -5   2  -6    0.22    0.11
  -5   2  -6    0.24    0.11
  -6   2   6    0.18    0.14
  -6  -2  -6   -0.01    0.15
  -6   2  -6    0.21    0.14
  -6   2  -6    0.17    0.11
  -6  -2   6    0.10    0.14
  -6   2  -6    0.45    0.14
  -7  -2  -6    0.29    0.18
  -7   2   6    0.20    0.16
  -7  -2   6    0.15    0.16
  -7   2  -6    0.17    0.13
  -7   2  -6    0.49    0.16
  -7   2  -6    0.18    0.16
  -8  -2  -6    0.12    0.19
  -8   2   6    0.01    0.17
  -8   2  -6   -0.02    0.14
  -8  -2   6   -0.11    0.17
  -8   2  -6    0.40    0.19
  -8   2  -6    0.20    0.16
  -9   2   6    1.95    0.32
  -9  -2  -6    2.27    0.34
  -9  -2   6    2.16    0.35
  -9   2  -6    2.15    0.32
  -9   2  -6    2.01    0.29
  -9   2  -6    2.66    0.30
 -10   2   6    0.51    0.24
 -10  -2  -6    0.78    0.27
 -10  -2  -6    0.56    0.27
 -10  -2   6    0.97    0.30
 -10   2  -6    0.68    0.22
 -10   2  -6    0.44    0.20
 -10   2  -6    0.43    0.24
 -11  -2  -6    0.27    0.25
 -11  -2  -6    0.53    0.28
 -11   2   6    0.17    0.25
 -11   2  -6    0.50    0.25
 -11   2  -6    0.64    0.22
 -11  -2   6    0.79    0.30
 -11   2  -6    0.60    0.23
 -12   2   6    0.73    0.29
 -12  -2  -6    0.53    0.29
 -12  -2  -6   -0.09    0.25
 -12   2  -6    0.49    0.25
 -12  -2   6    0.32    0.29
 -12   2  -6    0.47    0.23
   0  -3  -6    0.03    0.04
   0   3   6   -0.02    0.08
   0   3   6   -0.11    0.08
   0   3  -6    0.13    0.11
  -1   3   6    2.42    0.18
  -1  -3   6    2.47    0.12
   1   3   6    2.42    0.18
  -1   3  -6    2.23    0.19
   1   3   6    2.33    0.15
  -2  -3  -6    1.11    0.15
  -2   3   6    1.15    0.14
   2   3  -6    1.13    0.09
  -2  -3   6    1.03    0.12
   2   3   6    1.17    0.10
  -2   3  -6    1.09    0.15
  -3   3   6    6.86    0.31
  -3  -3  -6    6.87    0.32
  -3   3  -6    7.69    0.33
  -3  -3   6    7.35    0.30
  -4  -3  -6    0.28    0.13
  -4   3   6    0.36    0.12
  -4   3  -6    0.30    0.12
  -4   3  -6    0.38    0.09
  -4   3  -6    0.34    0.12
  -4  -3   6    0.34    0.12
  -5   3   6    4.70    0.30
  -5  -3  -6    4.68    0.33
  -5   3  -6    5.08    0.31
  -5   3  -6    4.70    0.26
  -5  -3   6    4.66    0.31
  -5   3  -6    5.06    0.32
  -6  -3  -6    8.11    0.45
  -6   3   6    8.16    0.42
  -6  -3   6    8.19    0.43
  -6   3  -6    7.91    0.39
  -6   3  -6    8.81    0.43
  -6   3  -6    7.55    0.36
  -7   3   6    0.93    0.21
  -7  -3  -6    1.47    0.25
  -7   3  -6    0.94    0.20
  -7  -3   6    1.05    0.22
  -7   3  -6    1.64    0.21
  -7   3  -6    1.02    0.22
  -8  -3  -6    1.30    0.27
  -8   3   6    1.59    0.27
  -8  -3   6    1.24    0.26
  -8   3  -6    1.25    0.22
  -8   3  -6    1.37    0.23
  -8   3  -6    1.31    0.26
  -9  -3  -6    2.48    0.37
  -9   3   6    2.48    0.33
  -9   3  -6    2.56    0.31
  -9   3  -6    2.57    0.34
  -9   3  -6    2.11    0.28
 -10   3   6    0.50    0.25
 -10  -3  -6    0.52    0.26
 -10   3  -6    0.86    0.26
 -10   3  -6    0.52    0.21
 -10  -3   6    0.19    0.24
 -10   3  -6    0.81    0.23
 -11  -3  -6    0.29    0.27
 -11   3   6    0.78    0.27
 -11   3   6    0.30    0.23
 -11  -3   6    0.18    0.26
 -11   3  -6    0.44    0.21
 -11   3  -6    0.39    0.21
 -11   3  -6    0.74    0.27
   0   4   6    2.94    0.19
   0   4   6    3.17    0.21
   0   4  -6    2.75    0.23
  -1   4   6    0.19    0.11
  -1   4   6    0.01    0.08
  -1   4  -6    0.27    0.13
   1   4   6    0.20    0.09
   1   4   6    0.19    0.09
  -1  -4   6    0.13    0.04
  -2  -4  -6    1.79    0.18
  -2   4   6    1.80    0.16
   2   4   6    1.91    0.18
  -2  -4   6    2.04    0.14
  -2   4  -6    1.96    0.21
   2   4   6    1.89    0.15
  -3  -4  -6    0.37    0.13
  -3   4   6    0.36    0.11
  -3   4   6    0.39    0.06
  -3   4  -6    0.30    0.13
  -3  -4   6    0.10    0.09
  -4   4   6    1.28    0.12
  -4  -4  -6    0.76    0.17
  -4   4   6    1.00    0.16
  -4  -4   6    1.04    0.16
  -4   4  -6    1.10    0.18
  -5   4   6   15.51    0.45
  -5   4   6   15.20    0.53
  -5  -4  -6   14.91    0.58
  -5  -4   6   14.68    0.53
  -5   4  -6   14.60    0.55
  -5   4  -6   14.85    0.56
  -6   4   6    9.19    0.38
  -6  -4  -6    9.66    0.49
  -6   4   6    9.21    0.44
  -6   4  -6    9.21    0.46
  -6   4  -6    9.46    0.46
  -6   4  -6    9.60    0.37
  -6  -4   6    8.04    0.43
  -7   4   6    0.23    0.16
  -7   4   6   -0.05    0.12
  -7  -4  -6    0.27    0.19
  -7   4  -6   -0.09    0.14
  -7   4  -6    0.03    0.15
  -7  -4   6    0.20    0.16
  -7   4  -6    0.08    0.11
  -8   4   6    1.25    0.21
  -8  -4  -6    1.20    0.27
  -8   4   6    0.99    0.24
  -8   4  -6    0.98    0.23
  -8  -4   6    1.44    0.28
  -8   4  -6    1.24    0.21
  -8   4  -6    0.88    0.23
  -9   4   6    0.55    0.22
  -9   4   6    0.82    0.21
  -9  -4  -6    0.41    0.25
  -9   4  -6    0.37    0.21
  -9   4  -6    1.06    0.24
  -9   4  -6    0.71    0.18
  -9  -4   6    0.63    0.25
 -10   4   6   -0.22    0.19
 -10   4   6   -0.12    0.15
 -10  -4  -6    0.14    0.22
 -10  -4   6    0.05    0.20
 -10   4  -6    0.22    0.19
 -10   4  -6    0.00    0.15
 -10   4  -6   -0.02    0.19
 -11  -4  -6    1.62    0.37
 -11   4   6    1.97    0.34
 -11   4   6    1.48    0.29
 -11   4  -6    1.23    0.26
 -11   4  -6    1.60    0.31
 -11   4  -6    1.87    0.36
 -11  -4   6    1.34    0.35
   0   5   6   -0.01    0.10
   0   5   6   -0.01    0.07
   0   5  -6    0.04    0.13
  -1   5   6    1.04    0.17
   1   5  -6    1.12    0.20
  -1   5   6    1.46    0.14
   1   5   6    1.15    0.13
   1   5   6    1.32    0.16
  -1   5  -6    1.09    0.18
  -2   5   6   12.71    0.39
  -2  -5  -6   12.50    0.45
  -2   5   6   12.21    0.48
   2   5   6   12.38    0.40
   2   5   6   12.61    0.41
  -2  -5   6   12.65    0.35
  -2   5  -6   12.62    0.50
  -3   5   6   10.38    0.36
  -3   5   6    9.95    0.46
  -3  -5  -6    9.48    0.41
  -3  -5   6   10.25    0.35
   3   5   6    9.57    0.37
  -3   5  -6    9.46    0.44
  -4   5   6    7.55    0.24
  -4  -5  -6    8.64    0.41
  -4   5   6    7.58    0.33
  -4  -5   6    8.27    0.35
  -4   5  -6    7.67    0.41
  -5  -5  -6    0.05    0.15
  -5   5   6    0.14    0.12
  -5   5   6    0.14    0.09
  -5   5  -6    0.21    0.15
  -5  -5   6    0.03    0.12
  -6   5   6    2.00    0.24
  -6  -5  -6    1.58    0.27
  -6   5   6    2.13    0.20
  -6   5  -6    1.65    0.25
  -6  -5   6    1.45    0.23
  -7   5   6   -0.18    0.09
  -7  -5  -6    0.20    0.18
  -7   5   6    0.09    0.14
  -7  -5   6   -0.09    0.15
  -7   5  -6   -0.14    0.14
  -7   5  -6    0.02    0.09
  -7   5  -6   -0.05    0.14
  -8  -5  -6    1.20    0.29
  -8   5   6    1.13    0.23
  -8   5   6    1.12    0.20
  -8   5  -6    1.04    0.25
  -8   5  -6    1.33    0.19
  -8  -5   6    1.00    0.25
  -8   5  -6    1.01    0.25
  -9  -5  -6    0.70    0.27
  -9   5   6    0.87    0.21
  -9   5   6    0.66    0.22
  -9   5  -6    0.57    0.23
  -9  -5   6    1.19    0.29
  -9   5  -6    0.70    0.18
  -9   5  -6    0.99    0.25
 -10   5   6    9.11    0.52
 -10  -5  -6    8.66    0.63
 -10   5   6    9.22    0.56
 -10   5  -6   10.07    0.49
 -10   5  -6    9.60    0.60
 -10   5  -6   10.07    0.61
 -10  -5   6    9.30    0.63
 -11   5   6   -0.28    0.20
 -11   5   6   -0.06    0.20
 -11   5   6   -0.11    0.17
 -11  -5  -6   -0.14    0.24
 -11  -5   6   -0.20    0.22
 -11   5  -6   -0.25    0.19
 -11   5  -6   -0.43    0.17
 -11   5  -6   -0.07    0.15
   0   6  -6    0.77    0.19
   0   6   6    0.81    0.10
   0   6   6    0.79    0.16
  -1   6   6   23.68    0.56
  -1   6   6   23.26    0.72
   1   6  -6   22.72    0.74
   1   6   6   23.46    0.58
  -1   6  -6   23.15    0.75
   1   6   6   23.28    0.67
  -2   6   6   23.65    0.58
  -2   6   6   24.51    0.77
  -2  -6  -6   23.13    0.69
  -2  -6   6   23.61    0.56
  -2   6  -6   24.28    0.78
   2   6   6   23.89    0.61
   2   6   6   23.52    0.66
  -3   6   6    1.92    0.16
  -3  -6  -6    1.57    0.20
  -3   6   6    1.72    0.24
   3   6   6    1.74    0.18
   3   6   6    1.89    0.19
  -3  -6   6    2.03    0.17
  -3   6  -6    1.49    0.24
  -4   6   6    0.15    0.15
  -4   6   6    0.10    0.09
  -4  -6  -6    0.18    0.13
   4   6   6    0.31    0.12
  -4   6  -6    0.00    0.14
  -4  -6   6    0.00    0.10
  -5   6   6    3.52    0.26
  -5   6   6    3.80    0.37
  -5  -6  -6    4.10    0.34
  -5   6  -6    3.85    0.36
  -5  -6   6    4.34    0.30
  -6  -6  -6    1.83    0.28
  -6   6   6    1.89    0.18
  -6   6   6    1.38    0.28
  -6   6   6    1.78    0.22
  -6  -6   6    1.85    0.24
  -6   6  -6    1.90    0.29
  -7   6   6    0.01    0.19
  -7   6   6    0.19    0.12
  -7  -6  -6    0.07    0.17
  -7   6   6    0.17    0.14
  -7  -6   6   -0.14    0.15
  -7   6  -6    0.16    0.18
  -8   6   6    0.08    0.16
  -8  -6  -6   -0.01    0.18
  -8   6   6    0.10    0.12
  -8   6   6   -0.09    0.20
  -8   6  -6    0.06    0.18
  -8  -6   6    0.11    0.19
  -9   6   6    0.02    0.23
  -9  -6  -6    0.58    0.24
  -9   6   6    0.02    0.17
  -9  -6   6    0.16    0.21
  -9   6  -6    0.44    0.21
  -9   6  -6    0.08    0.20
 -10   6   6    0.41    0.28
 -10  -6  -6   -0.16    0.23
 -10   6   6    0.09    0.18
 -10   6  -6    0.16    0.21
 -10  -6   6   -0.17    0.21
 -10   6  -6   -0.15    0.18
   0   7   6   -0.17    0.11
   0   7   6    0.01    0.05
   0   7   6    0.07    0.05
   0   7  -6   -0.15    0.14
  -1   7   6    3.69    0.31
  -1   7   6    3.17    0.12
   1   7  -6    3.34    0.33
  -1   7   6    3.20    0.13
  -1   7  -6    3.18    0.31
   1   7   6    2.96    0.15
   1   7   6    3.20    0.27
  -2   7   6    2.27    0.28
  -2  -7  -6    2.52    0.25
  -2   7   6    3.04    0.14
   2   7   6    2.71    0.25
  -2  -7   6    2.94    0.17
  -2   7  -6    2.72    0.30
   2   7   6    2.57    0.17
  -3  -7  -6    0.26    0.14
  -3   7   6    0.19    0.08
  -3   7   6    0.00    0.17
  -3   7  -6    0.14    0.18
   3   7   6    0.18    0.12
  -3  -7   6    0.31    0.11
   3   7   6    0.13    0.10
  -4   7   6    2.73    0.19
  -4  -7  -6    2.32    0.27
  -4   7   6    3.04    0.35
   4   7   6    2.75    0.22
  -4   7  -6    2.22    0.30
  -4  -7   6    2.56    0.23
  -5  -7  -6    1.82    0.27
  -5   7   6    1.84    0.18
  -5   7   6    1.67    0.29
  -5   7  -6    2.01    0.30
  -5  -7   6    1.56    0.21
   5   7   6    1.88    0.21
  -6   7   6    1.29    0.18
  -6  -7  -6    1.03    0.23
  -6   7   6    1.31    0.29
  -6  -7   6    1.57    0.25
   6   7   6    1.56    0.22
  -6   7  -6    1.32    0.27
  -7   7   6    0.87    0.26
  -7   7   6    0.67    0.17
  -7  -7  -6    0.63    0.23
  -7   7  -6    0.59    0.22
  -7  -7   6    0.75    0.22
  -8  -7  -6    4.50    0.47
  -8   7   6    3.84    0.46
  -8   7   6    5.02    0.35
  -8  -7   6    5.03    0.46
  -8   7  -6    3.99    0.43
  -9   7   6    0.56    0.20
  -9   7   6    0.81    0.30
  -9  -7  -6    0.54    0.26
  -9   7  -6    0.70    0.26
  -9  -7   6    0.58    0.26
 -10   7   6    0.33    0.25
 -10   7   6    0.18    0.17
 -10  -7  -6    0.06    0.24
 -10   7  -6    0.13    0.24
 -10  -7   6    0.45    0.28
   0   8   6    0.19    0.15
   0   8  -6    0.28    0.17
  -1   8   6    2.91    0.32
   1   8  -6    1.83    0.29
  -1   8  -6    2.73    0.35
   1   8   6    2.60    0.29
  -2   8   6    0.63    0.19
  -2  -8  -6    0.93    0.18
  -2   8  -6    0.96    0.25
   2   8   6    0.87    0.19
  -2  -8   6    0.84    0.13
  -3   8   6    2.41    0.32
  -3  -8  -6    2.45    0.27
   3   8   6    2.53    0.16
  -3   8  -6    2.58    0.34
  -3  -8   6    2.72    0.21
   3   8   6    2.50    0.26
  -4  -8  -6    1.53    0.25
  -4   8   6    2.07    0.32
  -4  -8   6    2.67    0.25
  -4   8  -6    2.08    0.34
   4   8   6    2.38    0.19
  -5  -8  -6    1.85    0.28
  -5   8   6    1.90    0.32
   5   8   6    1.98    0.20
  -5   8  -6    2.26    0.35
  -5  -8   6    2.09    0.26
  -6   8   6    1.04    0.28
  -6  -8  -6    1.29    0.26
  -6  -8   6    1.77    0.27
  -6   8  -6    1.36    0.29
   6   8   6    1.65    0.21
  -7  -8  -6    1.22    0.27
  -7   8   6    1.33    0.30
  -7   8  -6    1.48    0.32
  -7  -8   6    1.19    0.25
   7   8   6    1.40    0.22
  -8  -8  -6    0.01    0.19
  -8   8   6    0.28    0.24
   8   8   6   -0.07    0.15
  -8  -8   6   -0.35    0.17
  -8   8  -6    0.28    0.22
  -9   8   6    0.06    0.23
  -9  -8  -6    0.18    0.21
  -9   8  -6    0.11    0.22
  -9  -8   6   -0.40    0.18
   0   9   6    0.01    0.16
   0   9  -6    0.18    0.20
  -1   9   6    0.43    0.20
   1   9  -6    0.41    0.21
  -1   9  -6    0.58    0.26
   1   9   6    0.63    0.20
  -2   9   6    3.10    0.35
  -2   9  -6    3.77    0.41
   2   9   6    3.80    0.35
  -3   9   6    1.46    0.30
  -3  -9  -6    1.40    0.23
  -3   9  -6    1.51    0.30
   3   9   6    1.60    0.24
  -4  -9  -6    4.98    0.39
  -4   9   6    5.83    0.49
  -4   9  -6    6.78    0.53
  -5  -9  -6    1.22    0.25
  -5   9   6    1.03    0.31
  -5   9  -6    1.06    0.28
  -6   9   6    0.33    0.24
  -6  -9  -6    0.58    0.23
  -6  -9   6    0.54    0.19
  -6   9  -6    0.59    0.28
  -7  -9  -6    0.10    0.19
  -7   9   6    0.35    0.23
  -7   9  -6    0.45    0.25
  -7  -9   6    0.05    0.19
  -8  -9  -6    2.13    0.35
  -8   9   6    2.12    0.38
  -8   9  -6    2.24    0.39
  -8  -9   6    3.20    0.40
   0  10  -6    0.54    0.25
   0  10   6    0.75    0.23
  -1  10   6    0.18    0.19
   1  10  -6    0.03    0.20
   1  10   6    0.06    0.17
  -1  10  -6   -0.09    0.21
  -2  10   6    0.17    0.20
  -2  10  -6    0.00    0.22
   2  10   6    0.31    0.18
  -3 -10  -6   -0.20    0.12
  -3  10   6   -0.20    0.17
  -3  10  -6   -0.04    0.20
   3  10   6    0.23    0.17
  -4  10   6    1.72    0.33
  -4 -10  -6    2.74    0.33
  -4  10  -6    2.26    0.39
  -5  10   6    2.52    0.41
  -5 -10  -6    1.84    0.30
  -5  10  -6    1.64    0.36
  -6 -10  -6   -0.04    0.17
  -6  10   6    0.01    0.22
  -6  10  -6   -0.02    0.23
  -7 -10  -6    1.03    0.28
  -7  10   6    1.56    0.38
  -7  10  -6    1.20    0.32
   0  11  -6    0.06    0.22
   0  11   6    0.08    0.19
   1  11  -6   -0.29    0.21
  -1  11   6   -0.17    0.19
  -1  11  -6    0.27    0.24
   1  11   6   -0.23    0.16
  -2  11   6    1.86    0.34
   2  11   6    2.17    0.32
  -2  11  -6    2.18    0.39
  -3  11   6    0.19    0.23
  -3  11  -6    0.30    0.26
   3  11   6   -0.12    0.17
  -4 -11  -6    0.07    0.16
  -4  11   6    0.41    0.27
  -4  11  -6   -0.22    0.21
  -5  11   6    5.33    0.58
  -5 -11  -6    5.97    0.46
  -5  11  -6    5.88    0.61
  -6  11   6    0.15    0.24
  -6 -11  -6    0.21    0.21
  -6  11  -6   -0.07    0.25
   0  12  -6    5.00    0.54
   0  12   6    5.61    0.53
   1  12  -6    0.29    0.26
  -1  12   6   -0.25    0.19
  -1  12  -6   -0.17    0.21
   1  12   6    0.24    0.22
  -2  12   6    1.24    0.33
  -2  12  -6    1.46    0.38
   2  12   6    1.51    0.32
  -3  12   6    3.26    0.47
  -3  12  -6    3.08    0.47
  -4  12   6    0.25    0.27
  -4  12  -6    0.51    0.29
   0  13  -6   -0.05    0.25
   0  13   6   -0.07    0.22
  -1  13   6    0.21    0.27
  -1  13  -6    0.65    0.32
   1  13   6    0.06    0.22
   0   0   7    0.02    0.08
  -1   0   7   -0.13    0.09
  -2   0   7   -0.06    0.09
  -2   0  -7    0.02    0.09
  -2   0  -7    0.00    0.05
  -3   0   7   -0.01    0.10
  -3   0  -7    0.07    0.09
  -3   0  -7    0.03    0.10
  -3   0  -7   -0.02    0.05
  -4   0  -7   -0.03    0.12
  -4   0  -7    0.02    0.06
  -4   0  -7   -0.08    0.10
  -4   0   7   -0.06    0.11
  -5   0  -7   -0.01    0.07
  -5   0  -7   -0.04    0.11
  -5   0  -7    0.27    0.13
  -5   0   7    0.07    0.13
  -6   0   7    0.08    0.12
  -6   0  -7    0.03    0.12
  -6   0  -7    0.04    0.08
  -6   0  -7   -0.01    0.14
  -7   0  -7    0.03    0.10
  -7   0   7   -0.06    0.15
  -7   0  -7    0.03    0.16
  -7   0  -7    0.04    0.15
  -8   0  -7   -0.11    0.10
  -8   0   7    0.00    0.16
  -8   0  -7    0.16    0.18
  -8   0  -7   -0.17    0.16
  -9   0  -7    0.00    0.19
  -9   0  -7    0.10    0.13
  -9   0  -7   -0.24    0.17
  -9   0   7    0.07    0.18
 -10   0  -7    0.12    0.22
 -10   0  -7   -0.04    0.18
 -10   0   7    0.16    0.22
 -11   0  -7    0.21    0.22
 -11   0  -7    0.22    0.23
 -11   0   7    0.78    0.29
 -12   0   7    0.20    0.28
 -12   0  -7   -0.03    0.24
 -12   0  -7   -0.02    0.21
   0   1   7   -0.09    0.09
  -1  -1  -7    9.77    0.30
  -1   1   7    9.91    0.34
  -1  -1   7    9.36    0.30
  -2  -1  -7    0.05    0.09
  -2   1   7    0.07    0.10
  -2   1  -7    0.02    0.10
  -2   1  -7    0.10    0.07
  -2  -1   7   -0.04    0.09
  -3  -1  -7   43.36    0.99
  -3   1   7   42.09    1.01
  -3  -1  -7   41.94    1.01
  -3   1  -7   42.83    1.00
  -3   1  -7   42.83    0.92
  -3  -1   7   41.82    1.00
  -3   1  -7   44.90    0.98
  -4  -1  -7    3.57    0.26
  -4   1   7    4.16    0.27
  -4  -1  -7    4.04    0.14
  -4  -1  -7    3.91    0.27
  -4  -1   7    3.95    0.26
  -4   1  -7    3.66    0.24
  -4   1  -7    3.85    0.27
  -4   1  -7    3.70    0.20
  -5   1   7    3.18    0.29
  -5  -1  -7    3.38    0.26
  -5  -1  -7    3.13    0.28
  -5   1  -7    2.89    0.25
  -5   1  -7    3.08    0.28
  -5  -1   7    2.31    0.24
  -5   1  -7    2.82    0.20
  -6   1   7    2.48    0.28
  -6  -1  -7    2.29    0.26
  -6  -1  -7    2.38    0.27
  -6  -1   7    2.19    0.27
  -6   1  -7    2.28    0.24
  -6   1  -7    1.96    0.26
  -6   1  -7    2.08    0.20
  -7  -1  -7    2.56    0.30
  -7  -1  -7    2.43    0.32
  -7   1   7    2.16    0.28
  -7   1  -7    2.33    0.29
  -7   1  -7    2.63    0.24
  -7   1  -7    2.21    0.26
  -7  -1   7    1.73    0.25
  -8  -1  -7    3.50    0.36
  -8   1   7    3.39    0.37
  -8  -1  -7    3.81    0.38
  -8   1  -7    3.51    0.28
  -8   1  -7    3.20    0.34
  -8  -1   7    3.48    0.36
  -8   1  -7    3.82    0.40
  -9  -1  -7    1.31    0.29
  -9  -1  -7    2.02    0.32
  -9   1   7    1.41    0.29
  -9   1  -7    1.07    0.20
  -9   1  -7    1.10    0.24
  -9  -1   7    1.51    0.30
  -9   1  -7    1.03    0.26
 -10   1   7    1.21    0.29
 -10  -1  -7    1.55    0.32
 -10  -1  -7    1.05    0.29
 -10  -1   7    1.40    0.31
 -10   1  -7    1.26    0.26
 -10   1  -7    1.69    0.34
 -10   1  -7    1.71    0.25
 -11  -1  -7    5.68    0.55
 -11   1   7    5.49    0.55
 -11  -1  -7    5.36    0.55
 -11   1  -7    6.24    0.50
 -11   1  -7    5.17    0.53
 -11  -1   7    5.44    0.54
 -12  -1  -7    0.77    0.31
 -12  -1  -7    0.32    0.26
 -12   1   7    0.58    0.30
 -12   1  -7    0.55    0.29
 -12   1  -7    0.71    0.28
 -12  -1   7    0.54    0.30
   0   2   7    1.46    0.15
  -1   2   7   31.18    0.75
  -1  -2  -7   31.07    0.68
  -1   2  -7   30.46    0.73
  -1  -2   7   30.24    0.68
   1   2   7   30.79    0.75
  -2  -2  -7    2.66    0.19
  -2  -2  -7    2.94    0.21
  -2   2   7    2.53    0.21
  -2  -2   7    2.69    0.18
  -2   2  -7    2.61    0.19
  -3   2   7   36.78    0.90
  -3  -2  -7   34.69    0.89
  -3  -2  -7   36.40    0.87
  -3   2  -7   36.28    0.89
  -3  -2   7   35.88    0.86
  -3   2  -7   35.67    0.84
  -4  -2  -7    8.39    0.38
  -4   2   7    8.60    0.38
  -4   2  -7    9.03    0.34
  -4  -2   7    8.37    0.36
  -4   2  -7    9.01    0.38
  -4   2  -7    9.23    0.34
  -5  -2  -7    0.40    0.16
  -5   2   7    0.23    0.13
  -5   2  -7    0.20    0.11
  -5   2  -7    0.26    0.11
  -5   2  -7    0.11    0.13
  -5  -2   7    0.28    0.13
  -6  -2  -7    6.90    0.40
  -6   2   7    6.86    0.39
  -6   2  -7    6.40    0.33
  -6  -2   7    6.64    0.39
  -6   2  -7    6.41    0.35
  -6   2  -7    6.14    0.37
  -7   2   7    0.61    0.19
  -7  -2  -7    0.26    0.17
  -7   2  -7    0.43    0.16
  -7   2  -7    0.31    0.17
  -7  -2   7    0.58    0.20
  -7   2  -7    0.65    0.16
  -8   2   7    3.46    0.36
  -8  -2  -7    3.51    0.37
  -8   2  -7    3.39    0.30
  -8   2  -7    3.66    0.39
  -8   2  -7    3.79    0.35
  -8  -2   7    3.83    0.41
  -9  -2  -7    1.53    0.30
  -9   2   7    1.87    0.32
  -9  -2  -7    1.17    0.27
  -9   2  -7    2.22    0.27
  -9  -2   7    2.00    0.33
  -9   2  -7    1.96    0.29
  -9   2  -7    2.02    0.31
 -10  -2  -7    2.40    0.40
 -10   2   7    2.60    0.37
 -10  -2  -7    2.18    0.35
 -10   2  -7    2.97    0.33
 -10   2  -7    2.85    0.39
 -10   2  -7    3.16    0.36
 -10  -2   7    3.25    0.44
 -11  -2  -7    1.81    0.39
 -11   2   7    2.13    0.38
 -11  -2  -7    2.56    0.40
 -11   2  -7    1.63    0.31
 -11   2  -7    1.84    0.35
 -11   2  -7    1.97    0.34
 -11  -2   7    1.55    0.35
   0   3   7    0.11    0.10
   0   3  -7    0.00    0.10
   0  -3  -7    0.04    0.05
  -1   3   7   28.80    0.72
  -1  -3  -7   28.87    0.65
  -1   3  -7   29.26    0.75
   1   3   7   29.60    0.72
   1   3   7   29.45    0.65
  -1  -3   7   28.72    0.63
   2   3  -7    2.93    0.13
  -2   3   7    3.02    0.22
  -2  -3  -7    3.01    0.23
  -2  -3   7    2.87    0.18
   2   3   7    3.11    0.13
   2   3   7    2.80    0.21
  -2   3  -7    2.82    0.22
  -3   3   7    1.87    0.19
  -3  -3  -7    2.14    0.21
  -3  -3   7    2.19    0.18
  -3   3  -7    1.62    0.18
  -4  -3  -7   58.99    1.41
  -4   3   7   58.95    1.38
  -4  -3   7   60.02    1.37
  -4   3  -7   60.66    1.37
  -4   3  -7   62.52    1.39
  -5  -3  -7    7.46    0.40
  -5   3   7    7.14    0.37
  -5   3  -7    8.01    0.33
  -5  -3   7    7.86    0.39
  -5   3  -7    7.53    0.37
  -5   3  -7    7.83    0.40
  -6   3   7    0.43    0.16
  -6  -3  -7    0.13    0.16
  -6  -3   7    0.01    0.14
  -6   3  -7    0.19    0.15
  -6   3  -7   -0.04    0.12
  -6   3  -7    0.30    0.12
  -7   3   7    1.45    0.24
  -7  -3  -7    1.06    0.23
  -7   3  -7    1.43    0.25
  -7  -3   7    1.13    0.24
  -7   3  -7    0.99    0.19
  -7   3  -7    1.45    0.20
  -8  -3  -7    1.22    0.26
  -8   3   7    1.58    0.27
  -8   3  -7    1.52    0.24
  -8   3  -7    1.18    0.22
  -8   3  -7    1.56    0.28
  -8  -3   7    1.67    0.29
  -9  -3  -7   -0.04    0.19
  -9   3   7    0.03    0.19
  -9  -3   7   -0.03    0.19
  -9   3  -7    0.28    0.21
  -9   3  -7    0.00    0.15
  -9   3  -7   -0.25    0.13
 -10   3   7    0.51    0.23
 -10  -3  -7    0.23    0.25
 -10   3  -7    0.58    0.20
 -10   3  -7    0.64    0.25
 -10   3  -7    0.26    0.18
 -10  -3   7    0.03    0.23
 -11   3   7   -0.12    0.18
 -11  -3  -7   -0.10    0.21
 -11   3   7    0.02    0.23
 -11  -3  -7    0.27    0.27
 -11   3  -7    0.03    0.18
 -11   3  -7    0.33    0.24
 -11   3  -7   -0.06    0.17
 -11  -3   7    0.05    0.23
   0   4   7    0.11    0.10
   0   4   7   -0.03    0.09
   0  -4  -7    0.07    0.05
   0   4  -7   -0.01    0.11
  -1   4   7    0.90    0.14
  -1   4   7    0.92    0.16
  -1   4  -7    0.80    0.16
   1   4   7    0.87    0.12
  -1  -4   7    0.82    0.08
   1   4   7    0.59    0.12
  -2   4   7   73.59    1.59
  -2  -4  -7   76.25    1.64
  -2  -4   7   76.71    1.52
  -2   4  -7   72.07    1.65
   2   4   7   74.47    1.51
   2   4   7   75.05    1.61
  -3   4   7    1.61    0.10
   3   4  -7    1.79    0.12
  -3  -4  -7    2.03    0.21
  -3   4   7    1.45    0.17
  -3  -4   7    1.66    0.16
  -3   4  -7    1.42    0.18
  -4  -4  -7    0.14    0.13
  -4   4   7   -0.14    0.09
  -4  -4   7   -0.03    0.10
  -4   4  -7   -0.16    0.10
  -5   4   7    0.02    0.12
  -5  -4  -7   -0.02    0.12
  -5   4  -7   -0.02    0.12
  -5  -4   7   -0.10    0.11
  -5   4  -7    0.05    0.13
  -6   4   7    2.88    0.28
  -6  -4  -7    2.81    0.32
  -6   4  -7    3.33    0.31
  -6  -4   7    2.93    0.29
  -6   4  -7    3.43    0.33
  -6   4  -7    2.76    0.22
  -7   4   7    1.13    0.21
  -7  -4  -7    1.30    0.26
  -7   4  -7    1.25    0.25
  -7   4  -7    1.11    0.17
  -7   4  -7    1.06    0.21
  -7  -4   7    0.90    0.22
  -8   4   7    0.08    0.18
  -8  -4  -7    0.44    0.23
  -8   4   7    0.18    0.15
  -8   4  -7    0.30    0.20
  -8  -4   7    0.43    0.20
  -8   4  -7    0.22    0.14
  -8   4  -7    0.41    0.19
  -9   4   7   -0.15    0.17
  -9   4   7    0.02    0.15
  -9  -4  -7    0.09    0.22
  -9   4  -7   -0.08    0.15
  -9   4  -7   -0.24    0.18
  -9   4  -7    0.12    0.15
  -9  -4   7   -0.50    0.17
 -10   4   7    0.86    0.23
 -10   4   7    0.88    0.27
 -10  -4  -7    0.31    0.25
 -10  -4   7    0.22    0.23
 -10   4  -7    0.15    0.17
 -10   4  -7    0.52    0.24
 -10   4  -7    0.21    0.20
 -11   4   7    2.97    0.38
 -11   4   7    1.99    0.37
 -11  -4  -7    3.25    0.48
 -11   4  -7    2.75    0.40
 -11   4  -7    2.79    0.38
 -11   4  -7    2.52    0.34
 -11  -4   7    2.32    0.41
   0   5  -7   -0.09    0.10
   0   5   7   -0.02    0.08
   0  -5  -7    0.01    0.05
   0   5   7   -0.04    0.10
  -1   5   7   14.09    0.43
  -1   5   7   13.47    0.50
  -1   5  -7   14.46    0.53
  -1  -5   7   14.12    0.32
   1   5   7   14.73    0.45
   1   5   7   14.14    0.45
  -2   5   7    8.02    0.39
  -2   5   7    7.31    0.31
  -2  -5  -7    7.52    0.36
  -2  -5   7    7.99    0.27
   2   5   7    7.92    0.33
  -2   5  -7    8.40    0.41
   2   5   7    8.43    0.31
  -3   5   7    2.40    0.20
  -3  -5  -7    2.32    0.23
   3   5   7    2.47    0.22
  -3   5  -7    2.29    0.26
   3   5   7    2.38    0.17
  -3  -5   7    2.28    0.19
  -4   5   7    2.18    0.13
  -4   5   7    2.61    0.22
  -4  -5  -7    2.05    0.24
  -4  -5   7    2.49    0.22
  -4   5  -7    3.03    0.30
  -5  -5  -7    0.25    0.15
  -5   5   7    0.29    0.09
  -5   5   7    0.28    0.13
  -5  -5   7    0.32    0.14
  -5   5  -7    0.01    0.15
  -6  -5  -7    7.06    0.45
  -6   5   7    7.28    0.39
  -6   5   7    7.67    0.32
  -6  -5   7    6.99    0.41
  -6   5  -7    7.40    0.44
  -7  -5  -7    1.22    0.26
  -7   5   7    0.96    0.17
  -7   5   7    0.86    0.20
  -7   5  -7    0.86    0.23
  -7  -5   7    1.05    0.24
  -7   5  -7    1.42    0.26
  -8   5   7    3.23    0.30
  -8   5   7    2.72    0.32
  -8  -5  -7    2.22    0.36
  -8  -5   7    2.92    0.36
  -8   5  -7    3.46    0.26
  -8   5  -7    2.75    0.36
  -8   5  -7    2.87    0.34
  -9   5   7    0.53    0.18
  -9   5   7    0.38    0.20
  -9  -5  -7    0.46    0.26
  -9  -5   7    0.79    0.26
  -9   5  -7    0.64    0.23
  -9   5  -7    0.74    0.25
  -9   5  -7    0.57    0.16
 -10  -5  -7    2.42    0.40
 -10   5   7    3.14    0.39
 -10   5   7    3.13    0.35
 -10   5  -7    3.54    0.43
 -10   5  -7    3.02    0.31
 -10  -5   7    3.45    0.46
 -10   5  -7    3.18    0.39
 -11   5   7   -0.02    0.19
 -11  -5  -7   -0.03    0.23
 -11   5  -7   -0.11    0.18
 -11   5  -7   -0.19    0.14
 -11   5  -7   -0.21    0.20
 -11  -5   7   -0.65    0.19
   0   6  -7   36.77    1.02
   0   6   7   35.78    0.83
   0   6   7   35.61    0.94
  -1   6   7    5.89    0.25
  -1   6   7    6.27    0.35
   1   6  -7    6.20    0.38
   1   6   7    5.72    0.26
  -1   6  -7    5.72    0.38
   1   6   7    5.85    0.31
  -2   6   7    2.03    0.25
  -2   6   7    2.02    0.17
  -2  -6  -7    1.81    0.21
  -2  -6   7    2.07    0.14
  -2   6  -7    2.01    0.26
   2   6   7    1.91    0.19
   2   6   7    2.19    0.19
  -3  -6  -7   12.04    0.49
  -3   6   7   12.34    0.54
  -3   6   7   11.73    0.40
  -3  -6   7   12.16    0.40
   3   6   7   12.19    0.42
  -3   6  -7   12.16    0.54
   3   6   7   12.13    0.43
  -4   6   7    6.81    0.44
  -4   6   7    6.79    0.31
  -4  -6  -7    6.36    0.38
  -4  -6   7    6.78    0.33
  -4   6  -7    6.54    0.42
   4   6   7    6.52    0.34
  -5   6   7    9.49    0.40
  -5  -6  -7   10.01    0.50
  -5   6   7    8.81    0.51
  -5   6  -7    9.87    0.51
  -5  -6   7    9.45    0.43
  -6   6   7   13.19    0.42
  -6   6   7   12.29    0.62
  -6   6   7   12.49    0.50
  -6  -6  -7   13.12    0.61
  -6  -6   7   14.61    0.57
  -6   6  -7   12.35    0.60
  -7   6   7    0.21    0.11
  -7   6   7    0.05    0.20
  -7   6   7    0.26    0.15
  -7  -6  -7   -0.03    0.17
  -7   6  -7    0.01    0.17
  -7  -6   7    0.23    0.19
  -8   6   7    3.41    0.34
  -8  -6  -7    3.56    0.41
  -8   6   7    3.60    0.32
  -8   6   7    3.57    0.43
  -8   6  -7    3.13    0.38
  -8  -6   7    3.22    0.38
  -9   6   7    0.27    0.18
  -9  -6  -7   -0.10    0.20
  -9   6   7   -0.12    0.23
  -9   6  -7    0.51    0.23
  -9  -6   7    0.34    0.23
 -10   6   7   -0.10    0.17
 -10   6   7   -0.19    0.22
 -10  -6  -7    0.04    0.22
 -10  -6   7   -0.38    0.20
 -10   6  -7   -0.15    0.19
   0   7  -7    0.07    0.14
   0   7   7   -0.05    0.06
   0   7   7   -0.03    0.12
  -1   7   7    0.24    0.07
   1   7  -7    0.27    0.18
  -1   7   7   -0.05    0.13
   1   7   7    0.13    0.13
  -1   7  -7    0.11    0.16
   1   7   7    0.20    0.08
  -2   7   7    3.34    0.33
  -2   7   7    3.30    0.18
   2   7   7    3.64    0.26
  -2   7  -7    3.79    0.38
   2   7   7    3.39    0.21
  -2  -7   7    3.62    0.18
  -3   7   7    0.10    0.08
  -3   7   7    0.31    0.18
  -3  -7  -7   -0.09    0.12
   3   7   7    0.08    0.11
  -3   7  -7   -0.06    0.15
  -3  -7   7    0.05    0.09
   3   7   7    0.01    0.10
  -4  -7  -7   24.16    0.79
  -4   7   7   23.85    0.87
  -4   7   7   23.80    0.64
  -4   7  -7   25.26    0.87
   4   7   7   24.76    0.69
  -4  -7   7   23.19    0.69
  -5  -7  -7    1.24    0.24
  -5   7   7    1.55    0.29
  -5   7   7    1.41    0.18
  -5  -7   7    1.29    0.20
  -5   7  -7    1.73    0.29
   5   7   7    1.67    0.21
  -6   7   7    1.81    0.21
  -6   7   7    1.78    0.32
  -6  -7  -7    1.05    0.23
  -6  -7   7    1.42    0.24
   6   7   7    1.52    0.23
  -6   7  -7    1.52    0.29
  -7   7   7    0.56    0.16
  -7  -7  -7    0.41    0.21
  -7   7   7    0.38    0.22
  -7  -7   7    0.37    0.20
  -7   7  -7    0.66    0.24
  -8   7   7    1.82    0.26
  -8  -7  -7    2.08    0.34
  -8   7   7    1.47    0.32
  -8  -7   7    1.71    0.30
  -8   7  -7    1.63    0.31
  -9   7   7   -0.05    0.15
  -9   7   7    0.15    0.22
  -9  -7  -7    0.09    0.21
  -9   7  -7    0.07    0.20
  -9  -7   7   -0.09    0.19
 -10   7   7    3.02    0.35
 -10   7   7    2.78    0.45
 -10  -7  -7    2.77    0.42
 -10   7  -7    3.83    0.48
 -10  -7   7    3.15    0.46
   0   8   7   10.53    0.50
   0   8  -7   10.80    0.57
   1   8  -7   -0.02    0.17
  -1   8   7    0.24    0.16
   1   8   7    0.14    0.15
  -1   8  -7    0.40    0.21
  -2   8   7    2.38    0.31
   2   8   7    2.23    0.14
   2   8   7    2.23    0.25
  -2   8  -7    2.77    0.36
  -3  -8  -7   12.77    0.54
  -3   8   7   12.71    0.62
  -3  -8   7   12.58    0.43
   3   8   7   13.14    0.51
   3   8   7   12.94    0.40
  -3   8  -7   12.50    0.62
  -4  -8  -7    8.79    0.48
  -4   8   7    9.88    0.57
  -4   8   7    9.40    0.29
  -4  -8   7    9.47    0.40
   4   8   7    8.67    0.35
  -4   8  -7    9.81    0.58
  -5  -8  -7    3.39    0.35
  -5   8   7    4.32    0.46
  -5   8   7    4.42    0.23
  -5  -8   7    3.77    0.31
  -5   8  -7    4.50    0.45
   5   8   7    4.62    0.28
  -6  -8  -7    7.34    0.48
  -6   8   7    7.23    0.55
  -6   8   7    7.02    0.32
  -6  -8   7    6.97    0.44
   6   8   7    7.15    0.37
  -6   8  -7    7.44    0.54
  -7   8   7    4.56    0.50
  -7  -8  -7    4.57    0.45
   7   8   7    4.29    0.34
  -7  -8   7    3.85    0.40
  -7   8  -7    5.14    0.52
  -8   8   7    6.76    0.58
  -8  -8  -7    6.67    0.51
  -8   8  -7    7.35    0.58
   8   8   7    6.78    0.44
  -8  -8   7    6.41    0.49
  -9   8   7    0.17    0.23
  -9  -8  -7   -0.23    0.20
   9   8   7    0.18    0.17
  -9  -8   7    0.01    0.21
  -9   8  -7    0.30    0.24
   0   9   7    0.04    0.15
   0   9  -7    0.06    0.19
  -1   9   7   10.52    0.56
   1   9  -7    9.84    0.58
   1   9   7   10.23    0.51
  -1   9  -7    9.49    0.57
  -2   9   7    8.44    0.53
   2   9   7    9.76    0.49
  -2   9  -7   10.31    0.59
  -3   9   7    6.81    0.50
  -3  -9  -7    6.79    0.41
   3   9   7    7.28    0.41
  -3   9  -7    6.49    0.50
  -4   9   7    0.72    0.28
  -4  -9  -7    0.27    0.16
  -4   9  -7    0.30    0.23
  -5  -9  -7    0.29    0.18
  -5   9   7    0.04    0.19
  -5   9  -7    0.08    0.22
  -6  -9  -7    0.40    0.21
  -6   9   7    0.44    0.25
  -6   9  -7    0.44    0.26
  -6  -9   7    0.69    0.20
  -7   9   7    5.22    0.55
  -7  -9  -7    5.07    0.48
  -7  -9   7    5.32    0.43
  -7   9  -7    4.14    0.47
  -8  -9  -7   -0.08    0.20
  -8   9   7    0.49    0.30
  -8   9  -7    0.64    0.29
  -8  -9   7    0.38    0.24
   0  10  -7    2.62    0.38
   0  10   7    1.87    0.31
  -1  10   7    0.04    0.19
   1  10  -7    0.18    0.22
  -1  10  -7    0.12    0.20
   1  10   7   -0.07    0.15
  -2  10   7    3.76    0.42
   2  10   7    4.42    0.40
  -2  10  -7    3.89    0.47
  -3  10   7    0.62    0.27
  -3  10  -7    1.35    0.32
   3  10   7    1.38    0.25
  -4 -10  -7    0.41    0.19
  -4  10   7    0.44    0.26
  -4  10  -7    0.34    0.23
  -5 -10  -7    4.46    0.43
  -5  10   7    4.25    0.49
  -5  10  -7    4.03    0.47
  -6 -10  -7    0.00    0.18
  -6  10   7    0.29    0.26
  -6  10  -7    0.13    0.25
  -7 -10  -7    0.02    0.20
  -7  10   7    0.18    0.29
  -7  10  -7   -0.01    0.24
   0  11   7    0.29    0.19
   0  11  -7   -0.05    0.23
  -1  11   7    1.31    0.30
  -1  11  -7    0.80    0.29
   1  11   7    0.56    0.24
  -2  11   7   -0.06    0.20
   2  11   7    0.05    0.17
  -2  11  -7   -0.37    0.23
  -3  11   7   -0.10    0.20
   3  11   7    0.23    0.19
  -3  11  -7   -0.22    0.21
  -4  11   7    5.44    0.53
  -4  11  -7    5.33    0.57
  -5  11   7    0.20    0.26
  -5 -11  -7    0.28    0.21
  -5  11  -7    0.08    0.23
  -6 -11  -7    1.11    0.29
  -6  11   7    0.85    0.31
  -6  11  -7    0.70    0.30
   0  12   7    1.25    0.31
   0  12  -7    1.72    0.39
  -1  12   7    0.28    0.24
   1  12   7    0.51    0.25
  -1  12  -7    0.50    0.32
  -2  12   7    1.63    0.36
   2  12   7    1.66    0.32
  -2  12  -7    1.40    0.37
  -3  12   7    0.24    0.27
  -3  12  -7    0.05    0.25
  -4  12   7    1.40    0.36
  -4  12  -7    1.53    0.40
   0  13  -7    0.23    0.28
   0  13   7    0.11    0.24
  -1  13   7    0.02    0.23
   1  13   7   -0.14    0.21
  -1  13  -7   -0.08    0.26
   0   0   8    0.34    0.10
  -1   0   8    0.02    0.09
  -2   0   8   10.61    0.38
  -2   0  -8   10.83    0.37
  -3   0  -8    8.89    0.34
  -3   0  -8    8.71    0.24
  -3   0  -8    7.90    0.35
  -3   0   8    8.76    0.36
  -4   0  -8    3.19    0.25
  -4   0  -8    3.54    0.16
  -4   0   8    3.41    0.26
  -4   0  -8    3.28    0.24
  -5   0  -8  119.35    2.53
  -5   0  -8  117.19    2.49
  -5   0   8  119.54    2.55
  -5   0  -8  121.88    2.34
  -6   0  -8    7.26    0.41
  -6   0   8    6.39    0.39
  -6   0  -8    7.26    0.28
  -6   0  -8    7.88    0.40
  -7   0  -8    3.24    0.35
  -7   0  -8    3.34    0.23
  -7   0   8    2.48    0.29
  -7   0  -8    3.24    0.32
  -8   0  -8    0.23    0.20
  -8   0   8    0.35    0.20
  -8   0  -8    0.22    0.18
  -8   0  -8    0.44    0.13
  -9   0  -8   14.02    0.51
  -9   0  -8   12.76    0.65
  -9   0  -8   13.08    0.64
  -9   0   8   12.75    0.66
 -10   0  -8    0.21    0.21
 -10   0   8    0.20    0.24
 -10   0  -8   -0.16    0.20
 -11   0  -8    0.24    0.25
 -11   0  -8    0.13    0.22
 -11   0   8    0.22    0.24
   0  -1   8   -0.02    0.08
   0   1   8    0.02    0.09
  -1   1   8    5.85    0.27
  -1  -1  -8    5.15    0.23
  -1  -1   8    5.44    0.23
  -2  -1  -8    0.35    0.11
  -2   1   8    0.51    0.12
  -2  -1   8    0.50    0.12
  -2   1  -8    0.44    0.09
  -3  -1  -8   14.75    0.48
  -3   1   8   14.66    0.49
  -3  -1  -8   14.50    0.49
  -3   1  -8   14.93    0.41
  -3   1  -8   14.80    0.49
  -3  -1   8   15.68    0.48
  -4  -1  -8    3.79    0.26
  -4  -1  -8    3.39    0.26
  -4  -1  -8    3.79    0.12
  -4   1   8    3.11    0.26
  -4   1  -8    3.55    0.27
  -4   1  -8    3.63    0.24
  -4   1  -8    3.89    0.21
  -4  -1   8    3.88    0.27
  -5  -1  -8    0.28    0.07
  -5   1   8    0.41    0.14
  -5  -1  -8    0.29    0.14
  -5  -1  -8    0.58    0.16
  -5  -1   8    0.38    0.14
  -5   1  -8    0.16    0.12
  -5   1  -8    0.30    0.10
  -5   1  -8    0.51    0.16
  -6   1   8    1.83    0.24
  -6  -1  -8    1.79    0.24
  -6  -1  -8    1.62    0.23
  -6  -1  -8    2.05    0.15
  -6   1  -8    1.86    0.23
  -6  -1   8    1.58    0.23
  -6   1  -8    2.18    0.19
  -6   1  -8    2.19    0.26
  -7  -1  -8    1.28    0.25
  -7   1   8    1.52    0.26
  -7  -1  -8    1.12    0.22
  -7  -1  -8    1.30    0.15
  -7   1  -8    1.12    0.21
  -7   1  -8    1.59    0.19
  -7  -1   8    1.11    0.22
  -7   1  -8    1.28    0.25
  -8  -1  -8    4.49    0.26
  -8  -1  -8    4.13    0.39
  -8   1   8    4.97    0.41
  -8  -1  -8    3.76    0.38
  -8   1  -8    4.43    0.30
  -8   1  -8    5.04    0.39
  -8  -1   8    4.83    0.41
  -8   1  -8    4.92    0.45
  -9   1   8    0.06    0.19
  -9  -1  -8    0.04    0.18
  -9  -1  -8    0.02    0.19
  -9   1  -8   -0.17    0.15
  -9   1  -8    0.09    0.19
  -9  -1   8    0.05    0.18
  -9   1  -8    0.17    0.13
 -10   1   8    2.79    0.39
 -10  -1  -8    2.62    0.37
 -10  -1  -8    2.40    0.37
 -10   1  -8    2.59    0.37
 -10   1  -8    2.44    0.35
 -10   1  -8    2.37    0.28
 -10  -1   8    2.22    0.38
 -11  -1  -8    4.95    0.53
 -11  -1  -8    4.83    0.52
 -11   1   8    4.23    0.49
 -11   1  -8    5.35    0.53
 -11   1  -8    4.25    0.46
 -11  -1   8    5.40    0.56
   0   2   8   22.58    0.60
  -1   2   8    9.74    0.36
  -1  -2  -8   10.27    0.32
  -1  -2   8   10.30    0.31
   1   2   8   10.43    0.37
  -1   2  -8   10.16    0.35
  -2   2   8    1.10    0.15
  -2  -2  -8    0.77    0.13
  -2   2  -8    1.32    0.15
  -2  -2   8    1.35    0.14
  -3   2   8   23.91    0.67
  -3  -2  -8   23.79    0.68
  -3  -2  -8   23.87    0.65
  -3  -2   8   23.63    0.64
  -3   2  -8   24.62    0.63
  -3   2  -8   24.07    0.68
  -4  -2  -8    4.83    0.29
  -4  -2  -8    4.37    0.29
  -4   2   8    4.92    0.30
  -4   2  -8    5.03    0.30
  -4   2  -8    5.18    0.26
  -4  -2   8    5.33    0.29
  -5  -2  -8    2.07    0.24
  -5  -2  -8    2.41    0.25
  -5   2   8    2.12    0.25
  -5   2  -8    2.22    0.21
  -5   2  -8    2.48    0.22
  -5  -2   8    1.74    0.21
  -5   2  -8    2.13    0.25
  -6  -2  -8    2.33    0.27
  -6  -2  -8    2.29    0.26
  -6   2   8    2.12    0.26
  -6   2  -8    2.57    0.25
  -6   2  -8    2.64    0.24
  -6   2  -8    3.22    0.32
  -6  -2   8    2.30    0.25
  -7  -2  -8    0.48    0.19
  -7  -2  -8    0.26    0.20
  -7   2   8    0.44    0.18
  -7   2  -8    0.28    0.18
  -7  -2   8    0.56    0.20
  -7   2  -8    0.39    0.15
  -7   2  -8    0.47    0.15
  -8   2   8    8.25    0.51
  -8  -2  -8    7.53    0.48
  -8  -2  -8    6.82    0.47
  -8   2  -8    7.52    0.40
  -8  -2   8    7.92    0.50
  -8   2  -8    7.92    0.50
  -8   2  -8    7.71    0.44
  -9  -2  -8    0.42    0.21
  -9  -2  -8   -0.08    0.17
  -9   2   8    0.23    0.20
  -9   2  -8    0.16    0.18
  -9   2  -8    0.37    0.17
  -9   2  -8    0.29    0.21
  -9  -2   8    0.12    0.18
 -10  -2  -8    0.01    0.21
 -10   2   8   -0.07    0.21
 -10  -2  -8    0.03    0.19
 -10  -2   8    0.14    0.23
 -10   2  -8    0.04    0.21
 -10   2  -8    0.09    0.16
 -10   2  -8    0.13    0.19
 -11  -2  -8    0.24    0.22
 -11  -2  -8    0.02    0.24
 -11   2   8    0.19    0.24
 -11   2  -8   -0.06    0.21
 -11   2  -8    0.17    0.19
 -11  -2   8    0.00    0.24
   0   3   8   -0.03    0.09
  -1  -3  -8   21.38    0.52
  -1   3   8   21.81    0.60
   1   3   8   22.06    0.52
  -1   3  -8   20.89    0.61
  -1  -3   8   22.00    0.51
   1   3   8   20.74    0.59
  -2   3   8    0.86    0.15
  -2  -3  -8    0.85    0.13
   2   3   8    0.75    0.14
  -2  -3   8    0.87    0.12
   2   3   8    0.98    0.08
  -2   3  -8    1.12    0.16
  -3  -3  -8    5.02    0.30
  -3   3   8    5.03    0.29
  -3   3  -8    4.99    0.28
  -3  -3   8    4.86    0.25
  -4  -3  -8    1.34    0.20
  -4   3   8    1.14    0.18
  -4  -3   8    1.21    0.17
  -4   3  -8    1.22    0.17
  -4   3  -8    1.36    0.21
  -5   3   8   10.97    0.47
  -5  -3  -8   10.46    0.47
  -5  -3   8   10.18    0.44
  -5   3  -8   10.59    0.47
  -5   3  -8   11.09    0.43
  -6   3   8    0.18    0.15
  -6  -3  -8    0.27    0.15
  -6   3  -8    0.40    0.14
  -6   3  -8    0.01    0.14
  -6  -3   8    0.20    0.16
  -6   3  -8    0.22    0.12
  -7  -3  -8    0.66    0.21
  -7   3   8    1.07    0.22
  -7   3  -8    1.02    0.25
  -7   3  -8    1.08    0.18
  -7  -3   8    1.57    0.26
  -7   3  -8    1.08    0.20
  -8  -3  -8    2.54    0.35
  -8   3   8    3.18    0.35
  -8   3  -8    2.36    0.31
  -8   3  -8    2.48    0.29
  -8  -3   8    2.57    0.34
  -8   3  -8    2.52    0.28
  -9   3   8    1.96    0.33
  -9  -3  -8    1.95    0.33
  -9  -3  -8    1.78    0.31
  -9  -3   8    2.41    0.36
  -9   3  -8    2.02    0.28
  -9   3  -8    1.83    0.32
  -9   3  -8    1.98    0.27
 -10  -3  -8    3.29    0.43
 -10  -3  -8    2.72    0.40
 -10   3   8    3.37    0.40
 -10   3  -8    2.69    0.33
 -10  -3   8    2.61    0.39
 -10   3  -8    3.28    0.36
 -10   3  -8    3.86    0.44
 -11   3   8    2.57    0.41
 -11  -3  -8    3.45    0.45
 -11  -3  -8    3.92    0.50
 -11   3  -8    3.73    0.47
 -11   3  -8    2.92    0.37
 -11   3  -8    3.56    0.39
 -11  -3   8    3.70    0.47
   0   4   8   64.60    1.40
   0   4  -8   63.67    1.47
   0   4   8   66.39    1.42
   0  -4  -8   66.09    1.24
  -1   4   8   42.69    1.00
  -1  -4  -8   43.96    0.90
  -1  -4   8   41.55    0.88
   1   4   8   41.45    1.00
  -1   4  -8   42.11    1.05
   1   4   8   43.16    0.95
  -2   4   8   11.95    0.42
  -2   4  -8   11.75    0.46
   2   4   8   12.43    0.35
   2   4   8   13.11    0.45
  -2  -4   8   12.31    0.36
  -3  -4  -8    0.94    0.17
   3   4  -8    1.20    0.10
  -3   4   8    0.96    0.15
  -3  -4   8    0.96    0.14
  -3   4  -8    1.12    0.19
  -4   4   8    0.38    0.13
  -4  -4  -8    0.64    0.16
  -4   4  -8    0.69    0.16
  -4  -4   8    0.59    0.14
  -5   4   8    1.59    0.21
  -5  -4  -8    1.82    0.26
  -5   4  -8    1.75    0.23
  -5  -4   8    1.54    0.21
  -6  -4  -8    0.92    0.21
  -6   4   8    0.72    0.18
  -6   4  -8    1.08    0.21
  -6  -4   8    0.71    0.19
  -6   4  -8    0.84    0.19
  -7  -4  -8    0.21    0.18
  -7   4   8    0.30    0.17
  -7   4  -8    0.20    0.12
  -7  -4   8    0.06    0.17
  -7   4  -8    0.22    0.17
  -7   4  -8    0.11    0.15
  -8  -4  -8    4.64    0.44
  -8   4   8    5.03    0.41
  -8   4  -8    4.88    0.38
  -8   4  -8    5.38    0.34
  -8   4  -8    5.29    0.46
  -8  -4   8    4.02    0.41
  -9   4   8   -0.14    0.15
  -9  -4  -8    0.12    0.22
  -9   4   8    0.34    0.22
  -9   4  -8    0.00    0.15
  -9   4  -8    0.28    0.15
  -9   4  -8    0.31    0.21
  -9  -4   8    0.53    0.22
 -10  -4  -8    0.41    0.24
 -10   4   8    0.08    0.22
 -10   4   8   -0.19    0.16
 -10   4  -8    0.11    0.23
 -10   4  -8    0.10    0.18
 -10  -4   8    0.11    0.24
 -10   4  -8   -0.03    0.14
 -11   4   8    0.83    0.29
 -11  -4  -8    1.00    0.31
 -11   4   8    1.44    0.29
 -11  -4  -8    1.04    0.34
 -11  -4   8    0.63    0.30
 -11   4  -8    0.81    0.29
 -11   4  -8    1.12    0.24
 -11   4  -8    1.44    0.29
   0   5  -8   -0.19    0.12
   0   5   8    0.01    0.10
   0  -5  -8   -0.05    0.04
   0   5   8    0.11    0.09
  -1   5   8    3.65    0.23
  -1   5   8    4.78    0.29
  -1   5  -8    3.91    0.30
   1   5   8    3.74    0.23
   1   5   8    4.18    0.24
  -1  -5   8    4.00    0.15
  -2   5   8    3.23    0.22
  -2   5   8    3.54    0.29
  -2   5  -8    3.82    0.30
   2   5   8    3.68    0.24
  -2  -5   8    3.33    0.18
   2   5   8    3.35    0.20
  -3   5   8   26.57    0.71
  -3  -5  -8   26.54    0.77
   3   5   8   25.77    0.63
  -3   5  -8   25.53    0.79
  -3  -5   8   25.24    0.66
   3   5   8   25.47    0.73
   4   5  -8    0.83    0.08
  -4   5   8    1.00    0.09
  -4   5   8    0.72    0.15
  -4  -5  -8    0.62    0.17
  -4  -5   8    1.04    0.16
  -4   5  -8    0.71    0.19
  -5   5   8    6.47    0.36
  -5  -5  -8    7.64    0.43
  -5   5   8    7.35    0.27
  -5   5  -8    7.52    0.42
  -5  -5   8    6.90    0.37
  -6  -5  -8    0.30    0.17
  -6   5   8    0.06    0.10
  -6   5   8    0.34    0.15
  -6  -5   8    0.04    0.15
  -6   5  -8   -0.01    0.15
  -7   5   8    2.18    0.28
  -7  -5  -8    1.69    0.28
  -7   5   8    2.58    0.24
  -7   5  -8    1.76    0.28
  -7  -5   8    2.28    0.30
  -8  -5  -8   -0.24    0.16
  -8   5   8    0.18    0.18
  -8   5   8    0.33    0.15
  -8   5  -8   -0.10    0.17
  -8  -5   8    0.09    0.18
  -8   5  -8    0.03    0.17
  -9   5   8    0.32    0.20
  -9  -5  -8    0.75    0.25
  -9   5   8    0.24    0.16
  -9   5  -8    0.47    0.21
  -9  -5   8    0.34    0.23
  -9   5  -8    0.64    0.25
 -10   5   8   -0.09    0.20
 -10  -5  -8   -0.02    0.21
 -10   5   8    0.06    0.17
 -10  -5   8    0.27    0.24
 -10   5  -8    0.07    0.18
 -10   5  -8    0.10    0.21
 -11   5   8   -0.03    0.21
 -11  -5  -8   -0.22    0.24
 -11  -5  -8    0.09    0.25
 -11   5  -8   -0.15    0.18
 -11   5  -8   -0.30    0.19
 -11  -5   8   -0.22    0.22
   0   6   8    0.19    0.12
   0  -6  -8    0.00    0.05
   0   6   8   -0.12    0.07
   0   6  -8    0.04    0.13
  -1   6   8    1.76    0.16
  -1   6   8    1.70    0.22
   1   6   8    1.62    0.17
   1   6   8    1.95    0.20
  -1   6  -8    2.16    0.27
  -1  -6   8    1.57    0.09
  -2   6   8    0.49    0.11
  -2   6   8    0.61    0.18
  -2  -6   8    0.56    0.10
   2   6   8    0.59    0.12
  -2   6  -8    0.98    0.21
   2   6   8    0.39    0.12
  -3   6   8   24.43    0.81
  -3   6   8   24.73    0.67
  -3  -6  -8   24.83    0.76
  -3   6  -8   24.62    0.82
  -3  -6   8   24.10    0.64
   3   6   8   23.26    0.69
   3   6   8   24.60    0.65
  -4  -6  -8    0.25    0.16
  -4   6   8    0.43    0.21
  -4   6   8    0.59    0.13
  -4   6  -8    0.73    0.21
  -4  -6   8    0.41    0.14
   4   6   8    0.54    0.15
  -5  -6  -8    3.54    0.34
  -5   6   8    3.43    0.37
  -5   6   8    4.15    0.29
  -5  -6   8    4.04    0.30
  -5   6  -8    4.24    0.39
   5   6   8    4.31    0.32
  -6  -6  -8    2.11    0.29
  -6   6   8    2.44    0.26
  -6   6   8    2.32    0.19
  -6  -6   8    2.36    0.28
  -6   6  -8    2.19    0.30
  -7   6   8    0.96    0.21
  -7  -6  -8    0.63    0.24
  -7  -6   8    0.71    0.21
  -7   6  -8    0.74    0.23
  -8  -6  -8    0.72    0.25
  -8   6   8    1.01    0.22
  -8  -6   8    0.44    0.22
  -8   6  -8    1.01    0.24
  -9  -6  -8    0.29    0.23
  -9   6   8    0.39    0.20
  -9   6   8    0.31    0.24
  -9   6  -8    0.30    0.19
  -9  -6   8   -0.07    0.21
 -10   6   8    0.16    0.22
 -10  -6  -8    0.07    0.24
 -10   6   8   -0.02    0.23
 -10   6  -8    0.10    0.20
 -10  -6   8   -0.01    0.23
   0   7   8   -0.05    0.12
   0  -7  -8   -0.06    0.05
   0   7   8    0.08    0.08
   0   7  -8   -0.02    0.14
  -1   7   8   11.04    0.50
  -1   7   8   11.05    0.35
  -1  -7   8   11.36    0.27
   1   7   8   11.21    0.46
   1   7   8   11.73    0.38
  -1   7  -8   11.23    0.54
  -2   7   8    0.03    0.14
  -2   7   8   -0.12    0.07
   2   7   8    0.00    0.10
  -2   7  -8    0.11    0.17
   2   7   8   -0.02    0.09
  -2  -7   8    0.00    0.07
  -3   7   8    0.59    0.19
  -3  -7  -8    0.83    0.18
  -3   7   8    0.68    0.13
  -3   7  -8    1.01    0.23
   3   7   8    0.84    0.15
  -3  -7   8    0.80    0.14
   3   7   8    0.67    0.15
  -4   7   8    1.75    0.30
  -4   7   8    1.58    0.18
  -4  -7  -8    1.88    0.26
  -4  -7   8    1.76    0.21
  -4   7  -8    1.99    0.30
   4   7   8    1.86    0.21
  -5  -7  -8   -0.10    0.15
  -5   7   8   -0.01    0.19
  -5   7   8    0.25    0.12
  -5   7  -8    0.01    0.17
  -5  -7   8   -0.01    0.13
   5   7   8   -0.01    0.12
  -6  -7  -8    0.84    0.24
  -6   7   8    0.95    0.18
  -6   7   8    1.34    0.28
  -6   7  -8    0.77    0.23
  -6  -7   8    1.07    0.22
   6   7   8    1.07    0.21
  -7   7   8    1.01    0.20
  -7   7   8    0.88    0.26
  -7  -7  -8    0.75    0.25
  -7   7  -8    0.63    0.24
  -7  -7   8    0.92    0.23
  -8   7   8    0.71    0.27
  -8  -7  -8    1.28    0.29
  -8   7   8    1.06    0.22
  -8  -7   8    0.45    0.23
  -8   7  -8    0.78    0.26
  -9  -7  -8    0.65    0.27
  -9   7   8    0.87    0.23
  -9   7   8    1.15    0.33
  -9   7  -8    0.52    0.25
  -9  -7   8    1.10    0.29
 -10  -7  -8    0.32    0.26
 -10   7   8    0.70    0.23
 -10   7   8    0.95    0.31
 -10  -7   8    0.76    0.29
 -10   7  -8    0.49    0.26
   0   8   8   -0.07    0.13
   0   8  -8   -0.10    0.17
   0   8   8    0.03    0.06
  -1   8   8   10.99    0.54
  -1   8   8   11.23    0.30
   1   8  -8   10.59    0.56
   1   8   8   11.24    0.33
  -1   8  -8   10.46    0.58
   1   8   8   10.22    0.48
  -2   8   8    0.01    0.16
  -2   8   8   -0.01    0.06
   2   8   8   -0.07    0.07
  -2   8  -8    0.03    0.19
   2   8   8    0.02    0.13
  -3   8   8    3.80    0.38
  -3  -8  -8    4.57    0.34
  -3   8   8    4.09    0.19
  -3  -8   8    4.22    0.27
  -3   8  -8    3.21    0.38
   3   8   8    3.99    0.23
   3   8   8    3.80    0.29
  -4   8   8    1.66    0.16
  -4   8   8    1.33    0.27
  -4  -8  -8    1.39    0.25
  -4  -8   8    1.67    0.20
  -4   8  -8    1.13    0.26
   4   8   8    1.30    0.18
  -5   8   8    3.39    0.40
  -5   8   8    4.28    0.25
  -5  -8  -8    3.79    0.39
  -5  -8   8    3.99    0.32
  -5   8  -8    3.85    0.41
   5   8   8    4.28    0.29
  -6   8   8   -0.03    0.10
  -6   8   8   -0.04    0.19
  -6  -8  -8    0.04    0.18
  -6  -8   8    0.12    0.16
  -6   8  -8   -0.04    0.17
   6   8   8    0.16    0.13
  -7   8   8    0.89    0.18
  -7  -8  -8    0.66    0.24
  -7   8   8    0.45    0.27
  -7   8  -8    0.51    0.26
  -7  -8   8    0.63    0.22
   7   8   8    0.61    0.20
  -8   8   8   -0.13    0.20
  -8  -8  -8   -0.03    0.21
  -8  -8   8    0.44    0.23
  -8   8  -8    0.53    0.25
   8   8   8    0.34    0.20
  -9   8   8    1.73    0.37
  -9  -8  -8    1.76    0.36
  -9   8  -8    3.09    0.46
   9   8   8    2.05    0.31
  -9  -8   8    2.79    0.40
   0   9   8    0.05    0.15
   0   9  -8   -0.01    0.19
  -1   9   8    5.15    0.42
  -1   9  -8    5.84    0.48
   1   9   8    4.87    0.37
  -2   9   8    1.06    0.26
  -2   9  -8    0.30    0.22
   2   9   8    0.55    0.18
  -3   9   8    1.33    0.28
   3   9   8    1.95    0.26
  -3   9  -8    1.80    0.31
  -4   9   8    0.06    0.20
  -4  -9  -8    0.26    0.17
  -4   9  -8    0.15    0.20
  -5  -9  -8    2.38    0.32
  -5   9   8    2.18    0.37
  -5   9  -8    2.64    0.40
  -6  -9  -8    0.78    0.25
  -6   9   8    0.83    0.30
   6   9   8    0.57    0.17
  -6   9  -8    0.58    0.27
  -7   9   8    0.03    0.24
  -7  -9  -8    0.47    0.23
  -7  -9   8    0.32    0.21
  -7   9  -8    0.17    0.23
  -8  -9  -8   -0.06    0.21
  -8   9   8    0.42    0.28
  -8  -9   8    0.14    0.21
  -8   9  -8    0.76    0.29
   0  10  -8    1.73    0.33
   0  10   8    1.72    0.30
  -1  10   8    0.19    0.20
  -1  10  -8    0.10    0.22
   1  10   8    0.20    0.18
  -2  10   8    2.97    0.40
  -2  10  -8    2.43    0.37
   2  10   8    3.22    0.34
  -3  10   8    0.16    0.21
   3  10   8    0.23    0.17
  -3  10  -8    0.38    0.24
  -4  10   8    3.52    0.45
  -4  10  -8    3.11    0.44
  -5 -10  -8    0.23    0.19
  -5  10   8   -0.03    0.23
  -5  10  -8    0.92    0.29
  -6 -10  -8    0.56    0.23
  -6  10   8    0.26    0.28
  -6  10  -8    0.10    0.23
  -7 -10  -8    2.72    0.38
  -7  10   8    2.05    0.42
  -7  10  -8    2.09    0.39
   0  11   8   -0.01    0.18
   0  11  -8   -0.02    0.23
  -1  11   8   -0.13    0.20
   1  11   8   -0.02    0.17
  -1  11  -8   -0.06    0.20
  -2  11   8    0.82    0.27
  -2  11  -8    0.81    0.32
   2  11   8    1.40    0.28
  -3  11   8    1.50    0.35
   3  11   8    2.04    0.30
  -3  11  -8    2.28    0.41
  -4  11   8    0.30    0.24
  -4  11  -8    0.12    0.23
  -5  11   8   -0.04    0.24
  -5 -11  -8    0.16    0.19
  -5  11  -8   -0.12    0.21
  -6  11   8    1.53    0.36
  -6 -11  -8    1.12    0.29
  -6  11  -8    1.20    0.34
   0  12  -8    5.45    0.57
   0  12   8    5.37    0.53
  -1  12   8    1.11    0.31
   1  12   8    1.07    0.29
  -1  12  -8    1.71    0.38
  -2  12   8    0.06    0.24
  -2  12  -8   -0.23    0.22
   2  12   8    0.26    0.21
  -3  12   8    0.12    0.24
  -3  12  -8   -0.17    0.24
   3  12   8   -0.02    0.19
  -4  12   8    2.55    0.43
  -4  12  -8    2.42    0.46
   0   0   9   -0.02    0.09
  -1   0   9   -0.18    0.09
  -2   0   9   -0.02    0.10
  -2   0  -9   -0.04    0.10
  -3   0  -9    0.02    0.10
  -3   0  -9   -0.01    0.05
  -3   0   9    0.06    0.11
  -4   0  -9   -0.08    0.06
  -4   0  -9   -0.16    0.09
  -4   0  -9   -0.02    0.11
  -4   0   9   -0.06    0.11
  -5   0  -9   -0.11    0.11
  -5   0   9    0.06    0.13
  -5   0  -9    0.23    0.13
  -5   0  -9    0.03    0.07
  -6   0  -9   -0.01    0.08
  -6   0  -9   -0.12    0.12
  -6   0   9   -0.13    0.13
  -6   0  -9    0.00    0.12
  -7   0   9    0.04    0.16
  -7   0  -9    0.04    0.09
  -7   0  -9   -0.01    0.15
  -7   0  -9   -0.17    0.16
  -8   0  -9   -0.17    0.17
  -8   0  -9    0.13    0.18
  -8   0  -9   -0.25    0.08
  -8   0   9   -0.01    0.16
  -9   0  -9   -0.07    0.20
  -9   0  -9   -0.10    0.18
  -9   0   9   -0.22    0.15
 -10   0  -9   -0.15    0.18
 -10   0  -9   -0.17    0.19
 -10   0   9    0.19    0.23
 -11   0  -9   -0.05    0.21
 -11   0   9    0.16    0.25
 -11   0  -9   -0.22    0.20
   0   1   9    0.15    0.11
   0  -1   9    0.08    0.08
  -1   1   9    4.38    0.25
   1   1   9    4.11    0.24
  -1  -1   9    4.87    0.23
  -2   1   9    1.08    0.17
  -2  -1  -9    1.10    0.15
  -2  -1   9    0.85    0.14
  -2   1  -9    1.04    0.12
  -3   1   9    6.59    0.32
  -3  -1  -9    6.49    0.31
  -3   1  -9    6.69    0.33
  -3   1  -9    5.97    0.24
  -3  -1   9    6.36    0.31
  -4  -1  -9   -0.08    0.09
  -4   1   9    0.19    0.13
  -4  -1  -9    0.01    0.12
  -4  -1   9    0.06    0.11
  -4   1  -9   -0.02    0.11
  -4   1  -9    0.00    0.07
  -5  -1  -9    0.22    0.13
  -5  -1  -9    0.12    0.13
  -5   1   9    0.12    0.14
  -5  -1  -9    0.38    0.06
  -5   1  -9    0.46    0.10
  -5   1  -9    0.26    0.12
  -5  -1   9    0.20    0.14
  -5   1  -9    0.25    0.15
  -6  -1  -9    1.52    0.24
  -6   1   9    1.11    0.21
  -6  -1  -9    1.52    0.24
  -6  -1  -9    1.58    0.13
  -6   1  -9    1.63    0.22
  -6  -1   9    1.09    0.21
  -6   1  -9    1.25    0.16
  -6   1  -9    1.29    0.23
  -7  -1  -9    1.51    0.15
  -7   1   9    1.20    0.25
  -7  -1  -9    1.23    0.23
  -7  -1  -9    1.24    0.25
  -7   1  -9    0.88    0.21
  -7   1  -9    1.41    0.23
  -7   1  -9    0.94    0.16
  -7  -1   9    1.04    0.22
  -8  -1  -9   10.64    0.38
  -8  -1  -9   10.59    0.55
  -8  -1  -9    9.55    0.55
  -8   1   9    9.11    0.54
  -8   1  -9    9.42    0.51
  -8  -1   9    9.98    0.56
  -8   1  -9   10.27    0.43
  -8   1  -9    9.97    0.55
  -9   1   9    0.22    0.21
  -9  -1  -9    0.25    0.21
  -9  -1  -9    0.35    0.21
  -9   1  -9    0.09    0.18
  -9   1  -9    0.20    0.14
  -9  -1   9    0.46    0.22
  -9   1  -9   -0.03    0.19
 -10  -1  -9    0.48    0.27
 -10   1   9    0.56    0.25
 -10  -1  -9    0.87    0.28
 -10  -1   9    1.18    0.30
 -10   1  -9    1.14    0.27
 -10   1  -9    1.06    0.29
 -11   1   9    1.71    0.37
 -11  -1  -9    1.62    0.35
 -11  -1  -9    0.73    0.31
 -11   1  -9    1.62    0.33
 -11  -1   9    1.21    0.33
 -11   1  -9    1.08    0.28
   0   2   9    0.89    0.14
  -1   2   9    0.12    0.11
  -1  -2  -9   -0.01    0.08
  -1  -2   9    0.03    0.08
   1   2   9    0.05    0.11
  -2   2   9    0.07    0.12
  -2  -2  -9    0.01    0.09
  -2  -2   9   -0.03    0.09
   2   2   9    0.00    0.03
  -2   2  -9    0.09    0.09
  -3  -2  -9    0.33    0.13
  -3   2   9    0.32    0.12
  -3  -2  -9    0.19    0.11
  -3  -2   9    0.18    0.11
  -3   2  -9    0.49    0.11
  -4  -2  -9    0.52    0.15
  -4  -2  -9    0.29    0.13
  -4   2   9    0.32    0.15
  -4   2  -9    0.60    0.16
  -4  -2   9    0.25    0.13
  -4   2  -9    0.33    0.11
  -5  -2  -9    6.86    0.38
  -5   2   9    6.70    0.38
  -5  -2  -9    6.74    0.38
  -5  -2   9    6.83    0.37
  -5   2  -9    6.65    0.37
  -5   2  -9    7.15    0.33
  -5   2  -9    7.06    0.32
  -6   2   9   19.18    0.67
  -6  -2  -9   17.99    0.66
  -6  -2  -9   18.33    0.41
  -6  -2  -9   17.08    0.66
  -6   2  -9   17.97    0.57
  -6  -2   9   17.24    0.64
  -6   2  -9   17.61    0.60
  -6   2  -9   18.14    0.66
  -7  -2  -9    1.32    0.25
  -7  -2  -9    0.86    0.23
  -7  -2  -9    1.00    0.11
  -7   2   9    0.89    0.22
  -7   2  -9    1.00    0.18
  -7   2  -9    0.76    0.18
  -7   2  -9    1.12    0.24
  -7  -2   9    1.07    0.23
  -8  -2  -9    3.18    0.38
  -8  -2  -9    2.89    0.37
  -8   2   9    3.29    0.37
  -8  -2   9    2.68    0.35
  -8   2  -9    3.23    0.30
  -8   2  -9    2.64    0.30
  -8   2  -9    2.66    0.34
  -9   2   9    0.24    0.21
  -9  -2  -9    0.41    0.22
  -9  -2  -9    0.46    0.23
  -9  -2   9    0.33    0.22
  -9   2  -9    0.64    0.18
  -9   2  -9    0.10    0.20
  -9   2  -9    0.59    0.19
 -10  -2  -9    0.50    0.25
 -10  -2  -9   -0.31    0.19
 -10   2   9    0.32    0.24
 -10  -2   9    0.11    0.22
 -10   2  -9   -0.03    0.16
 -10   2  -9    0.03    0.21
 -10   2  -9    0.13    0.17
 -11  -2  -9    1.17    0.32
 -11  -2  -9    0.94    0.31
 -11   2   9    0.93    0.30
 -11   2  -9    0.76    0.29
 -11  -2   9    1.35    0.36
 -11   2  -9    0.85    0.25
   0   3   9   -0.03    0.10
  -1   3   9    1.86    0.18
  -1  -3  -9    2.31    0.16
  -1  -3   9    2.18    0.15
   1   3   9    2.49    0.15
  -1   3  -9    1.91    0.19
   1   3   9    2.27    0.20
  -2  -3  -9   13.10    0.41
  -2   3   9   12.99    0.46
   2   3   9   12.92    0.46
   2   3   9   12.93    0.32
  -2   3  -9   12.84    0.45
  -2  -3   9   13.25    0.40
  -3  -3  -9    0.06    0.10
  -3   3   9    0.03    0.11
  -3  -3  -9    0.01    0.12
  -3   3  -9    0.17    0.11
  -3  -3   9    0.09    0.10
  -4  -3  -9   55.26    1.37
  -4   3   9   57.39    1.35
  -4  -3  -9   57.35    1.31
  -4  -3   9   54.26    1.31
  -4   3  -9   57.78    1.30
  -5  -3  -9    1.89    0.24
  -5  -3  -9    2.34    0.26
  -5   3   9    1.87    0.24
  -5  -3   9    1.65    0.22
  -5   3  -9    2.03    0.21
  -5   3  -9    1.59    0.23
  -6   3   9    0.17    0.15
  -6  -3  -9   -0.10    0.15
  -6  -3  -9   -0.16    0.13
  -6  -3   9   -0.23    0.12
  -6   3  -9    0.03    0.14
  -6   3  -9    0.03    0.11
  -6   3  -9   -0.04    0.10
  -7  -3  -9    2.79    0.34
  -7   3   9    3.08    0.34
  -7  -3  -9    2.63    0.33
  -7  -3   9    2.68    0.32
  -7   3  -9    2.51    0.26
  -7   3  -9    2.79    0.33
  -7   3  -9    2.68    0.28
  -8  -3  -9    0.66    0.23
  -8  -3  -9    0.52    0.22
  -8   3   9    0.36    0.20
  -8   3  -9    0.30    0.15
  -8   3  -9    0.28    0.22
  -8   3  -9    0.48    0.18
  -8  -3   9    0.32    0.19
  -9  -3  -9    0.14    0.22
  -9   3   9    0.10    0.20
  -9  -3  -9    0.09    0.20
  -9   3  -9    0.03    0.15
  -9  -3   9    0.22    0.20
  -9   3  -9   -0.02    0.18
  -9   3  -9    0.13    0.15
 -10  -3  -9    7.34    0.58
 -10   3   9    6.40    0.54
 -10  -3  -9    7.10    0.54
 -10   3  -9    6.39    0.53
 -10   3  -9    7.26    0.46
 -10  -3   9    6.86    0.61
 -10   3  -9    6.05    0.44
 -11  -3  -9   -0.46    0.20
 -11   3   9    0.20    0.24
 -11  -3  -9   -0.21    0.20
 -11  -3   9    0.12    0.25
 -11   3  -9   -0.16    0.21
 -11   3  -9   -0.15    0.16
   0   4   9   13.22    0.44
   0   4   9   14.07    0.47
  -1   4   9    0.47    0.13
  -1  -4  -9    0.39    0.09
   1   4   9    0.38    0.10
  -1  -4   9    0.38    0.08
  -1   4  -9    0.16    0.13
   1   4   9    0.44    0.13
  -2  -4  -9   17.49    0.48
  -2   4   9   16.72    0.53
   2   4   9   16.20    0.54
  -2   4  -9   16.14    0.56
  -2  -4   9   15.99    0.45
   2   4   9   16.48    0.42
  -3  -4  -9    4.04    0.30
  -3   4   9    4.04    0.27
   3   4  -9    4.04    0.16
  -3  -4   9    3.93    0.24
   3   4   9    3.85    0.27
  -3   4  -9    3.74    0.29
  -4  -4  -9   17.65    0.63
  -4   4   9   17.23    0.58
  -4   4  -9   17.83    0.61
  -4  -4   9   18.36    0.57
  -5  -4  -9   10.64    0.50
  -5   4   9   10.81    0.47
  -5   4  -9   10.15    0.46
  -5  -4   9   10.42    0.45
  -6   4   9    2.75    0.30
  -6  -4  -9    2.68    0.32
  -6  -4   9    2.51    0.28
  -6   4  -9    3.27    0.35
  -6   4  -9    2.33    0.27
  -7  -4  -9   -0.19    0.15
  -7   4   9    0.35    0.18
  -7  -4   9    0.39    0.18
  -7   4  -9    0.46    0.17
  -7   4  -9    0.32    0.19
  -8   4   9    0.50    0.21
  -8  -4  -9    1.09    0.26
  -8  -4   9    0.45    0.21
  -8   4  -9    0.70    0.17
  -8   4  -9    0.65    0.23
  -8   4  -9    0.50    0.19
  -9  -4  -9    1.26    0.31
  -9  -4  -9    1.59    0.32
  -9   4   9    0.57    0.24
  -9   4  -9    0.85    0.26
  -9  -4   9    1.05    0.26
  -9   4  -9    1.60    0.23
  -9   4  -9    1.08    0.24
 -10  -4  -9   -0.23    0.22
 -10   4   9    0.14    0.21
 -10  -4  -9    0.12    0.24
 -10   4   9   -0.17    0.16
 -10   4  -9   -0.02    0.21
 -10   4  -9   -0.02    0.14
 -10  -4   9    0.07    0.25
 -10   4  -9   -0.02    0.17
 -11   4   9    0.80    0.30
 -11  -4  -9    0.82    0.31
 -11  -4  -9    0.55    0.29
 -11   4   9    0.82    0.26
 -11   4  -9    0.60    0.28
 -11   4  -9    0.84    0.25
 -11  -4   9    0.98    0.34
 -11   4  -9    1.11    0.25
   0   5  -9    0.15    0.14
   0   5   9    0.05    0.10
   0   5   9    0.23    0.11
   0  -5  -9    0.06    0.05
  -1  -5  -9    0.12    0.08
  -1   5   9   -0.01    0.11
  -1   5   9   -0.05    0.09
  -1   5  -9    0.05    0.14
   1   5   9    0.07    0.10
  -1  -5   9   -0.01    0.05
   1   5   9   -0.01    0.08
  -2   5   9    4.95    0.27
   2   5   9    4.96    0.29
  -2  -5   9    4.96    0.22
   2   5   9    5.16    0.24
  -2   5  -9    4.77    0.33
  -3  -5  -9    2.88    0.27
  -3   5   9    3.94    0.26
   3   5   9    4.04    0.28
   3   5   9    4.22    0.20
  -3   5  -9    4.07    0.31
  -3  -5   9    4.13    0.23
  -4   5   9    3.21    0.26
  -4  -5  -9    2.87    0.28
  -4   5   9    3.08    0.13
   4   5  -9    3.22    0.12
  -4  -5   9    3.92    0.26
  -4   5  -9    3.02    0.29
   4   5   9    3.11    0.28
  -5   5   9    0.57    0.16
  -5  -5  -9    0.51    0.18
  -5   5   9    0.54    0.10
  -5   5  -9    0.49    0.18
  -5  -5   9    0.42    0.16
  -6   5   9   13.40    0.55
  -6  -5  -9   13.40    0.62
  -6   5   9   13.05    0.43
  -6  -5   9   14.17    0.57
  -6   5  -9   12.94    0.57
  -7   5   9    3.39    0.34
  -7  -5  -9    4.22    0.42
  -7   5   9    4.24    0.28
  -7  -5   9    4.08    0.38
  -7   5  -9    3.52    0.36
  -8   5   9    5.35    0.34
  -8   5   9    5.55    0.42
  -8  -5  -9    4.84    0.46
  -8   5  -9    5.84    0.46
  -8  -5   9    5.91    0.45
  -8   5  -9    5.21    0.42
  -9   5   9    1.83    0.25
  -9   5   9    1.68    0.31
  -9  -5  -9    1.31    0.30
  -9   5  -9    1.88    0.31
  -9   5  -9    1.70    0.33
  -9  -5   9    2.89    0.38
 -10  -5  -9    2.11    0.40
 -10   5   9    2.07    0.33
 -10  -5  -9    2.15    0.39
 -10  -5   9    1.36    0.34
 -10   5  -9    1.88    0.35
 -10   5  -9    2.14    0.33
   0   6  -9    8.12    0.44
   0  -6  -9    8.27    0.21
   0   6   9    7.71    0.33
   0   6   9    8.09    0.38
  -1   6   9    4.61    0.31
  -1   6   9    4.22    0.25
  -1  -6  -9    4.30    0.20
  -1   6  -9    4.19    0.34
   1   6   9    4.43    0.27
  -1  -6   9    4.42    0.16
   1   6   9    4.40    0.25
  -2   6   9   12.51    0.43
  -2   6   9   12.24    0.52
  -2  -6   9   11.94    0.36
   2   6   9   12.46    0.43
   2   6   9   12.28    0.45
  -2   6  -9   12.65    0.56
  -3  -6  -9    0.12    0.13
  -3   6   9    0.05    0.10
  -3   6   9   -0.14    0.15
   3   6   9    0.08    0.11
  -3   6  -9   -0.08    0.13
   3   6   9    0.07    0.09
  -3  -6   9   -0.03    0.09
  -4   6   9   -0.24    0.15
  -4  -6  -9    0.09    0.13
  -4   6   9   -0.06    0.10
  -4  -6   9    0.14    0.12
   4   6   9    0.23    0.14
  -4   6  -9    0.03    0.15
  -5   6   9    2.23    0.24
  -5  -6  -9    2.06    0.28
  -5  -6   9    2.09    0.24
   5   6   9    1.64    0.24
  -5   6  -9    1.97    0.28
  -6   6   9    1.08    0.20
  -6  -6  -9    1.22    0.26
  -6  -6   9    0.87    0.21
  -6   6  -9    0.84    0.23
  -7   6   9    1.30    0.23
  -7  -6  -9    0.57    0.24
  -7   6  -9    1.15    0.25
  -7  -6   9    1.04    0.24
  -8  -6  -9    1.53    0.32
  -8   6   9    1.41    0.27
  -8  -6   9    0.64    0.23
  -8   6  -9    1.00    0.25
  -9   6   9    0.80    0.23
  -9  -6  -9    0.68    0.28
  -9  -6   9    0.54    0.25
  -9   6  -9    0.69    0.24
 -10   6   9    0.09    0.24
 -10  -6  -9   -0.14    0.24
 -10   6   9   -0.10    0.19
 -10   6  -9   -0.10    0.19
 -10  -6   9    0.17    0.24
   0   7   9    0.00    0.08
   0   7   9   -0.16    0.12
   0   7  -9    0.04    0.15
  -1   7   9    8.82    0.33
  -1   7   9    7.88    0.44
   1   7   9    9.02    0.35
  -1  -7   9    9.02    0.24
  -1   7  -9    9.30    0.51
   1   7   9    8.91    0.41
  -2   7   9    2.39    0.29
  -2   7   9    2.60    0.20
   2   7   9    2.78    0.24
  -2   7  -9    2.26    0.30
  -2  -7   9    2.53    0.17
   2   7   9    2.45    0.21
  -3   7   9    0.02    0.10
  -3   7   9    0.11    0.16
  -3  -7  -9   -0.04    0.13
   3   7   9    0.12    0.12
  -3  -7   9    0.08    0.10
  -3   7  -9    0.07    0.18
   3   7   9    0.15    0.11
  -4   7   9   22.14    0.83
  -4  -7  -9   21.99    0.77
  -4   7   9   21.92    0.65
  -4   7  -9   21.65    0.83
   4   7   9   23.17    0.70
  -4  -7   9   22.64    0.67
  -5   7   9    0.73    0.22
  -5   7   9    0.98    0.18
  -5  -7  -9    0.95    0.23
   5   7   9    1.07    0.20
  -5  -7   9    1.03    0.20
  -5   7  -9    1.22    0.25
  -6   7   9    1.55    0.22
  -6  -7  -9    0.96    0.23
  -6   7   9    0.79    0.27
  -6  -7   9    1.32    0.23
   6   7   9    1.21    0.23
  -6   7  -9    1.33    0.27
  -7  -7  -9    0.25    0.21
  -7   7   9    0.08    0.23
  -7   7   9    0.18    0.15
  -7   7  -9    0.21    0.21
  -7  -7   9    0.06    0.17
  -8   7   9    2.04    0.27
  -8   7   9    2.18    0.39
  -8  -7  -9    2.41    0.38
  -8  -7   9    1.73    0.31
  -8   7  -9    2.06    0.34
  -9   7   9    0.37    0.20
  -9   7   9    0.43    0.26
  -9  -7  -9    0.76    0.29
  -9   7  -9    0.19    0.22
  -9  -7   9    0.21    0.24
   0   8   9    0.76    0.20
   0   8   9    0.89    0.12
   0   8  -9    0.76    0.22
  -1   8   9    0.73    0.11
  -1   8   9    0.77    0.20
   1   8   9    1.05    0.13
   1   8   9    0.92    0.20
  -1   8  -9    0.47    0.22
  -2   8   9    7.46    0.48
  -2   8   9    7.53    0.28
  -2   8  -9    6.65    0.47
   2   8   9    7.41    0.38
   2   8   9    7.43    0.31
  -3   8   9    9.88    0.34
  -3   8   9   10.53    0.56
   3   8   9    9.12    0.42
   3   8   9    9.29    0.37
  -3   8  -9   10.05    0.57
  -4  -8  -9   -0.15    0.14
  -4   8   9    0.39    0.21
  -4   8   9    0.19    0.10
   4   8   9    0.28    0.13
  -4  -8   9    0.07    0.12
  -4   8  -9    0.36    0.20
  -5   8   9    1.52    0.19
  -5  -8  -9    1.21    0.25
  -5   8   9    1.78    0.34
  -5   8  -9    1.36    0.31
   5   8   9    1.62    0.21
  -5  -8   9    2.35    0.26
  -6   8   9    1.83    0.34
  -6  -8  -9    2.01    0.32
  -6   8   9    2.30    0.23
  -6   8  -9    2.21    0.36
   6   8   9    2.26    0.26
  -6  -8   9    2.48    0.29
  -7   8   9    0.87    0.19
  -7  -8  -9    0.52    0.23
  -7   8   9    0.50    0.26
  -7  -8   9    1.40    0.27
   7   8   9    1.06    0.23
  -7   8  -9    0.94    0.28
  -8   8   9    0.97    0.32
  -8  -8  -9    1.18    0.30
  -8   8   9    1.79    0.25
  -8   8  -9    1.42    0.32
  -8  -8   9    0.95    0.27
   8   8   9    1.32    0.26
  -9   8   9   -0.02    0.22
  -9  -8  -9   -0.33    0.19
   9   8   9   -0.11    0.18
  -9  -8   9   -0.20    0.21
  -9   8  -9    0.14    0.23
   0   9  -9   -0.15    0.18
   0   9   9    0.01    0.15
  -1   9   9    2.85    0.35
  -1   9  -9    2.50    0.35
   1   9   9    2.67    0.30
  -2   9   9    2.88    0.35
   2   9   9    2.65    0.29
  -2   9  -9    2.41    0.37
  -3   9   9    1.72    0.33
   3   9   9    1.32    0.22
  -3   9  -9    1.25    0.30
  -4  -9  -9    2.39    0.31
  -4   9   9    2.76    0.38
   4   9   9    2.78    0.21
  -4   9  -9    2.03    0.34
  -5  -9  -9    0.37    0.19
  -5   9   9    0.16    0.22
   5   9   9    0.09    0.12
  -5   9  -9    0.10    0.21
  -6  -9  -9    6.30    0.48
  -6   9   9    6.57    0.62
   6   9   9    6.25    0.36
  -6   9  -9    6.79    0.58
  -7  -9  -9    0.49    0.24
  -7   9   9    0.02    0.24
   7   9   9    0.08    0.15
  -7   9  -9    0.20    0.24
  -8   9   9    0.61    0.30
  -8  -9  -9    0.42    0.25
  -8   9  -9    0.35    0.27
  -8  -9   9    0.17    0.23
   0  10  -9    7.37    0.56
   0  10   9    6.88    0.48
  -1  10   9    0.39    0.20
   1  10   9   -0.35    0.13
  -1  10  -9    0.11    0.24
  -2  10   9    0.43    0.22
  -2  10  -9    0.18    0.25
   2  10   9    0.16    0.17
  -3  10   9    0.09    0.20
  -3  10  -9   -0.08    0.21
   3  10   9   -0.11    0.15
  -4  10   9    0.88    0.28
  -4  10  -9    0.64    0.26
  -5 -10  -9    0.06    0.18
  -5  10   9   -0.01    0.23
  -5  10  -9    0.87    0.28
  -6 -10  -9    0.47    0.22
  -6  10   9    0.53    0.29
  -6  10  -9   -0.17    0.21
  -7 -10  -9   -0.03    0.18
  -7  10   9    0.37    0.28
  -7  10  -9    0.13    0.25
   0  11  -9    0.00    0.22
   0  11   9    0.21    0.20
  -1  11   9    0.35    0.22
  -1  11  -9    0.30    0.26
   1  11   9    0.34    0.21
  -2  11   9    0.77    0.27
  -2  11  -9    0.74    0.30
   2  11   9    0.49    0.21
  -3  11   9    0.89    0.28
  -3  11  -9    0.67    0.28
   3  11   9    0.76    0.23
  -4  11   9    7.19    0.60
  -4  11  -9    6.12    0.61
  -5  11   9   -0.10    0.24
  -5  11  -9    0.29    0.26
  -6 -11  -9    0.28    0.21
  -6  11   9    0.10    0.26
  -6  11  -9   -0.11    0.24
   0  12  -9    0.22    0.29
   0  12   9    0.43    0.23
  -1  12   9    0.36    0.26
  -1  12  -9    0.69    0.30
   1  12   9    0.24    0.22
  -2  12   9    0.69    0.27
  -2  12  -9    0.63    0.29
   2  12   9    0.51    0.23
  -3  12   9   -0.02    0.22
  -3  12  -9    0.07    0.25
   3  12   9    0.05    0.20
  -4  12   9   -0.10    0.24
  -4  12  -9   -0.27    0.25
   0   0  10   80.09    1.69
  -1   0  10    8.37    0.33
  -2   0  10   90.19    1.90
  -2   0 -10   89.03    1.85
  -3   0 -10    6.16    0.33
  -3   0  10    6.04    0.32
  -4   0 -10    4.82    0.18
  -4   0  10    4.79    0.31
  -4   0 -10    4.64    0.31
  -5   0 -10   14.64    0.39
  -5   0  10   15.04    0.56
  -5   0 -10   14.00    0.53
  -5   0 -10   14.12    0.55
  -6   0  10    0.29    0.16
  -6   0 -10    0.09    0.15
  -6   0 -10    0.43    0.09
  -6   0 -10    0.32    0.14
  -7   0 -10   -0.23    0.13
  -7   0  10   -0.01    0.16
  -7   0 -10    0.02    0.08
  -7   0 -10   -0.08    0.13
  -8   0 -10    5.77    0.42
  -8   0  10    5.98    0.46
  -8   0 -10    5.85    0.30
  -8   0 -10    5.60    0.42
  -9   0 -10    0.11    0.20
  -9   0 -10    0.06    0.19
  -9   0  10    0.52    0.22
 -10   0 -10    0.64    0.27
 -10   0 -10    0.80    0.25
 -10   0  10    0.74    0.27
 -11   0  10    0.06    0.23
 -11   0 -10    0.49    0.24
 -11   0 -10    0.74    0.26
   0  -1  10   -0.02    0.08
   0   1  10   -0.04    0.09
  -1   1  10   20.22    0.60
  -1  -1  10   21.72    0.57
   1   1  10   21.42    0.60
  -2   1  10    8.83    0.37
  -2  -1 -10    9.16    0.35
  -2  -1  10    8.28    0.35
  -3   1  10    0.14    0.12
  -3  -1 -10   -0.11    0.10
  -3   1 -10    0.08    0.12
  -3  -1  10   -0.16    0.10
  -3   1 -10    0.05    0.07
  -4   1  10   14.38    0.53
  -4  -1 -10   15.22    0.53
  -4  -1 -10   13.65    0.50
  -4   1 -10   14.62    0.42
  -4  -1  10   14.68    0.52
  -4   1 -10   15.20    0.55
  -5  -1 -10    1.68    0.09
  -5   1  10    1.42    0.22
  -5  -1 -10    1.11    0.20
  -5  -1 -10    2.10    0.25
  -5   1 -10    1.86    0.17
  -5   1 -10    1.80    0.24
  -5   1 -10    1.87    0.22
  -5  -1  10    1.42    0.21
  -6  -1 -10    8.69    0.46
  -6  -1 -10    9.10    0.26
  -6  -1 -10    8.67    0.45
  -6   1  10    7.67    0.44
  -6  -1  10    7.97    0.44
  -6   1 -10    8.19    0.41
  -6   1 -10    7.91    0.45
  -6   1 -10    8.44    0.33
  -7  -1 -10    0.49    0.20
  -7  -1 -10    0.53    0.19
  -7  -1 -10    0.43    0.10
  -7   1  10    0.27    0.18
  -7  -1  10    0.74    0.21
  -7   1 -10    0.26    0.12
  -7   1 -10    0.41    0.17
  -7   1 -10    0.35    0.18
  -8   1  10    2.98    0.35
  -8  -1 -10    1.83    0.30
  -8  -1 -10    2.84    0.34
  -8  -1  10    2.16    0.33
  -8   1 -10    2.49    0.24
  -8   1 -10    2.12    0.32
  -8   1 -10    2.46    0.31
  -9  -1 -10    2.32    0.34
  -9  -1 -10    2.55    0.35
  -9   1  10    2.45    0.35
  -9   1 -10    2.65    0.38
  -9  -1  10    2.46    0.35
  -9   1 -10    2.10    0.25
  -9   1 -10    2.35    0.32
 -10  -1 -10    0.65    0.28
 -10   1  10    0.63    0.26
 -10  -1 -10    0.43    0.24
 -10   1 -10    0.39    0.21
 -10   1 -10    0.58    0.25
 -10  -1  10    0.18    0.22
 -11  -1 -10   -0.05    0.20
 -11  -1 -10    0.41    0.28
 -11   1  10    0.07    0.24
 -11   1 -10    0.23    0.24
 -11   1 -10    0.14    0.20
 -11  -1  10    0.30    0.26
   0   2  10    0.42    0.14
  -1   2  10   40.72    0.98
  -1  -2 -10   39.92    0.89
   1   2  10   41.09    0.98
  -1  -2  10   39.19    0.91
  -2  -2 -10    1.08    0.15
  -2   2  10    0.67    0.15
  -2   2 -10    0.81    0.13
  -2  -2  10    0.88    0.14
  -3   2  10    0.23    0.13
  -3  -2 -10    0.59    0.14
  -3   2 -10    0.08    0.10
  -3  -2  10    0.37    0.12
  -4  -2 -10    4.22    0.29
  -4  -2 -10    4.09    0.30
  -4   2  10    4.40    0.31
  -4   2 -10    3.57    0.23
  -4   2 -10    4.28    0.31
  -4  -2  10    4.40    0.29
  -5  -2 -10    0.12    0.14
  -5   2  10    0.06    0.13
  -5  -2 -10    0.22    0.14
  -5  -2  10    0.00    0.13
  -5   2 -10    0.12    0.10
  -5   2 -10   -0.01    0.13
  -6  -2 -10    0.34    0.17
  -6  -2 -10    0.48    0.19
  -6   2  10    0.38    0.17
  -6   2 -10    0.53    0.19
  -6  -2  10    0.36    0.17
  -6   2 -10    0.45    0.13
  -6   2 -10    0.21    0.13
  -7  -2 -10    0.38    0.20
  -7   2  10    0.03    0.16
  -7  -2 -10    0.06    0.16
  -7   2 -10    0.28    0.15
  -7  -2  10    0.10    0.17
  -7   2 -10    0.52    0.15
  -7   2 -10   -0.02    0.16
  -8  -2 -10    2.21    0.31
  -8   2  10    3.07    0.36
  -8  -2 -10    2.39    0.33
  -8  -2  10    3.34    0.38
  -8   2 -10    2.46    0.32
  -8   2 -10    2.77    0.31
  -8   2 -10    3.11    0.29
  -9  -2 -10    0.95    0.28
  -9   2  10    1.52    0.29
  -9  -2 -10    1.81    0.34
  -9   2 -10    1.50    0.27
  -9  -2  10    1.80    0.32
  -9   2 -10    1.46    0.28
  -9   2 -10    2.08    0.26
 -10   2  10   -0.23    0.19
 -10  -2 -10   -0.05    0.21
 -10  -2 -10    0.21    0.23
 -10  -2  10    0.20    0.24
 -10   2 -10    0.06    0.17
 -10   2 -10   -0.05    0.18
 -11  -2 -10    0.11    0.26
 -11   2  10    0.31    0.25
 -11  -2 -10    0.07    0.23
 -11   2 -10    0.27    0.20
 -11  -2  10    0.11    0.25
 -11   2 -10   -0.11    0.20
   0   3  10   -0.05    0.10
  -1   3  10    0.14    0.12
  -1  -3 -10    0.09    0.08
  -1  -3  10    0.00    0.07
   1   3  10   -0.09    0.10
  -1   3 -10    0.14    0.11
  -2   3  10    0.85    0.16
  -2  -3 -10    0.79    0.13
  -2  -3  10    0.92    0.13
  -2   3 -10    0.74    0.15
   2   3  10    0.81    0.08
   2   3  10    0.60    0.14
  -3   3  10   11.72    0.46
  -3  -3 -10   11.89    0.43
  -3   3 -10   11.62    0.43
  -3  -3  10   11.41    0.41
  -4  -3 -10    0.42    0.16
  -4   3  10    0.28    0.13
  -4  -3 -10    0.48    0.14
  -4  -3  10    0.31    0.13
  -4   3 -10    0.38    0.13
  -5  -3 -10    0.18    0.15
  -5   3  10    0.07    0.13
  -5  -3 -10    0.06    0.14
  -5   3 -10    0.33    0.16
  -5   3 -10   -0.06    0.11
  -5  -3  10    0.25    0.13
  -6  -3 -10    0.75    0.21
  -6  -3 -10    0.68    0.19
  -6   3  10    0.82    0.20
  -6  -3  10    0.45    0.18
  -6   3 -10    0.70    0.16
  -6   3 -10    0.41    0.19
  -7   3  10    0.60    0.21
  -7  -3 -10    0.52    0.21
  -7  -3 -10    0.37    0.19
  -7   3 -10    0.76    0.18
  -7   3 -10    0.47    0.15
  -7  -3  10    0.37    0.19
  -7   3 -10    0.61    0.20
  -8   3  10    0.98    0.25
  -8  -3 -10    0.53    0.22
  -8  -3 -10    0.30    0.22
  -8  -3  10    0.36    0.20
  -8   3 -10    0.75    0.19
  -8   3 -10    0.68    0.18
  -8   3 -10    0.28    0.19
  -9  -3 -10    4.51    0.47
  -9  -3 -10    5.12    0.50
  -9   3  10    4.59    0.45
  -9   3 -10    5.58    0.52
  -9   3 -10    4.91    0.39
  -9  -3  10    5.85    0.49
  -9   3 -10    5.19    0.39
 -10   3  10    1.02    0.30
 -10  -3 -10    0.83    0.28
 -10  -3 -10    0.72    0.29
 -10   3 -10    1.20    0.25
 -10  -3  10    0.70    0.27
 -10   3 -10    1.45    0.27
 -10   3 -10    0.74    0.27
 -11  -3 -10   -0.18    0.22
 -11   3  10    0.28    0.26
 -11  -3 -10   -0.04    0.24
 -11   3 -10    0.29    0.19
 -11   3 -10    0.21    0.25
 -11  -3  10   -0.05    0.24
   0   4  10    1.69    0.19
  -1  -4 -10    3.29    0.18
  -1   4  10    3.60    0.26
  -1  -4  10    3.57    0.18
   1   4  10    3.67    0.20
   1   4  10    3.85    0.26
  -1   4 -10    3.64    0.28
  -2   4  10    1.85    0.20
  -2  -4 -10    1.81    0.18
   2   4  10    1.60    0.20
  -2   4 -10    1.42    0.20
  -2  -4  10    1.93    0.17
   2   4  10    1.63    0.13
  -3   4  10    0.21    0.12
  -3  -4 -10    0.12    0.11
   3   4  10   -0.04    0.12
  -3   4 -10    0.18    0.13
  -3  -4  10    0.11    0.10
  -4  -4 -10    1.10    0.19
  -4  -4 -10    1.09    0.21
  -4   4  10    1.15    0.19
  -4  -4  10    1.50    0.19
  -4   4 -10    1.17    0.19
  -5   4  10    2.66    0.28
  -5  -4 -10    2.61    0.29
  -5  -4 -10    2.34    0.26
  -5   4 -10    2.45    0.26
  -5  -4  10    2.39    0.26
  -6   4  10    7.14    0.43
  -6  -4 -10    8.09    0.47
  -6  -4 -10    7.52    0.45
  -6  -4  10    7.70    0.44
  -6   4 -10    8.18    0.43
  -7  -4 -10   10.70    0.57
  -7   4  10    9.79    0.52
  -7  -4 -10   10.15    0.55
  -7   4 -10   11.27    0.57
  -7  -4  10   10.77    0.55
  -7   4 -10   10.27    0.50
  -8  -4 -10    1.01    0.28
  -8  -4 -10    1.11    0.28
  -8   4  10    0.90    0.24
  -8   4 -10    0.90    0.26
  -8  -4  10    0.99    0.25
  -8   4 -10    1.28    0.23
  -9  -4 -10    1.54    0.33
  -9   4  10    1.92    0.33
  -9  -4 -10    1.45    0.33
  -9  -4  10    1.58    0.31
  -9   4 -10    1.92    0.34
  -9   4 -10    1.82    0.28
 -10  -4 -10   -0.02    0.23
 -10  -4 -10   -0.09    0.23
 -10   4  10   -0.07    0.21
 -10   4 -10    0.09    0.18
 -10   4 -10    0.08    0.22
 -10  -4  10   -0.28    0.19
 -11  -4 -10    1.06    0.33
 -11   4  10    0.58    0.27
 -11  -4 -10    0.18    0.27
 -11   4  10    0.41    0.22
 -11   4 -10    0.66    0.28
 -11  -4  10    0.35    0.29
   0   5  10    0.03    0.10
   0   5  10    0.00    0.10
  -1   5  10   18.39    0.61
  -1  -5 -10   19.56    0.48
  -1   5  10   18.75    0.58
   1   5  10   19.28    0.59
  -1  -5  10   18.37    0.46
   1   5  10   18.96    0.55
  -1   5 -10   18.43    0.65
  -2   5  10    9.06    0.39
  -2  -5 -10    9.57    0.35
   2   5  10    9.63    0.33
   2   5  10    9.23    0.40
  -2   5 -10    8.61    0.44
  -2  -5  10    9.87    0.32
  -3   5  10    4.08    0.28
  -3  -5 -10    3.51    0.26
   3   5  10    3.89    0.29
  -3  -5  10    3.90    0.24
  -3   5 -10    4.03    0.32
   3   5  10    3.79    0.19
  -4  -5 -10   16.27    0.63
  -4   5  10   17.33    0.38
  -4   5  10   16.85    0.59
   4   5  10   16.51    0.60
  -4   5 -10   16.64    0.63
  -4  -5  10   17.79    0.56
  -5   5  10    6.31    0.37
  -5   5  10    6.13    0.24
  -5  -5 -10    6.52    0.43
  -5   5 -10    6.28    0.41
  -5  -5  10    5.64    0.35
  -6   5  10   -0.15    0.09
  -6  -5 -10    0.16    0.16
  -6   5  10    0.19    0.15
  -6   5 -10   -0.09    0.15
  -6  -5  10   -0.10    0.14
  -7  -5 -10   18.38    0.78
  -7   5  10   19.39    0.72
  -7   5  10   18.07    0.57
  -7  -5  10   19.26    0.74
  -7   5 -10   18.43    0.72
  -8  -5 -10    4.09    0.44
  -8   5  10    3.81    0.39
  -8   5  10    3.63    0.31
  -8   5 -10    4.16    0.40
  -8  -5  10    4.08    0.41
  -9  -5 -10    1.51    0.35
  -9  -5 -10    1.56    0.34
  -9   5  10    2.10    0.33
  -9  -5  10    1.35    0.31
  -9   5 -10    1.73    0.34
  -9   5 -10    1.59    0.29
 -10   5  10    1.12    0.28
 -10  -5 -10    0.52    0.29
 -10  -5 -10    0.55    0.27
 -10   5 -10    0.85    0.29
 -10   5 -10    1.18    0.28
 -10  -5  10    0.59    0.28
   0   6  10   29.11    0.78
   0   6 -10   29.32    0.90
   0   6  10   30.43    0.83
  -1   6  10   12.60    0.52
  -1   6  10   13.29    0.46
  -1  -6 -10   13.48    0.38
  -1   6 -10   14.25    0.59
   1   6  10   13.41    0.47
  -1  -6  10   13.82    0.35
   1   6  10   13.71    0.47
  -2   6  10   16.46    0.54
  -2  -6 -10   17.88    0.51
  -2   6  10   16.88    0.63
  -2   6 -10   16.86    0.66
   2   6  10   17.75    0.57
  -2  -6  10   16.68    0.46
   2   6  10   16.64    0.51
  -3   6  10    4.71    0.37
  -3   6  10    4.62    0.29
   3   6  10    4.62    0.24
   3   6  10    4.65    0.31
  -3   6 -10    4.47    0.36
  -3  -6  10    4.60    0.25
  -4  -6 -10    3.35    0.34
  -4   6  10    3.18    0.28
   4   6  10    2.73    0.27
  -4   6 -10    3.51    0.35
  -4  -6  10    3.19    0.26
  -5  -6 -10    0.24    0.17
  -5   6  10    0.28    0.14
  -5  -6  10    0.12    0.14
   5   6  10    0.07    0.15
  -5   6 -10    0.20    0.18
  -6   6  10    4.98    0.35
  -6  -6 -10    4.78    0.41
  -6   6 -10    4.76    0.40
  -6  -6  10    4.71    0.37
  -7  -6 -10    0.32    0.18
  -7   6  10    0.48    0.18
  -7  -6  10    0.10    0.17
  -7   6 -10    0.46    0.20
  -8  -6 -10    3.43    0.41
  -8   6  10    3.00    0.35
  -8  -6  10    3.57    0.39
  -8   6 -10    3.05    0.37
  -9   6  10    2.46    0.34
  -9  -6 -10    2.23    0.37
  -9   6 -10    2.57    0.37
  -9  -6  10    2.27    0.37
 -10  -6 -10   -0.12    0.21
 -10  -6 -10   -0.08    0.25
 -10   6  10    0.24    0.23
 -10  -6  10   -0.14    0.23
 -10   6 -10   -0.17    0.17
   0   7 -10    0.20    0.18
   0   7  10   -0.04    0.11
   0   7  10   -0.05    0.09
  -1  -7 -10    0.10    0.08
  -1   7  10    0.12    0.10
  -1   7  10   -0.06    0.12
   1   7  10    0.04    0.12
  -1   7 -10    0.03    0.16
  -1  -7  10    0.00    0.06
   1   7  10    0.11    0.10
  -2   7  10    5.08    0.28
  -2   7  10    5.62    0.39
  -2   7 -10    5.66    0.43
   2   7  10    5.40    0.31
  -2  -7  10    5.28    0.24
   2   7  10    5.22    0.30
  -3   7  10    1.11    0.24
  -3   7  10    0.74    0.15
   3   7  10    1.15    0.16
   3   7  10    1.19    0.18
  -3   7 -10    1.23    0.26
  -3  -7  10    1.00    0.15
  -4   7  10    0.61    0.20
  -4   7  10    0.91    0.16
  -4  -7 -10    1.14    0.23
   4   7  10    0.99    0.19
  -4   7 -10    1.13    0.26
  -4  -7  10    0.91    0.17
  -5   7  10    2.14    0.24
  -5  -7 -10    1.89    0.28
  -5   7  10    1.69    0.32
   5   7  10    1.81    0.25
  -5  -7  10    2.29    0.26
  -5   7 -10    2.18    0.31
  -6  -7 -10    0.55    0.21
  -6   7  10   -0.17    0.19
  -6   7  10    0.34    0.16
  -6  -7  10    0.18    0.17
   6   7  10    0.17    0.16
  -6   7 -10    0.15    0.20
  -7   7  10   -0.06    0.14
  -7   7  10    0.27    0.24
  -7  -7 -10   -0.10    0.17
   7   7  10   -0.01    0.17
  -7  -7  10    0.19    0.18
  -7   7 -10    0.01    0.19
  -8  -7 -10    0.40    0.23
  -8   7  10    0.16    0.17
  -8   7  10   -0.17    0.21
  -8   7 -10    0.28    0.21
  -8  -7  10    0.04    0.19
  -9   7  10    0.51    0.30
  -9  -7 -10    0.63    0.27
  -9   7  10    0.55    0.22
  -9   7 -10    0.59    0.24
  -9  -7  10    0.22    0.25
   0   8  10    0.00    0.14
   0   8 -10   -0.08    0.17
   0   8  10    0.26    0.10
  -1   8  10    2.14    0.18
  -1   8  10    2.01    0.27
  -1  -8 -10    2.51    0.19
   1   8  10    2.58    0.21
  -1   8 -10    2.06    0.33
   1   8  10    2.79    0.28
  -2   8  10    1.25    0.25
  -2   8  10    1.60    0.17
   2   8  10    1.76    0.19
  -2   8 -10    1.45    0.28
   2   8  10    1.79    0.22
  -3   8  10    9.23    0.55
  -3   8  10    9.63    0.37
   3   8  10    9.51    0.40
   3   8  10    9.12    0.41
  -3   8 -10    8.83    0.55
  -4  -8 -10    0.37    0.18
  -4   8  10    0.12    0.20
  -4   8  10    0.00    0.10
  -4  -8  10    0.04    0.12
  -4   8 -10    0.27    0.21
   4   8  10   -0.05    0.11
  -5   8  10    0.07    0.20
  -5  -8 -10   -0.16    0.15
  -5   8  10    0.21    0.13
   5   8  10    0.03    0.12
  -5   8 -10    0.04    0.20
  -5  -8  10    0.15    0.14
  -6  -8 -10    0.68    0.23
  -6   8  10    0.99    0.28
  -6   8  10    0.93    0.19
   6   8  10    1.05    0.21
  -6  -8  10    1.01    0.22
  -6   8 -10    1.32    0.30
  -7   8  10    0.00    0.13
  -7  -8 -10   -0.07    0.19
  -7   8  10    0.32    0.24
  -7   8 -10   -0.03    0.20
   7   8  10   -0.01    0.16
  -7  -8  10   -0.13    0.17
  -8   8  10    2.07    0.37
  -8  -8 -10    2.38    0.38
  -8   8  10    2.25    0.28
   8   8  10    2.29    0.32
  -8   8 -10    2.40    0.39
  -8  -8  10    2.67    0.38
  -9   8  10   -0.12    0.21
  -9  -8 -10    0.10    0.23
   9   8  10    0.39    0.22
  -9  -8  10    0.26    0.25
  -9   8 -10    0.83    0.29
   0   9  10    0.08    0.17
   0   9 -10   -0.13    0.19
  -1   9  10    5.06    0.41
  -1   9 -10    4.75    0.47
   1   9  10    4.87    0.38
  -2   9  10    1.11    0.26
   2   9  10    0.98    0.13
   2   9  10    0.91    0.20
  -2   9 -10    1.16    0.29
  -3   9  10    0.74    0.25
   3   9  10    0.55    0.13
   3   9  10    0.86    0.20
  -3   9 -10    0.63    0.27
  -4   9  10    4.11    0.46
  -4   9 -10    3.79    0.43
   4   9  10    3.63    0.25
  -5   9  10    1.09    0.31
  -5  -9 -10    0.77    0.23
   5   9  10    0.84    0.17
  -5   9 -10    1.16    0.31
  -6  -9 -10    0.37    0.21
  -6   9  10    0.57    0.26
   6   9  10    0.41    0.16
  -6   9 -10    0.23    0.22
  -7  -9 -10    3.20    0.41
  -7   9  10    3.79    0.49
  -7   9 -10    3.47    0.48
   7   9  10    3.56    0.33
  -8   9  10    0.82    0.31
  -8  -9 -10    1.26    0.31
  -8  -9  10    1.14    0.29
   8   9  10    1.33    0.24
  -8   9 -10    0.66    0.29
   0  10  10    1.41    0.27
   0  10 -10    2.08    0.38
  -1  10  10    3.45    0.38
  -1  10 -10    3.78    0.46
   1  10  10    3.46    0.36
  -2  10  10   -0.01    0.18
   2  10  10   -0.06    0.15
  -2  10 -10   -0.19    0.18
  -3  10  10    0.78    0.27
   3  10  10    1.34    0.23
  -3  10 -10    0.94    0.30
  -4  10  10    0.89    0.28
  -4  10 -10    1.51    0.34
  -5  10  10   -0.29    0.21
  -5  10 -10    0.63    0.26
  -6 -10 -10    4.90    0.48
  -6  10  10    4.21    0.51
  -6  10 -10    4.72    0.54
  -7 -10 -10    0.16    0.22
  -7  10  10    0.14    0.26
  -7  10 -10    0.16    0.24
   0  11  10   -0.25    0.17
   0  11 -10    0.07    0.25
  -1  11  10    1.64    0.32
   1  11  10    1.90    0.30
  -1  11 -10    1.61    0.35
  -2  11  10    0.23    0.23
   2  11  10    0.33    0.20
  -2  11 -10    0.41    0.26
  -3  11  10    0.99    0.30
  -3  11 -10    1.02    0.32
   3  11  10    1.12    0.25
  -4  11  10    1.06    0.32
  -4  11 -10    1.24    0.36
  -5  11  10    0.69    0.30
  -5  11 -10    0.53    0.29
   0  12  10    0.04    0.19
  -1  12  10    0.24    0.24
   1  12  10    0.08    0.20
  -1  12 -10    0.16    0.26
  -2  12  10   -0.13    0.21
  -2  12 -10    0.02    0.24
   2  12  10   -0.19    0.17
  -3  12  10    1.72    0.36
  -3  12 -10    1.51    0.37
   0   0  11    0.42    0.12
  -1   0  11    0.05    0.10
  -2   0  11    0.10    0.12
  -3   0 -11   -0.03    0.11
  -3   0  11    0.02    0.11
  -4   0 -11   -0.01    0.12
  -4   0  11    0.09    0.12
  -4   0 -11    0.13    0.06
  -5   0 -11    0.10    0.12
  -5   0 -11    0.05    0.06
  -5   0 -11   -0.03    0.11
  -5   0  11    0.00    0.13
  -6   0 -11    0.06    0.14
  -6   0  11   -0.07    0.14
  -6   0 -11   -0.08    0.14
  -6   0 -11    0.07    0.07
  -7   0 -11    0.08    0.18
  -7   0  11   -0.10    0.15
  -7   0 -11    0.16    0.15
  -7   0 -11    0.16    0.09
  -8   0 -11   -0.11    0.16
  -8   0  11    0.03    0.18
  -8   0 -11   -0.10    0.17
  -9   0 -11    0.00    0.20
  -9   0 -11   -0.09    0.17
  -9   0  11   -0.03    0.20
 -10   0 -11    0.44    0.23
 -10   0 -11    0.06    0.21
 -10   0  11    0.02    0.21
 -11   0 -11    0.18    0.24
 -11   0 -11    0.14    0.22
 -11   0  11    0.01    0.24
   0  -1  11    0.08    0.09
   0   1  11   -0.04    0.11
  -1   1  11   82.69    1.76
  -1  -1  11   79.96    1.72
   1   1  11   82.33    1.76
  -2   1  11   11.01    0.42
  -2  -1 -11   10.35    0.39
  -2  -1  11   10.62    0.39
  -3  -1 -11    1.35    0.19
  -3   1  11    1.09    0.19
  -3   1 -11    1.40    0.14
  -3  -1  11    1.31    0.18
  -3   1 -11    1.39    0.20
  -4   1  11    4.25    0.30
  -4  -1 -11    4.60    0.31
  -4   1 -11    4.28    0.31
  -4   1 -11    4.43    0.22
  -4  -1  11    4.31    0.30
  -5  -1 -11    0.53    0.16
  -5  -1 -11    0.63    0.17
  -5   1  11    0.34    0.16
  -5   1 -11    0.65    0.19
  -5  -1  11    0.36    0.15
  -5   1 -11    0.52    0.11
  -6  -1 -11    6.07    0.40
  -6  -1 -11    6.29    0.19
  -6   1  11    6.73    0.41
  -6  -1 -11    6.04    0.39
  -6   1 -11    6.52    0.29
  -6   1 -11    6.87    0.41
  -6  -1  11    5.96    0.40
  -6   1 -11    7.15    0.38
  -7  -1 -11    2.00    0.27
  -7   1  11    1.55    0.26
  -7  -1 -11    2.01    0.29
  -7   1 -11    2.51    0.32
  -7   1 -11    2.11    0.20
  -7   1 -11    1.56    0.23
  -7  -1  11    2.07    0.29
  -8  -1 -11    0.66    0.24
  -8  -1 -11    0.36    0.20
  -8   1  11    0.76    0.23
  -8   1 -11    0.72    0.24
  -8   1 -11    0.75    0.16
  -8   1 -11    0.65    0.20
  -8  -1  11    0.26    0.21
  -9  -1 -11    2.46    0.36
  -9  -1 -11    1.91    0.32
  -9   1  11    1.96    0.34
  -9   1 -11    1.95    0.29
  -9   1 -11    2.49    0.35
  -9  -1  11    2.57    0.36
 -10   1  11    0.07    0.22
 -10  -1 -11    0.27    0.22
 -10  -1 -11   -0.17    0.19
 -10   1 -11    0.47    0.24
 -10   1 -11   -0.14    0.16
 -10  -1  11    0.25    0.23
 -11   1  11    0.83    0.32
 -11  -1 -11    0.74    0.27
 -11  -1 -11    0.86    0.30
 -11   1 -11    1.16    0.27
 -11   1 -11    0.66    0.31
 -11  -1  11    0.67    0.32
   0  -2  11    0.46    0.11
   0   2  11    0.87    0.16
  -1   2  11   28.16    0.76
   1   2  11   27.44    0.75
  -1  -2  11   27.26    0.69
  -2   2  11    0.30    0.13
  -2  -2 -11    0.38    0.12
  -2   2 -11    0.43    0.12
  -2  -2  11    0.60    0.13
  -3   2  11    9.08    0.41
  -3  -2 -11    9.77    0.39
  -3   2 -11    9.47    0.35
  -3  -2  11    9.05    0.38
  -4  -2 -11    3.04    0.28
  -4   2  11    2.80    0.27
  -4  -2 -11    2.62    0.27
  -4  -2  11    3.08    0.27
  -4   2 -11    3.15    0.29
  -4   2 -11    3.19    0.22
  -5  -2 -11    3.92    0.32
  -5  -2 -11    4.21    0.33
  -5   2  11    5.42    0.35
  -5  -2  11    4.68    0.33
  -5   2 -11    4.34    0.34
  -5   2 -11    4.77    0.27
  -6  -2 -11   -0.09    0.13
  -6   2  11    0.14    0.16
  -6  -2 -11    0.12    0.15
  -6   2 -11    0.28    0.12
  -6   2 -11    0.15    0.17
  -6  -2  11    0.25    0.16
  -7   2  11    0.17    0.17
  -7  -2 -11   -0.10    0.16
  -7  -2 -11   -0.14    0.14
  -7   2 -11   -0.07    0.17
  -7   2 -11    0.05    0.11
  -7  -2  11    0.01    0.16
  -7   2 -11   -0.10    0.11
  -8   2  11    2.23    0.33
  -8  -2 -11    1.77    0.31
  -8  -2 -11    1.95    0.31
  -8   2 -11    1.65    0.25
  -8   2 -11    2.33    0.25
  -8  -2  11    2.19    0.34
  -8   2 -11    1.88    0.32
  -9  -2 -11    3.62    0.43
  -9   2  11    2.40    0.36
  -9  -2 -11    2.84    0.37
  -9  -2  11    2.91    0.39
  -9   2 -11    3.72    0.32
  -9   2 -11    3.25    0.36
  -9   2 -11    3.30    0.42
 -10   2  11    0.89    0.28
 -10  -2 -11    0.11    0.21
 -10  -2 -11    0.70    0.27
 -10   2 -11    0.49    0.21
 -10   2 -11    0.69    0.28
 -10  -2  11    0.24    0.24
 -11  -2 -11    0.05    0.23
 -11   2  11    0.31    0.26
 -11  -2 -11   -0.03    0.25
 -11  -2  11    0.21    0.26
 -11   2 -11    0.36    0.21
 -11   2 -11    0.15    0.24
   0   3  11   -0.08    0.10
  -1   3  11    5.52    0.31
  -1  -3 -11    5.30    0.24
  -1  -3  11    5.31    0.24
   1   3  11    5.43    0.31
  -2  -3 -11   23.22    0.62
  -2   3  11   22.85    0.68
   2   3  11   23.12    0.69
  -2   3 -11   22.39    0.66
   2   3  11   22.79    0.50
  -2  -3  11   23.11    0.61
  -3   3  11    9.50    0.42
  -3  -3 -11    9.38    0.38
  -3  -3  11    9.65    0.38
  -3   3 -11    9.42    0.39
  -4   3  11    2.01    0.25
  -4  -3 -11    2.50    0.25
  -4  -3 -11    2.42    0.27
  -4  -3  11    2.01    0.22
  -4   3 -11    2.40    0.23
  -5  -3 -11    1.21    0.22
  -5  -3 -11    1.02    0.20
  -5   3  11    0.75    0.18
  -5  -3  11    0.89    0.19
  -5   3 -11    1.09    0.18
  -6  -3 -11    2.28    0.31
  -6  -3 -11    2.10    0.29
  -6   3  11    2.67    0.31
  -6   3 -11    2.81    0.26
  -6   3 -11    2.27    0.31
  -6  -3  11    1.64    0.25
  -7   3  11    0.03    0.17
  -7  -3 -11    0.25    0.17
  -7  -3 -11    0.01    0.15
  -7   3 -11    0.27    0.15
  -7  -3  11    0.19    0.18
  -7   3 -11    0.10    0.18
  -8  -3 -11    1.55    0.28
  -8  -3 -11    1.67    0.31
  -8   3  11    3.01    0.37
  -8   3 -11    2.31    0.34
  -8  -3  11    2.56    0.34
  -8   3 -11    1.96    0.25
  -9  -3 -11    0.18    0.21
  -9  -3 -11   -0.22    0.19
  -9   3  11    0.09    0.21
  -9   3 -11    0.26    0.23
  -9  -3  11   -0.08    0.19
  -9   3 -11    0.18    0.15
  -9   3 -11    0.13    0.16
 -10  -3 -11    4.65    0.51
 -10  -3 -11    5.17    0.53
 -10   3  11    4.34    0.47
 -10   3 -11    4.66    0.40
 -10   3 -11    4.29    0.49
 -10  -3  11    4.97    0.54
 -11   3  11    1.58    0.35
 -11  -3 -11    0.67    0.31
 -11  -3 -11    1.39    0.34
 -11   3 -11    1.10    0.25
 -11   3 -11    1.17    0.32
 -11  -3  11    0.58    0.31
   0   4  11   46.36    1.13
  -1  -4 -11    4.20    0.21
  -1   4  11    4.82    0.29
   1   4  11    4.52    0.23
  -1  -4  11    4.29    0.21
  -1   4 -11    5.29    0.32
   1   4  11    4.78    0.29
  -2  -4 -11    3.93    0.23
  -2   4  11    3.54    0.27
   2   4  11    4.05    0.29
   2   4  11    3.84    0.18
  -2   4 -11    3.64    0.28
  -2  -4  11    3.73    0.22
  -3   4  11   -0.05    0.11
  -3  -4 -11   -0.22    0.09
  -3   4 -11    0.12    0.12
   3   4  11   -0.18    0.11
  -3  -4  11   -0.04    0.10
  -4   4  11    0.51    0.16
  -4  -4 -11    0.53    0.16
  -4  -4 -11    0.74    0.18
  -4  -4  11    0.64    0.15
  -4   4 -11    0.62    0.16
  -5  -4 -11    0.90    0.20
  -5   4  11    0.96    0.20
  -5  -4 -11    1.02    0.21
  -5   4 -11    0.98    0.20
  -5  -4  11    1.05    0.19
  -6  -4 -11    5.31    0.39
  -6   4  11    5.22    0.37
  -6  -4 -11    5.33    0.41
  -6  -4  11    5.43    0.39
  -6   4 -11    5.60    0.37
  -7  -4 -11    0.04    0.17
  -7   4  11   -0.33    0.14
  -7  -4 -11   -0.09    0.16
  -7   4 -11   -0.08    0.14
  -7  -4  11    0.13    0.18
  -7   4 -11    0.07    0.20
  -8   4  11   13.61    0.66
  -8  -4 -11   14.32    0.69
  -8  -4 -11   14.33    0.69
  -8  -4  11   13.85    0.66
  -8   4 -11   13.30    0.67
  -8   4 -11   13.86    0.60
  -9   4  11    0.09    0.20
  -9  -4 -11    0.36    0.24
  -9  -4 -11    0.49    0.25
  -9   4 -11    0.21    0.22
  -9   4 -11    0.52    0.19
  -9  -4  11    0.51    0.23
 -10  -4 -11   -0.27    0.20
 -10   4  11   -0.01    0.23
 -10  -4 -11    0.84    0.29
 -10   4 -11    0.13    0.22
 -10   4 -11    0.22    0.19
 -10  -4  11    0.36    0.25
 -11  -4 -11   -0.18    0.23
 -11  -4 -11    0.03    0.21
 -11   4  11    0.14    0.25
 -11  -4  11    0.04    0.25
 -11   4 -11   -0.08    0.21
   0   5  11    0.04    0.10
   0   5  11   -0.02    0.10
  -1   5  11    3.11    0.26
  -1  -5 -11    3.29    0.19
  -1   5  11    3.34    0.26
   1   5  11    2.93    0.26
  -1  -5  11    3.47    0.18
  -1   5 -11    3.67    0.32
   1   5  11    3.31    0.22
  -2  -5 -11    1.99    0.19
  -2   5  11    1.34    0.19
   2   5  11    1.39    0.20
  -2  -5  11    1.91    0.16
   2   5  11    1.78    0.16
  -2   5 -11    1.27    0.21
  -3   5  11    4.11    0.29
  -3  -5 -11    4.13    0.27
   3   5  11    3.76    0.29
  -3  -5  11    4.29    0.25
  -3   5 -11    4.42    0.34
   3   5  11    4.32    0.19
  -4   5  11    4.24    0.31
  -4   5  11    4.29    0.15
  -4  -5 -11    3.82    0.33
  -4  -5 -11    4.28    0.31
  -4   5 -11    4.67    0.34
   4   5  11    4.25    0.33
  -4  -5  11    4.66    0.30
  -5   5  11    0.58    0.18
  -5   5  11    0.45    0.10
  -5  -5 -11    0.39    0.17
  -5  -5 -11    0.77    0.21
  -5   5 -11    0.36    0.17
  -5  -5  11    0.48    0.17
  -6  -5 -11    2.09    0.30
  -6   5  11    2.56    0.21
  -6  -5 -11    2.10    0.29
  -6   5  11    2.14    0.28
  -6  -5  11    2.07    0.28
  -6   5 -11    2.10    0.29
  -7   5  11    0.83    0.22
  -7   5  11    0.52    0.14
  -7  -5 -11    0.49    0.22
  -7  -5 -11    0.45    0.22
  -7  -5  11    0.89    0.23
  -7   5 -11    0.95    0.22
  -8  -5 -11    2.70    0.38
  -8  -5 -11    2.72    0.38
  -8   5  11    3.28    0.37
  -8   5 -11    3.62    0.38
  -8  -5  11    2.80    0.36
  -9   5  11   -0.01    0.20
  -9  -5 -11    0.78    0.29
  -9  -5 -11    0.10    0.22
  -9   5 -11    0.38    0.20
  -9  -5  11    0.37    0.23
 -10   5  11    0.70    0.27
 -10  -5 -11    0.94    0.30
 -10  -5 -11    0.98    0.32
 -10   5 -11    0.65    0.27
 -10  -5  11    0.80    0.30
 -10   5 -11    1.21    0.27
   0   6  11   25.25    0.72
   0   6  11   24.96    0.74
  -1   6  11    2.36    0.26
  -1   6  11    2.45    0.24
  -1  -6 -11    2.59    0.17
  -1  -6  11    2.01    0.14
  -1   6 -11    2.32    0.29
   1   6  11    2.49    0.24
   1   6  11    2.26    0.22
  -2   6  11    0.41    0.16
  -2   6  11    0.00    0.11
  -2  -6 -11    0.05    0.09
   2   6  11    0.21    0.13
  -2  -6  11    0.07    0.09
   2   6  11    0.14    0.10
  -2   6 -11    0.15    0.15
  -3   6  11    1.84    0.27
  -3   6  11    2.50    0.25
  -3  -6 -11    2.00    0.22
  -3   6 -11    2.26    0.29
   3   6  11    2.09    0.24
  -3  -6  11    2.47    0.21
   3   6  11    2.24    0.18
  -4  -6 -11    0.71    0.18
  -4   6  11    0.36    0.15
  -4  -6 -11    0.67    0.20
   4   6  11    0.62    0.18
  -4   6 -11    0.38    0.19
  -4  -6  11    0.58    0.15
  -5  -6 -11    1.82    0.27
  -5   6  11    2.40    0.27
  -5  -6  11    2.76    0.28
  -5   6 -11    2.89    0.34
   5   6  11    2.85    0.30
  -6   6  11    6.05    0.40
  -6  -6 -11    5.64    0.44
  -6  -6  11    6.02    0.41
  -6   6 -11    5.67    0.45
  -7   6  11    1.44    0.25
  -7  -6 -11    1.54    0.30
  -7  -6  11    1.73    0.28
  -7   6 -11    1.83    0.30
  -8   6  11    0.77    0.22
  -8  -6 -11    0.07    0.21
  -8  -6 -11    0.20    0.22
  -8  -6  11    0.21    0.20
  -8   6 -11    0.48    0.23
  -9   6  11    2.41    0.34
  -9  -6 -11    2.71    0.42
  -9  -6 -11    2.50    0.39
  -9   6 -11    2.58    0.37
  -9  -6  11    2.41    0.36
 -10   6  11    1.34    0.30
 -10  -6 -11    2.20    0.41
 -10  -6 -11    2.22    0.39
 -10   6 -11    0.94    0.26
 -10  -6  11    0.83    0.30
   0   7  11   -0.14    0.11
   0   7  11   -0.09    0.10
  -1  -7 -11    7.50    0.27
  -1   7  11    7.92    0.35
  -1   7  11    7.95    0.43
  -1   7 -11    7.34    0.48
   1   7  11    7.50    0.36
   1   7  11    7.34    0.38
  -2   7  11    9.17    0.39
  -2   7  11    9.02    0.50
  -2  -7 -11   10.01    0.37
   2   7  11    9.95    0.41
  -2  -7  11    9.74    0.34
  -2   7 -11   10.25    0.55
   2   7  11   10.53    0.43
  -3   7  11    0.24    0.12
  -3  -7 -11    0.37    0.14
  -3   7  11    0.55    0.20
   3   7  11    0.14    0.13
  -3   7 -11    0.17    0.18
   3   7  11    0.25    0.11
  -3  -7  11    0.11    0.11
  -4   7  11    3.52    0.28
  -4   7  11    3.15    0.37
  -4  -7  11    3.47    0.27
   4   7  11    3.17    0.30
  -4   7 -11    3.38    0.38
  -5   7  11    1.14    0.28
  -5   7  11    1.02    0.19
  -5  -7 -11    0.46    0.21
  -5  -7  11    1.11    0.21
  -5   7 -11    0.67    0.23
   5   7  11    1.37    0.23
  -6   7  11    2.21    0.37
  -6  -7 -11    2.15    0.33
  -6   7  11    2.48    0.27
   6   7  11    2.63    0.31
  -6   7 -11    2.90    0.38
  -6  -7  11    2.69    0.31
  -7  -7 -11    3.52    0.40
  -7   7  11    3.95    0.36
  -7   7  11    3.69    0.46
   7   7  11    4.33    0.40
  -7  -7  11    3.48    0.36
  -7   7 -11    4.06    0.45
  -8   7  11    0.80    0.23
  -8  -7 -11    0.52    0.25
  -8   7  11    0.65    0.28
  -8   7 -11    0.74    0.26
  -8  -7  11    0.68    0.25
  -9  -7 -11    0.53    0.29
  -9   7  11    1.00    0.32
  -9   7  11    0.81    0.24
  -9  -7 -11    0.48    0.26
  -9  -7  11    0.75    0.27
  -9   7 -11    0.70    0.27
   0   8 -11   47.54    1.37
   0   8  11   47.78    1.10
   0   8  11   45.77    1.24
  -1   8  11    0.28    0.17
  -1   8  11    0.06    0.09
   1   8  11    0.10    0.11
  -1   8 -11    0.18    0.21
   1   8  11   -0.02    0.12
  -2   8  11    2.15    0.30
  -2   8  11    2.62    0.22
  -2  -8 -11    2.36    0.21
  -2   8 -11    2.04    0.33
   2   8  11    2.03    0.22
   2   8  11    2.44    0.25
  -3  -8 -11    2.16    0.24
  -3   8  11    2.31    0.22
  -3   8  11    2.58    0.35
  -3   8 -11    2.41    0.35
   3   8  11    2.49    0.24
   3   8  11    2.82    0.26
  -4   8  11    1.43    0.29
  -4   8  11    1.98    0.21
   4   8  11    1.43    0.21
  -4   8 -11    1.04    0.26
  -5   8  11   -0.11    0.19
  -5   8  11    0.02    0.11
  -5  -8 -11   -0.05    0.16
  -5   8 -11   -0.04    0.19
  -5  -8  11    0.08    0.14
   5   8  11   -0.04    0.12
  -6   8  11    0.36    0.16
  -6   8  11    0.27    0.22
  -6  -8 -11    0.27    0.19
  -6   8 -11    0.57    0.24
   6   8  11    0.38    0.17
  -6  -8  11    0.97    0.21
  -7  -8 -11   -0.09    0.18
  -7   8  11    0.04    0.15
  -7   8  11    0.33    0.24
  -7   8 -11    0.12    0.22
   7   8  11    0.28    0.18
  -7  -8  11    0.08    0.17
  -8   8  11    0.49    0.19
  -8  -8 -11    0.60    0.26
  -8   8  11    0.88    0.29
  -8  -8  11    0.82    0.27
   8   8  11    0.70    0.23
  -8   8 -11    0.69    0.27
  -9  -8 -11    1.08    0.33
  -9   8  11    1.84    0.38
  -9   8 -11    0.82    0.29
   0   9 -11    0.02    0.21
   0   9  11   -0.02    0.07
   0   9  11    0.11    0.16
  -1   9  11    7.89    0.49
  -1   9  11    7.87    0.31
  -1   9 -11    7.86    0.55
   1   9  11    7.28    0.30
   1   9  11    7.90    0.45
  -2   9  11    6.24    0.47
   2   9  11    5.87    0.37
   2   9  11    6.20    0.29
  -2   9 -11    6.19    0.51
  -3   9  11   -0.08    0.18
  -3   9 -11    0.16    0.23
   3   9  11    0.26    0.15
   3   9  11    0.29    0.12
  -4   9  11    4.60    0.49
  -4   9 -11    3.18    0.40
   4   9  11    4.05    0.28
  -5   9  11    0.36    0.25
   5   9  11    0.06    0.14
  -5   9 -11    0.12    0.22
  -6   9  11    1.03    0.30
  -6  -9 -11    0.61    0.23
   6   9  11    0.78    0.19
  -6   9 -11    0.91    0.28
  -7   9  11   -0.09    0.22
  -7  -9 -11   -0.09    0.19
   7   9  11    0.02    0.17
  -7   9 -11   -0.11    0.22
  -8  -9 -11    2.70    0.40
  -8   9  11    2.15    0.41
  -8   9 -11    2.05    0.39
   8   9  11    2.49    0.31
   0  10  11   -0.03    0.17
  -1  10  11    6.35    0.47
   1  10  11    4.68    0.39
  -1  10 -11    4.00    0.45
  -2  10  11    2.40    0.36
   2  10  11    3.39    0.34
  -2  10 -11    3.80    0.46
  -3  10  11    0.21    0.21
   3  10  11    0.11    0.15
  -3  10 -11    0.34    0.24
  -4  10  11    0.26    0.25
  -4  10 -11    0.73    0.29
  -5  10  11    0.43    0.26
  -5  10 -11    0.70    0.29
  -6  10  11    4.54    0.52
  -6  10 -11    3.28    0.44
  -7 -10 -11    0.38    0.24
  -7  10  11   -0.11    0.23
  -7  10 -11    0.28    0.26
   0  11  11   -0.05    0.20
  -1  11  11    0.67    0.24
   1  11  11    0.30    0.21
  -1  11 -11    0.63    0.27
  -2  11  11    0.67    0.25
   2  11  11    0.60    0.22
  -2  11 -11    0.41    0.26
  -3  11  11    2.22    0.37
  -3  11 -11    1.96    0.43
  -4  11  11   -0.26    0.20
  -4  11 -11    0.13    0.24
  -5  11  11    0.08    0.24
  -5  11 -11    0.15    0.25
   0  12  11    0.70    0.25
  -1  12  11    0.09    0.21
  -1  12 -11   -0.39    0.24
   1  12  11   -0.08    0.20
  -2  12  11   -0.05    0.22
  -2  12 -11    0.04    0.25
   2  12  11    0.17    0.20
  -3  12  11    0.11    0.23
  -3  12 -11    0.41    0.28
   0   0  12   69.43    1.52
  -1   0  12   79.12    1.71
  -2   0  12   17.28    0.56
  -3   0  12   47.92    1.18
  -3   0 -12   48.69    1.16
  -4   0  12    0.21    0.14
  -4   0 -12    0.18    0.14
  -5   0 -12    1.56    0.23
  -5   0  12    1.78    0.25
  -5   0 -12    1.64    0.13
  -6   0 -12   23.88    0.56
  -6   0 -12   23.06    0.78
  -6   0  12   24.50    0.81
  -6   0 -12   20.57    0.73
  -7   0 -12    8.03    0.30
  -7   0 -12    8.06    0.46
  -7   0 -12    6.72    0.44
  -7   0  12    6.76    0.46
  -8   0 -12    9.39    0.53
  -8   0  12    8.54    0.53
  -8   0 -12    8.61    0.54
  -9   0 -12    0.63    0.23
  -9   0  12    0.33    0.22
  -9   0 -12    0.44    0.21
 -10   0 -12    0.82    0.24
 -10   0 -12    1.41    0.34
 -10   0  12    1.13    0.30
 -11   0  12   -0.22    0.22
 -11   0 -12    0.07    0.20
 -11   0 -12   -0.21    0.23
   0  -1  12    0.14    0.10
   0   1  12   -0.09    0.11
  -1   1  12  106.86    2.22
  -1  -1  12  105.69    2.18
   1   1  12  103.03    2.22
  -2   1  12    6.52    0.35
  -2  -1 -12    6.72    0.32
  -2  -1  12    7.69    0.33
  -3   1  12    3.76    0.28
  -3  -1 -12    4.02    0.27
  -3  -1  12    2.81    0.25
  -4  -1 -12    5.41    0.33
  -4   1  12    5.25    0.34
  -4   1 -12    5.42    0.24
  -4   1 -12    5.03    0.34
  -4  -1  12    5.19    0.33
  -5   1  12    0.25    0.16
  -5  -1 -12    0.13    0.15
  -5  -1 -12   -0.03    0.13
  -5   1 -12    0.05    0.14
  -5  -1  12   -0.07    0.13
  -5   1 -12    0.10    0.08
  -6   1  12   -0.05    0.14
  -6  -1 -12   -0.16    0.14
  -6  -1 -12    0.18    0.15
  -6  -1  12    0.06    0.15
  -6   1 -12    0.19    0.11
  -6   1 -12    0.24    0.18
  -7   1  12    0.04    0.16
  -7  -1 -12   -0.18    0.14
  -7  -1 -12    0.09    0.16
  -7   1 -12    0.39    0.20
  -7   1 -12    0.43    0.12
  -7   1 -12    0.32    0.16
  -7  -1  12    0.18    0.18
  -8   1  12    2.12    0.33
  -8  -1 -12    1.81    0.30
  -8  -1 -12    1.77    0.29
  -8   1 -12    2.32    0.22
  -8   1 -12    2.43    0.35
  -8  -1  12    1.65    0.29
  -8   1 -12    2.29    0.30
  -9   1  12    0.10    0.21
  -9  -1 -12    0.29    0.20
  -9  -1 -12    0.81    0.25
  -9   1 -12    0.18    0.19
  -9   1 -12    0.59    0.25
  -9  -1  12    0.40    0.23
 -10   1  12    0.31    0.25
 -10  -1 -12    0.11    0.22
 -10  -1 -12    0.18    0.21
 -10   1 -12    0.29    0.24
 -10  -1  12    0.32    0.24
 -10   1 -12    0.22    0.20
 -11   1  12    0.61    0.30
 -11  -1 -12    0.78    0.31
 -11  -1 -12    0.68    0.27
 -11   1 -12    0.73    0.30
 -11  -1  12    1.28    0.35
 -11   1 -12    0.63    0.25
   0  -2  12   85.09    1.78
   0   2  12   84.28    1.84
  -1   2  12    8.80    0.39
  -1  -2  12    8.53    0.34
  -2   2  12    2.36    0.23
  -2  -2 -12    2.65    0.22
   2   2  12    2.77    0.26
  -2  -2  12    2.70    0.22
  -3   2  12    1.33    0.21
  -3  -2 -12    0.99    0.17
  -3   2 -12    1.16    0.16
  -3  -2  12    1.32    0.18
  -4  -2 -12    6.23    0.35
  -4   2  12    5.93    0.36
  -4  -2  12    6.51    0.35
  -4   2 -12    6.42    0.30
  -5  -2 -12    1.69    0.24
  -5   2  12    1.64    0.24
  -5  -2 -12    1.49    0.22
  -5  -2  12    1.27    0.22
  -5   2 -12    1.16    0.21
  -5   2 -12    1.24    0.16
  -6   2  12    0.71    0.21
  -6  -2 -12    0.48    0.19
  -6  -2 -12    0.51    0.18
  -6   2 -12    0.51    0.15
  -6  -2  12    0.33    0.18
  -6   2 -12    0.56    0.21
  -7  -2 -12    1.96    0.29
  -7  -2 -12    2.00    0.30
  -7   2  12    1.43    0.26
  -7   2 -12    1.29    0.26
  -7   2 -12    2.22    0.23
  -7  -2  12    1.57    0.28
  -8  -2 -12    2.09    0.32
  -8   2  12    2.43    0.34
  -8  -2 -12    1.77    0.31
  -8   2 -12    2.15    0.28
  -8   2 -12    2.19    0.24
  -8  -2  12    2.66    0.34
  -8   2 -12    2.36    0.36
  -9  -2 -12    0.04    0.18
  -9   2  12   -0.20    0.18
  -9  -2 -12    0.09    0.21
  -9  -2  12    0.01    0.20
  -9   2 -12   -0.20    0.14
  -9   2 -12   -0.15    0.19
 -10  -2 -12    0.30    0.23
 -10  -2 -12    0.32    0.25
 -10   2  12    0.74    0.28
 -10   2 -12    0.34    0.19
 -10  -2  12    0.24    0.24
 -10   2 -12    0.41    0.25
 -11  -2 -12    0.10    0.25
 -11   2  12   -0.09    0.25
 -11  -2 -12    0.11    0.24
 -11  -2  12    0.02    0.25
 -11   2 -12    0.21    0.18
 -11   2 -12   -0.18    0.21
   0   3  12   -0.06    0.11
  -1   3  12    8.54    0.39
   1   3  12    8.68    0.39
  -1  -3  12    8.61    0.32
  -2  -3 -12    0.94    0.15
  -2   3  12    1.16    0.19
  -2  -3  12    0.84    0.14
   2   3  12    1.20    0.10
  -2   3 -12    1.04    0.17
   2   3  12    0.96    0.18
  -3   3  12    1.82    0.23
  -3  -3 -12    1.93    0.21
  -3  -3  12    1.91    0.20
  -3   3 -12    1.58    0.20
  -4  -3 -12    1.26    0.20
  -4   3  12    0.79    0.18
  -4   3 -12    0.93    0.16
  -4  -3  12    1.36    0.20
  -5  -3 -12   -0.07    0.13
  -5   3  12   -0.06    0.14
  -5  -3 -12    0.22    0.16
  -5   3 -12    0.00    0.11
  -5  -3  12   -0.10    0.12
  -6  -3 -12    1.87    0.27
  -6   3  12    1.92    0.28
  -6  -3 -12    1.36    0.26
  -6   3 -12    1.51    0.22
  -6  -3  12    1.54    0.25
  -6   3 -12    1.21    0.24
  -7  -3 -12    0.01    0.17
  -7  -3 -12   -0.14    0.16
  -7   3  12    0.22    0.18
  -7   3 -12    0.16    0.18
  -7   3 -12    0.13    0.13
  -7  -3  12   -0.02    0.16
  -8  -3 -12    3.86    0.40
  -8   3  12    3.45    0.39
  -8  -3 -12    4.18    0.44
  -8   3 -12    3.96    0.43
  -8  -3  12    4.12    0.44
  -8   3 -12    3.90    0.34
  -9  -3 -12    1.02    0.29
  -9   3  12    1.16    0.27
  -9  -3 -12    0.80    0.27
  -9  -3  12    1.31    0.30
  -9   3 -12    1.24    0.31
  -9   3 -12    1.17    0.23
 -10  -3 -12    1.65    0.35
 -10  -3 -12    1.46    0.34
 -10   3  12    1.36    0.33
 -10  -3  12    1.87    0.36
 -10   3 -12    1.18    0.31
 -11  -3 -12    0.37    0.27
 -11   3  12    0.81    0.31
 -11  -3 -12    0.91    0.32
 -11   3 -12    1.07    0.31
 -11  -3  12    0.74    0.33
   0   4  12   13.32    0.50
  -1  -4 -12    0.05    0.08
  -1   4  12    0.16    0.12
   1   4  12    0.14    0.13
   1   4  12   -0.01    0.07
  -1  -4  12   -0.01    0.08
  -2   4  12    1.53    0.21
  -2  -4 -12    1.64    0.17
  -2  -4  12    1.50    0.16
  -2   4 -12    1.52    0.20
   2   4  12    1.56    0.21
   2   4  12    1.58    0.13
  -3   4  12    3.20    0.28
  -3  -4 -12    3.21    0.25
   3   4  12    3.44    0.31
  -3  -4  12    2.90    0.24
  -3   4 -12    3.08    0.28
  -4   4  12    1.85    0.25
  -4  -4 -12    1.26    0.20
  -4  -4  12    1.64    0.21
  -4   4 -12    1.57    0.21
  -5   4  12    7.45    0.43
  -5  -4 -12    6.50    0.43
  -5  -4 -12    7.39    0.41
  -5   4 -12    7.89    0.41
  -5  -4  12    7.51    0.40
  -6  -4 -12    0.08    0.18
  -6   4  12    0.32    0.17
  -6  -4 -12    0.12    0.18
  -6   4 -12    0.30    0.16
  -6  -4  12    0.28    0.17
  -7  -4 -12   -0.16    0.17
  -7  -4 -12    0.16    0.18
  -7   4  12    0.10    0.16
  -7  -4  12   -0.21    0.15
  -7   4 -12   -0.01    0.15
  -8  -4 -12    9.65    0.58
  -8   4  12   11.17    0.60
  -8  -4 -12    9.89    0.61
  -8   4 -12   10.87    0.54
  -8   4 -12   10.59    0.62
  -8  -4  12    9.48    0.57
  -9  -4 -12    3.44    0.43
  -9   4  12    2.65    0.37
  -9  -4 -12    3.40    0.44
  -9   4 -12    3.51    0.43
  -9   4 -12    3.60    0.37
  -9  -4  12    2.77    0.38
 -10  -4 -12    3.85    0.49
 -10   4  12    4.67    0.49
 -10  -4 -12    4.30    0.49
 -10  -4  12    3.89    0.50
 -10   4 -12    3.43    0.45
 -10   4 -12    5.16    0.50
   0   5  12    0.04    0.09
   0   5  12    0.11    0.12
  -1  -5 -12    5.97    0.25
  -1   5  12    6.10    0.33
   1   5  12    5.59    0.28
   1   5  12    5.79    0.34
  -1   5 -12    5.70    0.37
  -1  -5  12    6.13    0.25
  -2  -5 -12    0.39    0.12
  -2   5  12    0.28    0.14
   2   5  12    0.16    0.08
  -2  -5  12    0.25    0.10
   2   5  12    0.39    0.15
  -2   5 -12    0.31    0.16
  -3  -5 -12    4.42    0.28
  -3   5  12    5.07    0.32
  -3  -5  12    4.33    0.27
   3   5  12    4.69    0.33
   3   5  12    4.82    0.19
  -3   5 -12    5.29    0.37
  -4  -5 -12    6.21    0.35
  -4   5  12    5.88    0.36
  -4   5  12    5.54    0.17
  -4   5 -12    5.52    0.38
  -4  -5  12    5.49    0.32
   4   5  12    5.89    0.39
  -5  -5 -12    0.40    0.17
  -5  -5 -12    0.31    0.18
  -5   5  12    0.49    0.18
  -5  -5  12    0.08    0.14
  -5   5 -12    0.28    0.16
  -6  -5 -12    4.80    0.44
  -6   5  12    4.69    0.39
  -6  -5 -12    5.18    0.41
  -6  -5  12    5.16    0.39
  -6   5 -12    5.28    0.41
  -7   5  12   11.67    0.57
  -7  -5 -12   10.44    0.57
  -7  -5 -12    9.35    0.57
  -7   5 -12   10.90    0.56
  -7  -5  12    9.74    0.55
  -8   5  12   -0.01    0.18
  -8  -5 -12   -0.08    0.19
  -8  -5 -12   -0.10    0.20
  -8   5 -12    0.05    0.16
  -8  -5  12    0.03    0.18
  -9   5  12    1.30    0.29
  -9  -5 -12    0.79    0.27
  -9  -5 -12    0.49    0.26
  -9  -5  12    1.00    0.28
  -9   5 -12    1.27    0.27
 -10  -5 -12    0.48    0.28
 -10  -5 -12    0.04    0.24
 -10   5  12    0.13    0.24
 -10   5 -12    0.33    0.22
 -10  -5  12   -0.15    0.24
   0   6  12   -0.08    0.11
   0   6  12    0.01    0.11
  -1  -6 -12   15.72    0.43
  -1   6  12   15.42    0.58
  -1   6  12   15.19    0.54
  -1   6 -12   14.82    0.61
  -1  -6  12   15.57    0.43
   1   6  12   16.05    0.52
   1   6  12   14.93    0.55
  -2  -6 -12    3.89    0.24
  -2   6  12    4.55    0.34
  -2   6  12    3.93    0.29
  -2  -6  12    3.55    0.22
   2   6  12    3.84    0.23
   2   6  12    4.05    0.30
  -2   6 -12    3.70    0.35
  -3   6  12    0.85    0.18
  -3  -6 -12    1.14    0.18
  -3  -6  12    0.89    0.16
   3   6  12    1.06    0.13
   3   6  12    0.93    0.19
  -3   6 -12    1.07    0.24
  -4   6  12    0.02    0.13
  -4  -6 -12   -0.11    0.12
  -4  -6  12    0.08    0.12
   4   6  12   -0.15    0.12
  -4   6 -12    0.02    0.17
  -5  -6 -12   10.64    0.55
  -5   6  12   10.53    0.49
  -5  -6 -12   10.58    0.50
   5   6  12    9.74    0.51
  -5  -6  12    9.27    0.46
  -5   6 -12    8.79    0.51
  -6   6  12    0.30    0.17
  -6  -6 -12    0.29    0.20
  -6  -6 -12    0.19    0.18
   6   6  12    0.18    0.18
  -6   6 -12   -0.04    0.17
  -6  -6  12    0.22    0.17
  -7   6  12    2.71    0.33
  -7  -6 -12    2.18    0.33
  -7  -6 -12    2.10    0.34
  -7   6 -12    2.80    0.35
  -7  -6  12    2.64    0.34
  -8  -6 -12    1.79    0.33
  -8   6  12    2.67    0.33
  -8  -6 -12    2.32    0.35
  -8   6 -12    2.33    0.34
  -8  -6  12    2.52    0.34
  -9  -6 -12    4.50    0.51
  -9   6  12    4.46    0.44
  -9  -6 -12    4.26    0.48
  -9  -6  12    4.06    0.46
  -9   6 -12    3.24    0.41
 -10  -6 -12    0.81    0.31
 -10   6  12    0.98    0.29
 -10  -6 -12    1.27    0.34
 -10   6 -12    0.16    0.22
 -10  -6  12    1.23    0.34
   0   7  12   -0.18    0.12
   0   7  12    0.01    0.11
  -1  -7 -12    0.01    0.08
  -1   7  12   -0.09    0.14
  -1   7  12   -0.08    0.11
   1   7  12    0.06    0.13
   1   7  12    0.04    0.12
  -1   7 -12    0.20    0.19
  -2  -7 -12    0.35    0.12
  -2   7  12    0.19    0.13
  -2   7  12    0.33    0.17
   2   7  12    0.36    0.14
   2   7  12    0.18    0.14
  -2   7 -12    0.22    0.19
  -2  -7  12    0.20    0.10
  -3   7  12    0.20    0.13
  -3   7  12    0.45    0.20
  -3  -7 -12    0.47    0.15
   3   7  12    0.35    0.15
  -3  -7  12    0.34    0.12
  -3   7 -12    0.10    0.18
   3   7  12    0.42    0.13
  -4   7  12    1.86    0.23
  -4   7  12    1.74    0.31
  -4  -7 -12    1.97    0.26
  -4  -7  12    1.59    0.21
   4   7  12    1.53    0.24
  -4   7 -12    1.63    0.29
  -5   7  12   -0.09    0.12
  -5  -7 -12    0.20    0.18
  -5   7  12   -0.18    0.19
  -5  -7 -12    0.16    0.17
  -5  -7  12    0.03    0.15
   5   7  12    0.17    0.16
  -5   7 -12   -0.14    0.16
  -6   7  12    0.14    0.15
  -6  -7 -12    0.03    0.19
  -6   7  12    0.02    0.21
  -6  -7 -12   -0.24    0.16
  -6   7 -12   -0.17    0.17
   6   7  12   -0.13    0.15
  -6  -7  12   -0.02    0.15
  -7  -7 -12    2.50    0.36
  -7   7  12    2.03    0.28
  -7  -7 -12    1.94    0.33
  -7   7  12    1.29    0.32
   7   7  12    3.02    0.36
  -7  -7  12    2.56    0.32
  -7   7 -12    2.33    0.35
  -8   7  12   -0.02    0.23
  -8  -7 -12    0.15    0.23
  -8  -7 -12    0.23    0.23
  -8   7  12    0.22    0.19
  -8  -7  12    0.15    0.21
  -8   7 -12    0.18    0.24
  -9   7  12    0.27    0.28
  -9   7  12    0.19    0.20
  -9  -7 -12    0.43    0.24
  -9  -7 -12   -0.06    0.22
  -9  -7  12    0.42    0.24
  -9   7 -12    0.42    0.26
   0   8  12   10.31    0.41
   0   8  12   10.84    0.51
  -1   8  12   13.88    0.61
  -1   8  12   13.44    0.48
  -1   8 -12   12.52    0.66
   1   8  12   13.50    0.49
   1   8  12   13.34    0.54
  -2   8  12    2.49    0.32
  -2  -8 -12    2.54    0.21
  -2   8  12    2.49    0.23
   2   8  12    2.94    0.27
   2   8  12    2.47    0.25
  -2   8 -12    2.40    0.35
  -3   8  12    0.32    0.20
  -3   8  12    0.28    0.13
  -3  -8 -12    0.18    0.15
   3   8  12    0.32    0.13
   3   8  12    0.08    0.14
  -3   8 -12    0.47    0.24
  -4  -8 -12   -0.15    0.13
  -4   8  12   -0.04    0.11
  -4   8  12    0.11    0.20
  -4   8 -12    0.02    0.19
   4   8  12   -0.20    0.12
  -5   8  12    0.15    0.23
  -5   8  12   -0.05    0.11
  -5  -8 -12   -0.07    0.18
  -5  -8  12    0.01    0.16
  -5   8 -12    0.06    0.19
   5   8  12    0.24    0.16
  -6   8  12    2.86    0.29
  -6  -8 -12    2.79    0.36
  -6  -8 -12    2.09    0.33
  -6   8  12    1.64    0.32
   6   8  12    2.74    0.31
  -6  -8  12    2.95    0.33
  -6   8 -12    2.97    0.40
  -7  -8 -12    0.67    0.25
  -7   8  12    0.84    0.21
  -7   8  12    1.28    0.33
  -7  -8 -12    1.04    0.28
   7   8  12    0.85    0.24
  -7  -8  12    0.87    0.24
  -7   8 -12    0.50    0.24
  -8  -8 -12    0.68    0.28
  -8  -8 -12    0.55    0.27
  -8   8  12    0.54    0.29
  -8   8  12    0.82    0.22
  -8  -8  12    0.55    0.25
  -8   8 -12    0.39    0.25
   8   8  12    0.77    0.24
   0   9  12   -0.07    0.15
   0   9  12   -0.11    0.09
  -1   9  12    5.92    0.28
  -1   9  12    6.35    0.44
  -1   9 -12    6.51    0.50
   1   9  12    5.99    0.30
   1   9  12    5.63    0.39
  -2   9  12    1.35    0.16
  -2   9  12    1.04    0.25
   2   9  12    1.12    0.21
  -2   9 -12    0.98    0.27
   2   9  12    1.18    0.17
  -3   9  12    4.72    0.45
  -3   9  12    5.23    0.28
   3   9  12    5.25    0.34
  -3   9 -12    5.53    0.54
   3   9  12    5.22    0.31
  -4   9  12   11.74    0.66
  -4  -9 -12   11.86    0.52
  -4   9 -12   11.44    0.68
   4   9  12   10.60    0.47
  -5  -9 -12    1.07    0.26
  -5   9  12    1.11    0.30
  -5   9 -12    1.49    0.34
   5   9  12    1.08    0.21
  -6  -9 -12    0.59    0.25
  -6   9  12    0.58    0.27
  -6   9 -12    0.49    0.25
   6   9  12    0.53    0.20
  -7  -9 -12    2.79    0.40
  -7   9  12    2.70    0.43
  -7  -9 -12    2.22    0.36
  -7   9 -12    2.96    0.44
   7   9  12    2.67    0.32
   0  10  12    1.71    0.29
  -1  10  12   -0.04    0.17
  -1  10 -12    0.45    0.26
   1  10  12    0.25    0.18
  -2  10  12   -0.05    0.18
   2  10  12    0.02    0.16
  -2  10 -12   -0.20    0.21
  -3  10  12    0.29    0.22
  -3  10 -12    0.62    0.26
  -4  10  12    0.70    0.29
  -4  10 -12    0.37    0.27
  -5  10  12    1.35    0.34
  -5  10 -12    1.01    0.30
  -6  10  12   -0.02    0.23
  -6 -10 -12   -0.12    0.21
  -6  10 -12    0.02    0.24
   0  11  12    0.16    0.19
  -1  11  12    2.24    0.34
  -1  11 -12    1.67    0.37
   1  11  12    1.52    0.29
  -2  11  12   -0.02    0.19
   2  11  12   -0.07    0.17
  -2  11 -12   -0.11    0.22
  -3  11  12    0.17    0.21
  -3  11 -12    0.12    0.25
  -4  11  12    0.17    0.24
  -4  11 -12   -0.11    0.22
  -5  11  12    0.32    0.27
  -5  11 -12    0.04    0.28
   0  12  12    0.66    0.24
  -1  12  12    1.72    0.35
   1  12  12    1.52    0.31
  -1  12 -12    1.90    0.43
  -2  12  12   -0.02    0.22
  -2  12 -12    0.04    0.25
  -3  12  12    0.05    0.23
  -3  12 -12    0.10    0.26
   0   0  13    0.50    0.13
  -1   0  13   -0.04    0.11
   1   0  13    0.09    0.11
  -2   0  13    0.19    0.12
  -3   0  13   -0.02    0.12
  -3   0 -13   -0.09    0.12
  -4   0  13    0.05    0.13
  -4   0 -13   -0.05    0.11
  -5   0  13    0.23    0.16
  -5   0 -13   -0.18    0.13
  -6   0 -13    0.11    0.07
  -6   0  13   -0.09    0.14
  -6   0 -13    0.05    0.16
  -7   0 -13    0.11    0.15
  -7   0 -13   -0.06    0.17
  -7   0  13    0.14    0.18
  -8   0  13   -0.09    0.17
  -8   0 -13    0.28    0.19
  -8   0 -13   -0.04    0.17
  -9   0 -13    0.24    0.19
  -9   0  13   -0.02    0.20
  -9   0 -13    0.20    0.21
 -10   0  13    0.09    0.22
 -10   0 -13   -0.17    0.16
 -10   0 -13    0.21    0.21
 -11   0 -13   -0.08    0.21
 -11   0 -13   -0.05    0.19
 -11   0  13    0.03    0.24
   0  -1  13   -0.02    0.10
   0   1  13    0.13    0.12
  -1   1  13    6.99    0.35
  -1  -1  13    7.74    0.34
   1   1  13    6.88    0.35
  -2   1  13    0.25    0.13
  -2  -1  13    0.20    0.12
  -3   1  13    0.24    0.14
  -3  -1 -13    0.05    0.12
  -3  -1  13    0.12    0.12
  -4   1  13   11.37    0.49
  -4  -1 -13   10.33    0.47
  -4   1 -13   10.95    0.49
  -4   1 -13   10.82    0.35
  -4  -1  13   10.21    0.47
  -5  -1 -13    0.39    0.16
  -5   1  13    0.73    0.20
  -5  -1  13    0.45    0.17
  -5   1 -13    0.64    0.19
  -5   1 -13    0.71    0.12
  -6   1  13    0.95    0.22
  -6  -1 -13    1.26    0.23
  -6  -1 -13    1.09    0.24
  -6  -1  13    0.65    0.20
  -6   1 -13    1.45    0.27
  -6   1 -13    1.27    0.15
  -7  -1 -13    2.15    0.32
  -7  -1 -13    1.56    0.26
  -7   1  13    1.42    0.27
  -7  -1  13    1.96    0.29
  -7   1 -13    1.68    0.29
  -7   1 -13    2.16    0.20
  -8  -1 -13    5.48    0.45
  -8  -1 -13    5.11    0.43
  -8   1  13    5.67    0.47
  -8   1 -13    6.09    0.53
  -8   1 -13    5.64    0.41
  -8  -1  13    5.60    0.47
  -9  -1 -13    0.96    0.26
  -9  -1 -13    0.87    0.26
  -9   1  13    0.91    0.27
  -9  -1  13    1.05    0.29
  -9   1 -13    0.92    0.23
  -9   1 -13    1.29    0.30
 -10   1  13    4.11    0.48
 -10  -1 -13    4.39    0.48
 -10  -1 -13    3.44    0.45
 -10   1 -13    4.31    0.45
 -10  -1  13    4.05    0.48
 -10   1 -13    3.07    0.42
 -11   1  13    0.00    0.24
 -11  -1 -13    0.03    0.23
 -11  -1 -13    0.88    0.28
 -11   1 -13    0.10    0.20
 -11  -1  13    0.32    0.25
 -11   1 -13    0.25    0.26
   0  -2  13    0.63    0.13
   0   2  13    0.49    0.15
  -1   2  13    0.19    0.13
   1   2  13    0.16    0.12
  -1  -2  13    0.15    0.11
  -2  -2 -13    0.77    0.15
  -2   2  13    1.00    0.18
  -2  -2  13    0.89    0.15
   2   2  13    0.70    0.18
  -3   2  13    0.25    0.14
  -3  -2 -13    0.41    0.15
  -3   2 -13    0.40    0.12
  -3  -2  13    0.35    0.13
  -4  -2 -13    1.18    0.20
  -4   2  13    0.82    0.19
  -4  -2  13    1.08    0.19
  -4   2 -13    1.29    0.16
  -5  -2 -13    3.91    0.32
  -5   2  13    4.39    0.35
  -5   2 -13    3.50    0.33
  -5  -2  13    3.77    0.34
  -5   2 -13    3.93    0.26
  -6   2  13   11.59    0.56
  -6  -2 -13   10.74    0.54
  -6  -2 -13   12.14    0.56
  -6   2 -13   12.19    0.58
  -6   2 -13   11.10    0.43
  -6  -2  13   13.03    0.57
  -7  -2 -13    0.16    0.20
  -7   2  13    0.32    0.19
  -7  -2 -13    0.31    0.20
  -7   2 -13    0.32    0.19
  -7  -2  13    0.43    0.21
  -7   2 -13    0.20    0.14
  -8   2  13    4.46    0.43
  -8  -2 -13    6.69    0.48
  -8  -2 -13    5.09    0.48
  -8  -2  13    4.89    0.46
  -8   2 -13    4.25    0.43
  -8   2 -13    5.47    0.34
  -9  -2 -13    0.78    0.26
  -9  -2 -13    0.54    0.25
  -9   2  13    0.55    0.25
  -9  -2  13    0.59    0.25
  -9   2 -13    0.87    0.28
 -10  -2 -13    1.10    0.30
 -10  -2 -13    0.81    0.27
 -10   2  13    0.77    0.28
 -10  -2  13    0.66    0.28
 -10   2 -13    0.76    0.30
 -11  -2 -13    0.14    0.25
 -11   2  13    0.32    0.27
 -11  -2 -13    0.05    0.23
 -11   2 -13   -0.14    0.23
 -11  -2  13    0.04    0.23
   0  -3  13   -0.04    0.08
   0   3  13   -0.06    0.12
  -1   3  13   22.22    0.69
  -1  -3  13   23.00    0.62
   1   3  13   22.96    0.71
  -2   3  13    8.26    0.41
  -2  -3 -13    8.42    0.35
   2   3  13    8.17    0.41
   2   3  13    8.89    0.25
  -2  -3  13    8.78    0.36
  -3  -3 -13    3.39    0.25
  -3   3  13    3.88    0.30
  -3   3 -13    3.48    0.26
  -3  -3  13    2.91    0.24
  -4   3  13    0.60    0.16
  -4  -3 -13    0.04    0.12
  -4  -3  13    0.05    0.13
  -4   3 -13    0.18    0.13
  -5   3  13    0.50    0.18
  -5  -3 -13    0.63    0.19
  -5   3 -13    0.53    0.15
  -5  -3  13    0.59    0.18
  -6  -3 -13    9.66    0.51
  -6  -3 -13    8.95    0.51
  -6   3  13   10.05    0.52
  -6  -3  13    9.59    0.49
  -6   3 -13   10.11    0.45
  -7  -3 -13   14.73    0.69
  -7  -3 -13   15.88    0.70
  -7   3  13   16.25    0.71
  -7   3 -13   17.25    0.74
  -7  -3  13   17.09    0.71
  -7   3 -13   16.94    0.61
  -8  -3 -13    0.97    0.28
  -8   3  13    0.92    0.27
  -8  -3 -13    0.60    0.24
  -8   3 -13    0.36    0.16
  -8   3 -13    1.03    0.27
  -8  -3  13    0.78    0.24
  -9   3  13    3.27    0.41
  -9  -3 -13    2.44    0.37
  -9  -3 -13    2.01    0.36
  -9  -3  13    2.75    0.39
  -9   3 -13    3.05    0.32
  -9   3 -13    2.56    0.38
 -10  -3 -13    0.41    0.24
 -10  -3 -13   -0.05    0.24
 -10   3  13    0.05    0.23
 -10   3 -13    0.23    0.24
 -10  -3  13    0.14    0.25
 -11  -3 -13   -0.02    0.26
 -11  -3 -13   -0.27    0.21
 -11   3  13    0.25    0.28
 -11  -3  13    0.15    0.27
 -11   3 -13    0.06    0.25
   0   4  13    3.71    0.29
  -1   4  13   21.23    0.68
   1   4  13   21.86    0.69
  -1  -4  13   20.68    0.57
   1   4  13   20.87    0.56
  -2   4  13    4.56    0.31
  -2  -4 -13    4.54    0.27
  -2   4 -13    4.96    0.32
   2   4  13    4.31    0.32
  -2  -4  13    4.66    0.25
   2   4  13    4.52    0.20
  -3   4  13    0.29    0.15
  -3  -4 -13    0.04    0.11
  -3  -4  13    0.38    0.13
  -3   4 -13    0.24    0.14
   3   4  13    0.03    0.14
  -4   4  13    2.12    0.25
  -4  -4 -13    2.06    0.23
  -4   4 -13    1.90    0.24
  -4  -4  13    2.40    0.25
  -5  -4 -13    4.75    0.35
  -5   4  13    4.58    0.37
  -5  -4  13    4.43    0.34
  -5   4 -13    4.80    0.34
  -6   4  13    1.29    0.24
  -6  -4 -13    0.87    0.23
  -6  -4 -13    1.32    0.24
  -6  -4  13    1.89    0.27
  -6   4 -13    1.50    0.24
  -7  -4 -13   -0.31    0.16
  -7  -4 -13   -0.08    0.18
  -7   4  13    0.01    0.18
  -7  -4  13    0.17    0.18
  -7   4 -13    0.05    0.15
  -8   4  13    0.02    0.19
  -8  -4 -13    0.08    0.21
  -8  -4 -13    0.29    0.23
  -8   4 -13    0.08    0.17
  -8  -4  13    0.15    0.19
  -9  -4 -13    2.29    0.37
  -9  -4 -13    2.15    0.38
  -9   4  13    2.67    0.36
  -9   4 -13    1.68    0.34
  -9  -4  13    2.31    0.35
  -9   4 -13    2.34    0.32
 -10  -4 -13    0.06    0.23
 -10   4  13    0.18    0.23
 -10  -4 -13   -0.16    0.20
 -10  -4  13    0.16    0.23
 -10   4 -13    0.01    0.23
   0   5  13    0.10    0.13
   0   5  13    0.13    0.11
  -1   5  13    2.81    0.26
   1   5  13    2.61    0.26
   1   5  13    2.26    0.20
  -1  -5  13    2.54    0.18
  -2  -5 -13    4.09    0.25
  -2   5  13    4.64    0.33
  -2  -5  13    4.35    0.24
   2   5  13    4.46    0.32
   2   5  13    4.68    0.22
  -2   5 -13    4.43    0.34
  -3  -5 -13    0.94    0.17
  -3   5  13    1.10    0.21
  -3  -5  13    0.97    0.16
  -3   5 -13    1.17    0.22
   3   5  13    1.18    0.11
   3   5  13    1.26    0.22
  -4   5  13    0.44    0.17
  -4  -5 -13    0.52    0.16
  -4  -5  13    0.41    0.15
  -4   5 -13    0.45    0.17
   4   5  13    0.47    0.18
  -5   5  13    4.97    0.38
  -5  -5 -13    4.74    0.36
  -5   5 -13    4.57    0.38
  -5  -5  13    5.62    0.37
  -6  -5 -13    0.81    0.24
  -6   5  13    0.57    0.20
  -6  -5 -13    0.36    0.19
  -6  -5  13    0.51    0.19
  -6   5 -13    0.54    0.20
  -7  -5 -13    1.02    0.27
  -7   5  13    0.82    0.23
  -7  -5 -13    0.79    0.24
  -7  -5  13    0.84    0.24
  -7   5 -13    1.45    0.28
  -8  -5 -13    4.84    0.48
  -8  -5 -13    4.40    0.46
  -8   5  13    5.35    0.45
  -8   5 -13    4.25    0.42
  -8  -5  13    4.52    0.44
  -9  -5 -13   -0.02    0.21
  -9   5  13    0.18    0.20
  -9  -5 -13    0.27    0.25
  -9   5 -13   -0.07    0.18
  -9  -5  13    0.15    0.21
 -10  -5 -13    0.04    0.24
 -10  -5 -13   -0.07    0.22
 -10   5  13    0.25    0.25
 -10   5 -13    0.17    0.21
 -10  -5  13   -0.02    0.24
   0   6  13   13.52    0.53
   0   6  13   14.95    0.53
  -1  -6 -13    7.61    0.28
  -1   6  13    8.04    0.41
  -1   6  13    7.95    0.40
  -1  -6  13    7.84    0.29
  -1   6 -13    8.14    0.48
   1   6  13    7.67    0.40
   1   6  13    7.87    0.36
  -2  -6 -13    4.16    0.25
  -2   6  13    4.26    0.35
  -2   6  13    3.71    0.30
   2   6  13    4.12    0.24
  -2   6 -13    3.66    0.35
   2   6  13    3.61    0.30
  -2  -6  13    3.87    0.24
  -3  -6 -13    2.89    0.26
  -3   6  13    2.90    0.28
   3   6  13    3.09    0.30
  -3   6 -13    3.29    0.35
   3   6  13    2.67    0.18
  -3  -6  13    2.82    0.24
  -4   6  13   -0.04    0.14
  -4  -6 -13    0.09    0.14
  -4  -6  13   -0.26    0.11
   4   6  13    0.05    0.15
  -4   6 -13   -0.01    0.15
  -5   6  13    0.08    0.15
  -5  -6 -13   -0.03    0.15
   5   6  13    0.25    0.18
  -5   6 -13    0.21    0.18
  -5  -6  13    0.31    0.16
  -6   6  13    3.07    0.33
  -6  -6 -13    2.75    0.33
  -6  -6 -13    2.33    0.33
   6   6  13    2.33    0.31
  -6   6 -13    2.53    0.32
  -6  -6  13    2.82    0.33
  -7  -6 -13    0.07    0.19
  -7  -6 -13   -0.20    0.18
  -7   6  13    0.16    0.18
  -7  -6  13    0.20    0.20
  -7   6 -13    0.23    0.19
  -8  -6 -13   -0.08    0.19
  -8   6  13    0.27    0.19
  -8  -6 -13   -0.11    0.20
  -8   6 -13   -0.10    0.19
  -8  -6  13    0.09    0.18
  -9  -6 -13    3.49    0.47
  -9  -6 -13    2.88    0.41
  -9   6  13    3.30    0.40
  -9  -6  13    3.60    0.43
  -9   6 -13    3.29    0.41
   0   7  13    0.28    0.15
   0   7  13   -0.05    0.11
  -1   7  13   25.20    0.77
  -1   7  13   26.22    0.84
  -1  -7 -13   26.54    0.62
   1   7  13   26.44    0.77
  -1   7 -13   26.47    0.92
   1   7  13   27.38    0.80
  -2   7  13    5.79    0.35
  -2   7  13    6.93    0.44
  -2  -7 -13    6.11    0.29
  -2   7 -13    6.04    0.46
  -2  -7  13    6.31    0.28
   2   7  13    6.28    0.32
   2   7  13    5.72    0.36
  -3   7  13    0.42    0.15
  -3   7  13    0.18    0.17
  -3  -7 -13    0.11    0.13
  -3  -7  13    0.26    0.12
   3   7  13    0.20    0.11
  -3   7 -13   -0.01    0.18
   3   7  13    0.07    0.14
  -4  -7 -13   14.48    0.56
  -4   7  13   12.85    0.65
  -4   7  13   14.24    0.56
  -4  -7  13   13.68    0.52
   4   7  13   13.90    0.58
  -4   7 -13   15.46    0.69
  -5   7  13   -0.09    0.12
  -5   7  13   -0.14    0.19
  -5  -7 -13    0.21    0.17
   5   7  13    0.30    0.17
  -5  -7  13    0.00    0.13
  -5   7 -13    0.19    0.20
  -6  -7 -13    0.45    0.21
  -6   7  13    0.27    0.16
  -6  -7 -13    0.21    0.21
  -6  -7  13    0.04    0.16
   6   7  13    0.03    0.18
  -6   7 -13    0.30    0.21
  -7  -7 -13    6.54    0.48
  -7   7  13    6.65    0.45
  -7  -7 -13    6.03    0.50
   7   7  13    6.31    0.48
  -7   7 -13    7.14    0.51
  -7  -7  13    6.12    0.46
  -8   7  13    0.13    0.18
  -8  -7 -13   -0.19    0.19
  -8  -7 -13    0.16    0.22
   8   7  13    0.08    0.20
  -8   7 -13   -0.17    0.18
  -8  -7  13   -0.10    0.18
  -9  -7 -13    0.47    0.28
  -9  -7 -13    0.26    0.25
  -9   7  13    0.13    0.20
  -9   7  13    0.19    0.27
  -9  -7  13    0.04    0.22
  -9   7 -13   -0.07    0.20
   0   8  13    3.06    0.26
   0   8  13    2.90    0.30
  -1   8  13    4.32    0.37
  -1   8  13    5.07    0.31
   1   8  13    4.99    0.34
  -1   8 -13    4.28    0.44
   1   8  13    5.32    0.33
  -2   8  13    1.24    0.19
  -2   8  13    0.88    0.23
   2   8  13    1.14    0.20
  -2   8 -13    0.94    0.27
   2   8  13    1.00    0.19
  -3   8  13   13.76    0.67
  -3  -8 -13   13.41    0.51
  -3   8  13   14.68    0.53
  -3   8 -13   14.01    0.70
   3   8  13   14.63    0.57
   3   8  13   14.39    0.50
  -4   8  13    3.28    0.28
  -4   8  13    2.66    0.37
  -4  -8 -13    2.97    0.31
   4   8  13    3.27    0.31
  -4   8 -13    2.86    0.38
  -5  -8 -13    4.49    0.37
  -5   8  13    5.17    0.50
  -5   8  13    4.17    0.33
   5   8  13    4.63    0.37
  -5   8 -13    3.75    0.42
  -6   8  13    2.46    0.40
  -6   8  13    1.78    0.25
  -6  -8 -13    2.54    0.34
  -6   8 -13    2.14    0.35
   6   8  13    2.51    0.31
  -6  -8  13    2.60    0.32
  -7   8  13    0.63    0.28
  -7  -8 -13    0.34    0.23
  -7   8  13    0.57    0.20
  -7  -8 -13    0.26    0.22
   7   8  13    0.51    0.22
  -7  -8  13    1.02    0.24
  -7   8 -13    0.40    0.24
  -8   8  13    0.16    0.19
  -8  -8 -13    0.32    0.24
  -8   8  13    0.51    0.28
  -8  -8 -13    0.45    0.25
  -8   8 -13    0.72    0.27
   8   8  13    0.09    0.20
  -8  -8  13    0.28    0.22
   0   9  13    0.01    0.10
   0   9  13   -0.07    0.15
  -1   9  13   19.97    0.60
  -1   9  13   20.96    0.79
  -1   9 -13   19.51    0.87
   1   9  13   19.79    0.61
   1   9  13   19.93    0.71
  -2   9  13    0.45    0.13
  -2   9  13    0.43    0.22
   2   9  13    0.21    0.13
   2   9  13    0.46    0.16
  -2   9 -13    0.73    0.27
  -3   9  13    2.84    0.37
  -3   9  13    3.25    0.25
   3   9  13    3.31    0.29
  -3   9 -13    4.01    0.48
  -4  -9 -13    1.21    0.23
  -4   9  13    1.42    0.19
  -4   9  13    1.27    0.30
   4   9  13    1.18    0.21
  -4   9 -13    0.94    0.27
  -5  -9 -13    1.96    0.29
  -5   9  13    1.37    0.31
  -5   9  13    2.11    0.26
   5   9  13    1.90    0.26
  -5   9 -13    1.79    0.36
  -6  -9 -13    1.61    0.30
  -6   9  13    2.49    0.42
  -6   9 -13    1.99    0.36
   6   9  13    2.33    0.29
  -7   9  13    1.46    0.38
  -7  -9 -13    1.57    0.32
   7   9  13    1.46    0.27
  -7   9 -13    1.15    0.31
   0  10  13    0.88    0.24
  -1  10  13    0.37    0.21
   1  10  13   -0.08    0.14
  -1  10 -13   -0.04    0.24
  -2  10  13    0.73    0.25
  -2  10 -13    0.81    0.30
   2  10  13    0.50    0.19
  -3  10  13    2.60    0.40
  -3  10 -13    2.64    0.41
  -4  10  13    0.18    0.22
  -4  10 -13   -0.01    0.22
  -5  10  13    0.72    0.29
  -5  10 -13    0.32    0.27
  -6  10  13    0.40    0.27
  -6  10 -13    0.43    0.27
   0  11  13   -0.11    0.18
  -1  11  13    1.26    0.29
   1  11  13    1.98    0.30
  -2  11  13   -0.15    0.19
  -2  11 -13    0.51    0.28
   2  11  13    0.52    0.21
  -3  11  13    0.70    0.27
  -3  11 -13    0.47    0.27
  -4  11  13    0.03    0.22
  -4  11 -13   -0.31    0.21
  -5  11  13    0.55    0.28
  -5  11 -13    0.79    0.30
   0  12  13    0.99    0.29
  -1  12  13    2.06    0.36
   1  12  13    1.03    0.28
  -2  12  13   -0.01    0.21
  -2  12 -13   -0.34    0.21
   0   0  14   14.23    0.50
  -1   0  14   13.68    0.49
   1   0  14   13.34    0.49
  -2   0  14   14.47    0.52
  -3   0  14    0.11    0.14
  -4   0 -14    0.92    0.19
  -4   0  14    0.85    0.19
  -5   0  14   29.66    0.92
  -5   0 -14   29.83    0.91
  -6   0  14    2.09    0.29
  -6   0 -14    1.52    0.27
  -7   0 -14    6.51    0.47
  -7   0  14    6.80    0.47
  -8   0 -14    6.69    0.50
  -8   0  14    7.86    0.53
  -9   0  14   15.45    0.76
  -9   0 -14   15.17    0.74
  -9   0 -14   14.10    0.68
 -10   0 -14    0.04    0.19
 -10   0 -14    0.75    0.28
 -10   0  14    0.28    0.23
 -11   0 -14    0.12    0.21
 -11   0  14    0.28    0.27
 -11   0 -14    0.51    0.26
   0  -1  14    0.02    0.10
   0   1  14   -0.20    0.10
  -1   1  14   24.20    0.71
  -1  -1  14   22.13    0.66
   1   1  14   22.77    0.70
  -2   1  14    0.00    0.13
  -2  -1  14   -0.12    0.10
  -3   1  14   21.24    0.69
  -3  -1 -14   19.83    0.65
  -3  -1  14   21.18    0.67
  -4   1  14   10.25    0.48
  -4  -1 -14    9.34    0.45
  -4  -1  14   10.07    0.47
  -5   1  14    2.20    0.27
  -5  -1 -14    3.31    0.33
  -5  -1  14    3.12    0.32
  -5   1 -14    2.55    0.30
  -5   1 -14    2.68    0.20
  -6  -1 -14    7.69    0.46
  -6   1  14    8.33    0.48
  -6   1 -14    7.09    0.45
  -6   1 -14    7.70    0.31
  -6  -1  14    7.36    0.45
  -7  -1 -14   18.01    0.73
  -7   1  14   17.44    0.74
  -7  -1 -14   16.89    0.70
  -7   1 -14   18.07    0.53
  -7   1 -14   17.14    0.74
  -7  -1  14   19.41    0.76
  -8   1  14   -0.02    0.19
  -8  -1 -14    0.24    0.21
  -8  -1 -14    0.07    0.18
  -8   1 -14   -0.19    0.18
  -8  -1  14    0.38    0.22
  -9  -1 -14   -0.14    0.19
  -9   1  14    0.29    0.23
  -9  -1 -14    0.39    0.22
  -9   1 -14    0.22    0.23
  -9  -1  14    0.36    0.23
 -10  -1 -14    3.18    0.43
 -10  -1 -14    1.76    0.35
 -10   1  14    2.95    0.42
 -10   1 -14    2.53    0.43
 -10  -1  14    2.79    0.43
 -11  -1 -14    0.69    0.27
 -11  -1 -14    0.73    0.29
 -11   1  14    0.89    0.32
 -11   1 -14    0.91    0.31
 -11  -1  14    0.30    0.28
   0  -2  14   15.09    0.50
   0   2  14   16.27    0.57
  -1   2  14   21.98    0.70
  -1  -2  14   22.38    0.64
   1   2  14   21.77    0.69
  -2   2  14    4.38    0.32
   2   2  14    4.47    0.32
  -2  -2  14    3.93    0.27
  -3  -2 -14    6.27    0.35
  -3   2  14    7.73    0.41
  -3  -2  14    6.39    0.34
  -4   2  14    0.86    0.19
  -4  -2 -14    1.22    0.21
  -4   2 -14    1.35    0.17
  -4  -2  14    1.14    0.20
  -5  -2 -14    1.43    0.24
  -5   2  14    1.12    0.22
  -5  -2  14    1.02    0.20
  -5   2 -14    0.97    0.15
  -6  -2 -14    9.50    0.50
  -6   2  14    9.05    0.51
  -6  -2  14    9.02    0.49
  -6   2 -14    9.96    0.54
  -6   2 -14    9.10    0.39
  -7  -2 -14    1.15    0.24
  -7   2  14    1.24    0.26
  -7  -2 -14    1.26    0.27
  -7  -2  14    0.73    0.23
  -7   2 -14    1.45    0.20
  -7   2 -14    1.21    0.28
  -8  -2 -14    2.68    0.35
  -8   2  14    2.61    0.35
  -8  -2 -14    2.73    0.35
  -8  -2  14    2.57    0.34
  -8   2 -14    3.14    0.41
  -9  -2 -14    2.97    0.40
  -9   2  14    3.72    0.45
  -9  -2 -14    2.82    0.39
  -9   2 -14    3.20    0.43
  -9  -2  14    3.18    0.41
 -10   2  14    3.22    0.44
 -10  -2 -14    3.06    0.45
 -10  -2 -14    3.27    0.44
 -10   2 -14    3.29    0.44
 -10  -2  14    2.90    0.42
 -11  -2 -14    1.23    0.34
 -11  -2 -14    1.40    0.35
 -11   2  14    1.99    0.39
 -11   2 -14    1.47    0.36
 -11  -2  14    2.63    0.45
   0  -3  14   -0.06    0.08
   0   3  14   -0.03    0.13
  -1   3  14    7.75    0.39
  -1  -3  14    7.29    0.33
   1   3  14    7.55    0.40
  -2   3  14   16.50    0.61
  -2  -3 -14   17.34    0.54
  -2  -3  14   17.57    0.56
   2   3  14   18.23    0.63
  -3   3  14    2.79    0.28
  -3  -3 -14    3.37    0.27
   3   3  14    3.63    0.31
  -3  -3  14    3.75    0.27
  -3   3 -14    3.47    0.27
  -4   3  14    0.28    0.16
  -4  -3 -14    0.47    0.16
  -4   3 -14    0.72    0.16
  -4  -3  14    0.20    0.14
  -5  -3 -14    0.36    0.17
  -5   3  14    0.53    0.19
  -5   3 -14    0.35    0.15
  -5  -3  14    0.29    0.17
  -6   3  14   -0.18    0.15
  -6  -3 -14    0.01    0.16
  -6  -3  14    0.08    0.16
  -6   3 -14   -0.05    0.12
  -7  -3 -14    2.09    0.31
  -7   3  14    2.61    0.35
  -7  -3 -14    2.21    0.32
  -7   3 -14    1.99    0.32
  -7   3 -14    2.62    0.27
  -7  -3  14    2.46    0.32
  -8   3  14   -0.17    0.17
  -8  -3 -14    0.08    0.19
  -8  -3 -14    0.22    0.20
  -8   3 -14    0.19    0.22
  -8  -3  14   -0.03    0.20
  -8   3 -14    0.32    0.16
  -9   3  14    0.14    0.22
  -9  -3 -14    0.33    0.24
  -9  -3 -14   -0.06    0.19
  -9  -3  14    0.00    0.22
  -9   3 -14    0.12    0.21
 -10  -3 -14    0.37    0.25
 -10  -3 -14    0.11    0.25
 -10   3  14   -0.17    0.20
 -10   3 -14    0.45    0.26
 -10  -3  14   -0.03    0.23
   0  -4  14   24.08    0.64
   0   4  14   23.81    0.76
  -1   4  14   -0.01    0.13
  -1  -4  14    0.24    0.10
   1   4  14    0.00    0.13
  -2  -4 -14    7.55    0.33
  -2   4  14    6.93    0.40
  -2  -4  14    6.62    0.32
   2   4  14    7.11    0.25
   2   4  14    7.30    0.40
  -3   4  14   20.17    0.69
  -3  -4 -14   19.58    0.61
   3   4  14   19.79    0.70
  -3  -4  14   18.92    0.61
  -3   4 -14   18.57    0.65
  -4  -4 -14   -0.01    0.12
  -4   4  14    0.44    0.17
   4   4  14   -0.14    0.14
  -4   4 -14    0.22    0.14
  -4  -4  14   -0.25    0.11
  -5  -4 -14    3.22    0.31
  -5   4  14    3.46    0.34
  -5  -4  14    3.75    0.32
  -5   4 -14    3.59    0.32
  -6   4  14    0.43    0.20
  -6  -4 -14    0.17    0.19
  -6  -4 -14    0.18    0.19
  -6   4 -14    0.26    0.15
  -6  -4  14    0.26    0.18
  -7  -4 -14    2.08    0.32
  -7  -4 -14    1.52    0.29
  -7   4  14    1.36    0.28
  -7   4 -14    2.08    0.27
  -7  -4  14    2.09    0.31
  -8  -4 -14    4.82    0.48
  -8   4  14    4.48    0.45
  -8  -4 -14    4.57    0.48
  -8  -4  14    4.18    0.44
  -8   4 -14    4.90    0.42
  -9  -4 -14    1.83    0.34
  -9  -4 -14    1.47    0.33
  -9   4  14    0.97    0.29
  -9  -4  14    1.77    0.33
  -9   4 -14    2.09    0.31
 -10   4  14    3.13    0.43
 -10  -4 -14    2.27    0.40
 -10  -4 -14    2.03    0.37
 -10   4 -14    2.43    0.42
 -10  -4  14    2.56    0.43
   0   5  14    0.04    0.13
   0   5  14   -0.10    0.10
   0  -5  14    0.05    0.08
  -1   5  14    5.57    0.35
   1   5  14    4.41    0.32
  -1  -5  14    4.56    0.25
   1   5  14    4.74    0.26
  -2  -5 -14   -0.03    0.09
  -2   5  14    0.11    0.14
   2   5  14   -0.05    0.14
  -2   5 -14    0.47    0.17
   2   5  14   -0.04    0.07
  -2  -5  14   -0.04    0.09
  -3   5  14    6.59    0.39
  -3  -5 -14    6.22    0.33
   3   5  14    5.16    0.37
  -3   5 -14    5.39    0.39
  -3  -5  14    6.20    0.32
   3   5  14    5.46    0.20
  -4  -5 -14    3.72    0.30
  -4   5  14    3.49    0.34
   4   5  14    4.57    0.39
  -4  -5  14    3.66    0.31
  -4   5 -14    4.48    0.37
  -5   5  14   21.11    0.76
  -5  -5 -14   20.96    0.73
   5   5  14   21.26    0.78
  -5   5 -14   20.56    0.75
  -5  -5  14   21.22    0.72
  -6   5  14    6.54    0.45
  -6  -5 -14    6.66    0.44
  -6  -5  14    6.41    0.45
  -6   5 -14    7.26    0.45
  -7  -5 -14    0.19    0.19
  -7  -5 -14    0.23    0.21
  -7   5  14    0.28    0.20
  -7  -5  14    0.69    0.22
  -7   5 -14    0.28    0.18
  -8  -5 -14    2.55    0.36
  -8  -5 -14    2.92    0.40
  -8   5  14    3.12    0.38
  -8  -5  14    2.43    0.36
  -8   5 -14    2.76    0.34
  -9   5  14    0.58    0.25
  -9  -5 -14    0.49    0.26
  -9  -5 -14    0.58    0.29
  -9   5 -14    1.33    0.27
  -9  -5  14    0.94    0.28
 -10  -5 -14    0.20    0.26
 -10  -5 -14    0.21    0.24
 -10   5  14    0.27    0.25
 -10  -5  14    0.13    0.23
   0   6  14   12.51    0.49
   0   6  14   12.87    0.53
   0  -6  14   12.26    0.39
  -1   6  14    0.27    0.16
  -1   6  14    0.53    0.17
   1   6  14    0.34    0.12
   1   6  14    0.02    0.14
  -1  -6  14    0.23    0.10
  -2   6  14   -0.04    0.13
  -2  -6 -14    0.02    0.10
  -2   6 -14    0.05    0.16
   2   6  14    0.11    0.10
  -2  -6  14   -0.11    0.09
   2   6  14   -0.06    0.13
  -3  -6 -14    2.06    0.23
  -3   6  14    1.75    0.24
  -3  -6  14    2.21    0.22
   3   6  14    2.26    0.17
  -3   6 -14    2.37    0.30
   3   6  14    2.30    0.28
  -4  -6 -14    4.45    0.33
  -4   6  14    4.80    0.37
   4   6  14    4.92    0.38
  -4  -6  14    5.02    0.33
  -4   6 -14    5.56    0.42
  -5   6  14    0.24    0.16
  -5  -6 -14    0.17    0.16
  -5  -6  14   -0.08    0.14
  -5   6 -14   -0.09    0.17
   5   6  14    0.19    0.17
  -6   6  14    5.78    0.42
  -6  -6 -14    5.69    0.42
   6   6  14    6.77    0.47
  -6  -6  14    6.09    0.43
  -6   6 -14    5.98    0.45
  -7  -6 -14   -0.05    0.19
  -7   6  14    0.27    0.20
  -7  -6 -14    0.25    0.20
  -7   6 -14    0.29    0.20
  -7  -6  14    0.31    0.20
  -8  -6 -14    8.95    0.58
  -8  -6 -14    8.63    0.61
  -8   6  14    9.31    0.56
  -8  -6  14    8.14    0.55
  -8   6 -14    8.49    0.55
  -9   6  14    0.53    0.23
  -9  -6 -14   -0.11    0.21
  -9  -6 -14    0.01    0.21
  -9   6 -14    0.02    0.19
  -9  -6  14   -0.26    0.18
   0   7  14   -0.10    0.12
   0   7  14   -0.12    0.11
  -1   7  14    0.00    0.13
  -1   7  14    0.15    0.13
   1   7  14    0.00    0.13
   1   7  14   -0.07    0.12
  -2   7  14    0.91    0.23
  -2  -7 -14    1.14    0.16
  -2   7  14    1.27    0.20
   2   7  14    0.93    0.20
   2   7  14    0.89    0.16
  -2   7 -14    0.79    0.23
  -2  -7  14    1.16    0.17
  -3  -7 -14    6.90    0.35
  -3   7  14    6.38    0.38
  -3   7  14    6.56    0.46
  -3   7 -14    7.93    0.51
  -3  -7  14    6.83    0.34
   3   7  14    6.84    0.41
   3   7  14    6.94    0.30
  -4  -7 -14    0.97    0.20
  -4   7  14    1.18    0.22
  -4   7  14    1.38    0.30
   4   7  14    0.99    0.23
  -4  -7  14    1.31    0.21
  -4   7 -14    1.44    0.28
  -5   7  14    0.14    0.16
  -5  -7 -14    0.25    0.17
   5   7  14    0.42    0.19
  -5   7 -14   -0.03    0.19
  -5  -7  14    0.18    0.17
  -6  -7 -14    2.69    0.34
  -6   7  14    2.66    0.32
  -6   7 -14    3.35    0.41
   6   7  14    2.94    0.35
  -6  -7  14    2.38    0.31
  -7   7  14   -0.19    0.14
  -7  -7 -14    0.39    0.22
  -7  -7 -14    0.02    0.20
  -7  -7  14    0.30    0.20
  -7   7 -14    0.26    0.21
   7   7  14    0.11    0.20
  -8  -7 -14   -0.04    0.21
  -8  -7 -14    0.03    0.23
  -8   7  14    0.17    0.20
   8   7  14    0.23    0.21
  -8  -7  14    0.02    0.18
  -8   7 -14    0.20    0.19
  -9   7  14   -0.17    0.20
  -9  -7 -14   -0.19    0.23
  -9  -7 -14   -0.02    0.23
  -9  -7  14   -0.25    0.19
  -9   7 -14    0.60    0.25
   0   8  14   25.26    0.77
   0   8  14   25.99    0.84
  -1   8  14    3.29    0.35
  -1   8  14    3.34    0.28
   1   8  14    3.25    0.31
   1   8  14    3.17    0.29
  -2   8  14    0.81    0.22
  -2   8  14    0.80    0.17
   2   8  14    0.77    0.19
  -2   8 -14    0.81    0.25
   2   8  14    0.87    0.17
  -3  -8 -14    0.08    0.12
  -3   8  14   -0.02    0.17
  -3   8  14   -0.01    0.13
   3   8  14   -0.02    0.13
  -3   8 -14   -0.29    0.16
  -4   8  14    0.05    0.14
  -4  -8 -14    0.35    0.16
  -4   8  14    0.23    0.20
   4   8  14    0.00    0.15
  -4   8 -14    0.29    0.22
  -5   8  14    0.19    0.16
  -5  -8 -14    0.39    0.18
  -5   8  14    0.51    0.22
   5   8  14    0.12    0.17
  -5   8 -14    0.17    0.23
  -6  -8 -14    2.33    0.33
  -6   8  14    2.25    0.38
  -6   8  14    1.88    0.27
  -6  -8  14    2.20    0.32
   6   8  14    1.90    0.29
  -6   8 -14    1.39    0.32
  -7  -8 -14    0.48    0.25
  -7   8  14    0.42    0.27
  -7   8  14    0.68    0.20
   7   8  14    0.29    0.21
  -7  -8  14    0.56    0.22
  -7   8 -14    0.26    0.23
  -8  -8 -14   -0.05    0.21
  -8   8  14   -0.07    0.23
  -8   8  14    0.01    0.19
  -8  -8 -14   -0.25    0.21
  -8   8 -14    0.12    0.23
  -8  -8  14    0.27    0.22
   8   8  14   -0.20    0.19
   0   9  14    0.16    0.15
   0   9  14    0.08    0.12
  -1   9  14    0.39    0.19
  -1   9  14    0.26    0.12
   1   9  14    0.54    0.15
   1   9  14    0.57    0.18
  -2   9  14    2.99    0.26
  -2   9  14    3.41    0.39
   2   9  14    2.90    0.29
  -2   9 -14    2.28    0.38
   2   9  14    3.16    0.29
  -3   9  14    1.21    0.29
  -3   9  14    1.15    0.18
   3   9  14    1.04    0.20
  -3   9 -14    1.30    0.32
  -4   9  14    0.13    0.13
  -4   9  14    0.25    0.21
  -4   9 -14    0.29    0.22
   4   9  14   -0.17    0.14
  -5  -9 -14    0.07    0.15
  -5   9  14   -0.08    0.12
  -5   9  14    0.07    0.22
   5   9  14   -0.24    0.14
  -5   9 -14    0.08    0.22
  -6   9  14   -0.15    0.20
  -6  -9 -14    0.23    0.22
   6   9  14    0.28    0.18
  -6   9 -14    0.36    0.25
  -7   9  14    0.93    0.32
  -7  -9 -14    0.78    0.27
  -7   9 -14    1.26    0.33
   7   9  14    1.37    0.27
   0  10  14    1.03    0.25
  -1  10  14    0.05    0.18
   1  10  14    0.07    0.17
  -2  10  14    0.76    0.25
  -2  10 -14    0.05    0.23
   2  10  14    0.47    0.18
  -3  10  14    0.20    0.22
  -3  10 -14    0.22    0.25
  -4  10  14    0.38    0.25
  -4  10 -14    0.89    0.31
  -5  10  14    0.13    0.25
  -5  10 -14    0.31    0.29
  -6  10  14    0.26    0.27
  -6  10 -14   -0.21    0.25
   0  11  14   -0.06    0.18
  -1  11  14    0.26    0.21
   1  11  14    0.08    0.17
  -2  11  14    0.42    0.25
  -2  11 -14    0.65    0.30
  -3  11  14    0.26    0.23
  -3  11 -14    0.18    0.27
  -4  11  14    0.24    0.25
  -4  11 -14    0.50    0.29
   0  12  14   -0.28    0.18
  -1  12  14   -0.01    0.20
   1  12  14    0.14    0.20
   0   0  15    0.00    0.11
   1   0  15    0.00    0.11
  -1   0  15    0.02    0.12
  -2   0  15   -0.21    0.11
  -3   0  15   -0.17    0.12
  -4   0  15    0.06    0.14
  -4   0 -15    0.17    0.16
  -5   0  15   -0.08    0.14
  -5   0 -15    0.26    0.17
  -6   0  15   -0.10    0.16
  -6   0 -15   -0.18    0.16
  -7   0  15    0.20    0.19
  -7   0 -15    0.12    0.18
  -8   0  15    0.06    0.19
  -8   0 -15   -0.32    0.17
  -9   0 -15    0.21    0.22
  -9   0  15    0.40    0.22
 -10   0  15   -0.21    0.20
 -10   0 -15   -0.03    0.19
 -11   0 -15   -0.07    0.24
   0  -1  15   -0.06    0.10
   0   1  15   -0.01    0.12
  -1   1  15    2.08    0.24
   1  -1  15    2.15    0.22
  -1  -1  15    2.25    0.22
   1   1  15    1.68    0.21
  -2   1  15    3.44    0.29
  -2  -1  15    3.25    0.27
   2   1  15    3.76    0.30
  -3   1  15    1.04    0.21
  -3  -1  15    0.76    0.17
  -4   1  15   16.87    0.64
  -4  -1 -15   16.54    0.62
  -4  -1  15   16.77    0.63
  -5   1  15    0.07    0.16
  -5  -1 -15    0.17    0.17
  -5  -1  15    0.42    0.18
  -5   1 -15   -0.09    0.16
  -6  -1 -15    0.16    0.16
  -6   1  15   -0.19    0.16
  -6   1 -15    0.05    0.17
  -6  -1  15    0.34    0.18
  -6   1 -15    0.01    0.09
  -7   1  15    0.69    0.22
  -7  -1 -15    0.91    0.25
  -7  -1  15    0.90    0.25
  -7   1 -15    0.64    0.23
  -8  -1 -15    0.24    0.22
  -8   1  15    0.31    0.20
  -8   1 -15    0.04    0.18
  -8  -1  15   -0.23    0.18
  -9   1  15    0.54    0.26
  -9  -1 -15    0.23    0.21
  -9  -1 -15    0.47    0.24
  -9  -1  15    0.06    0.22
  -9   1 -15    0.35    0.25
 -10  -1 -15   -0.10    0.20
 -10  -1 -15    0.67    0.25
 -10   1  15    0.26    0.25
 -10   1 -15   -0.22    0.21
 -10  -1  15    1.03    0.31
   0   2  15    2.62    0.26
   0  -2  15    2.37    0.22
  -1   2  15    1.00    0.19
   1   2  15    0.90    0.17
  -1  -2  15    1.10    0.17
  -2   2  15    0.98    0.19
   2   2  15    0.84    0.19
  -2  -2  15    0.51    0.15
  -3  -2 -15    1.26    0.20
  -3   2  15    0.98    0.20
  -3  -2  15    1.10    0.19
  -4  -2 -15    1.21    0.22
  -4   2  15    1.00    0.21
  -4  -2  15    1.49    0.23
  -5  -2 -15   -0.10    0.14
  -5   2  15    0.14    0.16
  -5   2 -15    0.10    0.11
  -5  -2  15   -0.05    0.14
  -6   2  15    0.11    0.18
  -6  -2 -15    0.06    0.16
  -6  -2  15    0.01    0.16
  -6   2 -15    0.41    0.20
  -6   2 -15    0.21    0.11
  -7  -2 -15    0.37    0.19
  -7   2  15    0.44    0.21
  -7   2 -15    0.69    0.24
  -7  -2  15    0.30    0.20
  -7   2 -15    0.28    0.13
  -8   2  15    2.11    0.33
  -8  -2 -15    1.99    0.34
  -8  -2 -15    1.87    0.31
  -8  -2  15    2.20    0.33
  -8   2 -15    1.87    0.32
  -9  -2 -15    1.65    0.32
  -9  -2 -15    1.58    0.31
  -9   2  15    1.91    0.36
  -9   2 -15    1.57    0.32
  -9  -2  15    1.62    0.33
 -10   2  15    1.65    0.35
 -10  -2 -15    2.60    0.41
 -10  -2 -15    1.54    0.32
 -10  -2  15    2.14    0.40
 -10   2 -15    1.54    0.34
   0   3  15   -0.14    0.13
   0  -3  15    0.03    0.10
  -1   3  15    0.74    0.18
   1   3  15    0.74    0.18
  -1  -3  15    0.75    0.15
  -2   3  15    1.59    0.24
  -2  -3  15    1.68    0.20
   2   3  15    1.59    0.24
  -3   3  15    2.28    0.28
  -3  -3 -15    2.07    0.24
  -3  -3  15    1.82    0.22
   3   3  15    1.52    0.24
  -4  -3 -15    7.75    0.41
  -4   3  15    8.58    0.47
  -4  -3  15    8.22    0.42
  -4   3 -15    7.64    0.38
  -5  -3 -15    2.23    0.28
  -5   3  15    1.81    0.27
  -5   3 -15    2.74    0.27
  -5  -3  15    2.66    0.29
  -6  -3 -15    1.39    0.27
  -6   3  15    0.61    0.22
  -6  -3  15    0.93    0.22
  -6   3 -15    1.09    0.19
  -7   3  15    4.57    0.44
  -7  -3 -15    4.33    0.41
  -7  -3  15    4.46    0.44
  -7   3 -15    5.01    0.35
  -8  -3 -15    0.35    0.22
  -8   3  15    0.15    0.21
  -8  -3 -15    0.14    0.20
  -8   3 -15    0.48    0.17
  -8  -3  15    0.24    0.20
  -8   3 -15   -0.05    0.22
  -9  -3 -15    0.98    0.29
  -9   3  15    1.16    0.29
  -9  -3 -15    0.90    0.28
  -9   3 -15    0.01    0.22
  -9  -3  15    0.93    0.29
 -10  -3 -15    0.41    0.25
 -10  -3 -15    0.86    0.30
 -10   3  15    1.34    0.34
 -10   3 -15    1.05    0.31
 -10  -3  15    1.06    0.31
   0  -4  15    2.77    0.22
   0   4  15    2.40    0.27
  -1   4  15    0.36    0.16
   1   4  15    0.54    0.17
  -1  -4  15    0.36    0.12
  -2  -4 -15    6.12    0.31
  -2   4  15    5.16    0.36
   2   4  15    4.99    0.37
   2   4  15    5.62    0.22
  -2  -4  15    5.11    0.30
  -3  -4 -15    1.71    0.22
  -3   4  15    1.76    0.25
  -3   4 -15    1.60    0.23
   3   4  15    1.75    0.26
  -3  -4  15    1.79    0.21
  -4  -4 -15    5.62    0.35
  -4   4  15    5.50    0.39
  -4  -4  15    5.32    0.36
  -4   4 -15    5.37    0.36
   4   4  15    5.08    0.39
  -5  -4 -15    0.25    0.17
  -5   4  15    0.16    0.17
  -5   4 -15    0.20    0.16
  -5  -4  15   -0.05    0.15
  -6  -4 -15    9.35    0.52
  -6   4  15    8.82    0.54
  -6  -4  15   10.21    0.53
  -6   4 -15   10.63    0.50
  -7   4  15    0.70    0.24
  -7  -4 -15    0.63    0.23
  -7   4 -15    0.61    0.20
  -7  -4  15    0.91    0.24
  -8   4  15    1.46    0.30
  -8  -4 -15    0.93    0.26
  -8  -4 -15    1.24    0.29
  -8   4 -15    1.80    0.27
  -8  -4  15    1.06    0.27
  -9  -4 -15    1.96    0.34
  -9   4  15    2.22    0.37
  -9  -4 -15    2.26    0.38
  -9  -4  15    1.90    0.34
 -10   4  15    2.33    0.39
 -10  -4 -15    2.45    0.41
 -10  -4 -15    3.11    0.45
 -10  -4  15    1.69    0.35
   0   5  15    0.00    0.13
   0  -5  15    0.05    0.09
  -1   5  15   12.72    0.54
  -1  -5  15   12.40    0.43
   1   5  15   13.71    0.56
   1   5  15   12.06    0.43
  -2  -5 -15   11.63    0.42
  -2   5  15   11.32    0.52
   2   5  15   11.94    0.54
  -2  -5  15   11.19    0.42
   2   5  15   10.49    0.36
  -3   5  15   12.38    0.56
  -3  -5 -15   13.33    0.50
   3   5  15   13.40    0.34
   3   5  15   14.03    0.59
  -3  -5  15   13.82    0.50
  -3   5 -15   13.61    0.58
  -4   5  15    6.55    0.42
  -4  -5 -15    5.76    0.37
   4   5  15    5.97    0.42
  -4   5 -15    6.18    0.41
  -4  -5  15    6.11    0.37
  -5   5  15    0.70    0.21
  -5  -5 -15    0.47    0.19
  -5  -5  15    0.57    0.18
  -5   5 -15    0.48    0.20
   5   5  15    0.38    0.20
  -6  -5 -15    0.37    0.19
  -6   5  15    0.00    0.17
  -6  -5  15   -0.07    0.16
  -6   5 -15    0.15    0.18
  -7  -5 -15    0.98    0.26
  -7   5  15    0.78    0.24
  -7   5 -15    0.91    0.23
  -7  -5  15    0.60    0.23
  -8  -5 -15    0.20    0.21
  -8   5  15   -0.01    0.18
  -8  -5 -15   -0.07    0.19
  -8   5 -15   -0.06    0.16
  -8  -5  15    0.14    0.20
  -9  -5 -15    0.31    0.23
  -9   5  15    0.56    0.26
  -9  -5 -15    0.27    0.24
  -9  -5  15    0.38    0.23
  -9   5 -15    0.34    0.20
   0   6  15    3.09    0.31
   0  -6  15    3.53    0.22
   0   6  15    3.58    0.28
  -1   6  15    0.14    0.15
  -1   6  15    0.01    0.14
   1   6  15   -0.01    0.14
   1   6  15    0.16    0.11
  -1  -6  15   -0.01    0.09
  -2   6  15    1.34    0.22
  -2  -6 -15    1.85    0.19
   2   6  15    1.38    0.16
   2   6  15    1.52    0.24
  -2   6 -15    1.52    0.26
  -2  -6  15    1.57    0.19
  -3  -6 -15    2.62    0.25
  -3   6  15    2.17    0.27
  -3   6 -15    2.42    0.31
   3   6  15    2.13    0.28
  -3  -6  15    2.33    0.24
  -4   6  15   10.56    0.51
  -4  -6 -15    9.48    0.45
   4   6  15    9.46    0.50
  -4  -6  15    9.43    0.44
  -4   6 -15    8.83    0.53
  -5  -6 -15    1.10    0.23
  -5   6  15    0.61    0.21
  -5  -6  15    1.05    0.21
   5   6  15    0.51    0.22
  -5   6 -15    1.05    0.24
  -6  -6 -15    1.15    0.26
  -6   6  15    1.81    0.30
  -6   6 -15    1.46    0.28
  -6  -6  15    1.97    0.29
   6   6  15    1.79    0.30
  -7   6  15   -0.05    0.16
  -7  -6 -15   -0.07    0.18
  -7  -6  15   -0.11    0.17
   7   6  15    0.00    0.19
  -7   6 -15    0.09    0.18
  -8   6  15    0.64    0.25
  -8  -6 -15    0.77    0.27
  -8  -6 -15    0.50    0.24
  -8   6 -15    0.75    0.25
  -8  -6  15    0.39    0.25
  -9  -6 -15    0.40    0.27
  -9   6  15    0.10    0.21
  -9  -6 -15    0.04    0.23
  -9   6 -15    0.18    0.20
  -9  -6  15    0.52    0.26
   0   7  15    0.02    0.14
   0   7  15    0.15    0.14
  -1   7  15    2.75    0.29
  -1   7  15    2.70    0.31
   1   7  15    2.72    0.26
   1   7  15    3.11    0.31
  -2  -7 -15    9.08    0.36
  -2   7  15    8.89    0.48
  -2   7  15    8.93    0.45
   2   7  15    8.92    0.47
   2   7  15    8.78    0.38
  -2   7 -15    8.71    0.54
  -3   7  15    0.40    0.20
  -3   7  15    0.89    0.20
  -3  -7 -15    0.94    0.17
  -3   7 -15    0.72    0.24
   3   7  15    1.03    0.22
  -3  -7  15    0.70    0.16
  -4  -7 -15    3.07    0.30
  -4   7  15    2.51    0.34
  -4   7  15    2.43    0.29
  -4   7 -15    1.92    0.31
  -4  -7  15    3.33    0.30
   4   7  15    2.77    0.32
  -5   7  15    3.13    0.33
  -5  -7 -15    3.22    0.33
   5   7  15    2.84    0.34
  -5  -7  15    3.63    0.33
  -5   7 -15    3.57    0.40
  -6  -7 -15    1.11    0.26
  -6   7  15    1.07    0.24
  -6   7 -15    0.95    0.27
   6   7  15    1.11    0.26
  -6  -7  15    1.28    0.25
  -7  -7 -15    0.35    0.22
  -7   7  15    0.53    0.20
   7   7  15    0.41    0.22
  -7  -7  15    0.12    0.19
  -7   7 -15    0.18    0.22
  -8  -7 -15    0.70    0.27
  -8   7  15    0.64    0.24
  -8   7 -15    0.92    0.27
   8   7  15    1.21    0.30
  -8  -7  15    0.59    0.23
   0   8  15    1.65    0.25
   0   8  15    2.11    0.26
  -1   8  15    3.66    0.31
  -1   8  15    4.17    0.38
   1   8  15    4.56    0.34
   1   8  15    4.06    0.32
  -2   8  15    3.65    0.38
  -2   8  15    4.01    0.32
   2   8  15    4.18    0.33
  -2   8 -15    3.82    0.42
   2   8  15    4.20    0.29
  -3   8  15    2.31    0.27
  -3   8  15    3.79    0.42
  -3   8 -15    2.58    0.39
   3   8  15    2.30    0.29
  -4   8  15    1.52    0.23
  -4  -8 -15    2.12    0.26
  -4   8  15    1.72    0.31
   4   8  15    1.90    0.28
  -4   8 -15    2.34    0.36
  -5   8  15    0.17    0.23
  -5   8  15    0.64    0.19
  -5  -8 -15    0.27    0.17
   5   8  15    0.27    0.20
  -5   8 -15    0.18    0.22
  -6   8  15   -0.15    0.21
  -6  -8 -15    0.05    0.17
  -6   8  15    0.33    0.17
  -6   8 -15    0.04    0.21
   6   8  15   -0.03    0.17
  -7  -8 -15   -0.24    0.18
  -7   8  15    0.07    0.17
  -7   8  15    0.28    0.26
   7   8  15    0.14    0.20
  -7  -8  15   -0.16    0.18
  -7   8 -15    0.15    0.22
  -8   8  15    0.50    0.29
  -8  -8 -15    0.01    0.21
  -8   8  15    0.36    0.21
   8   8  15    0.28    0.23
  -8  -8  15    0.53    0.23
  -8   8 -15    0.02    0.22
   0   9  15   -0.03    0.14
   0   9  15   -0.24    0.10
  -1   9  15    0.25    0.14
  -1   9  15    0.56    0.21
   1   9  15    0.18    0.16
   1   9  15    0.24    0.14
  -2   9  15    0.09    0.12
  -2   9  15    0.38    0.20
   2   9  15    0.45    0.16
   2   9  15    0.26    0.15
  -2   9 -15    0.46    0.24
  -3   9  15    0.27    0.14
  -3   9  15    0.08    0.20
  -3   9 -15    0.14    0.22
   3   9  15    0.19    0.16
  -4   9  15    2.32    0.26
  -4   9  15    2.00    0.35
  -4   9 -15    1.98    0.36
   4   9  15    2.20    0.29
  -5   9  15    0.97    0.20
  -5   9  15    0.91    0.28
   5   9  15    0.55    0.20
  -5   9 -15    0.57    0.26
  -6  -9 -15    0.90    0.25
  -6   9  15    0.73    0.30
  -6   9  15    0.63    0.20
   6   9  15    0.54    0.22
  -6   9 -15    0.48    0.27
  -7   9  15    5.03    0.56
  -7  -9 -15    6.68    0.56
  -7   9 -15    5.81    0.58
   7   9  15    5.18    0.44
   0  10  15   -0.21    0.16
  -1  10  15    2.80    0.36
   1  10  15    1.97    0.29
  -2  10  15    0.36    0.21
  -2  10 -15    0.13    0.25
  -3  10  15    0.39    0.23
  -3  10 -15    0.41    0.26
  -4  10  15    2.37    0.38
  -4  10 -15    2.35    0.42
  -5  10  15    3.60    0.46
  -5  10 -15    4.05    0.53
   0  11  15   -0.10    0.19
  -1  11  15    0.42    0.22
   1  11  15    0.40    0.20
  -2  11  15    0.41    0.25
  -2  11 -15    0.81    0.32
  -3  11  15   -0.05    0.22
  -3  11 -15   -0.16    0.23
  -4  11  15    0.14    0.25
  -4  11 -15    0.44    0.30
   0   0  16   12.82    0.51
   1   0  16    5.60    0.35
  -1   0  16    5.55    0.34
  -2   0  16    1.56    0.22
  -3   0  16    1.19    0.22
  -4   0  16    5.62    0.40
  -5   0  16   -0.18    0.15
  -5   0 -16    0.24    0.18
  -6   0  16   16.26    0.70
  -6   0 -16   16.08    0.69
  -7   0 -16    0.82    0.22
  -7   0  16    1.20    0.27
  -8   0 -16    1.12    0.30
  -8   0  16    1.01    0.26
  -9   0 -16    0.03    0.20
  -9   0  16    0.53    0.24
 -10   0 -16    1.24    0.34
 -10   0  16    1.21    0.33
   0   1  16    0.06    0.13
   0  -1  16    0.19    0.12
   1  -1  16    9.66    0.42
  -1   1  16    9.51    0.45
   1   1  16    9.60    0.45
  -1  -1  16   10.34    0.44
  -2   1  16    0.85    0.19
   2   1  16    1.38    0.22
  -2  -1  16    1.79    0.23
  -3   1  16   16.29    0.62
  -3  -1  16   14.68    0.58
  -4   1  16    3.23    0.34
  -4  -1 -16    3.36    0.33
  -4  -1  16    3.28    0.32
  -5   1  16   11.92    0.57
  -5  -1 -16   13.12    0.58
  -5  -1  16   12.27    0.57
  -6  -1 -16    1.20    0.25
  -6   1  16    1.04    0.24
  -6   1 -16    1.11    0.26
  -6  -1  16    1.13    0.24
  -7   1  16    0.22    0.20
  -7  -1 -16    0.84    0.23
  -7   1 -16    0.56    0.24
  -7  -1  16    0.76    0.26
  -8   1  16    6.36    0.52
  -8  -1 -16    7.95    0.54
  -8   1 -16    8.13    0.55
  -8  -1  16    7.18    0.53
  -9   1  16    0.46    0.25
  -9  -1 -16    0.45    0.25
  -9   1 -16    0.61    0.25
  -9  -1  16    1.42    0.31
 -10   1  16    3.78    0.49
 -10  -1 -16    4.20    0.51
 -10  -1  16    3.62    0.48
 -10   1 -16    4.64    0.51
   0  -2  16   26.17    0.77
   0   2  16   29.18    0.85
  -1   2  16    0.38    0.16
  -1  -2  16    0.58    0.15
   1   2  16    0.07    0.13
  -2   2  16    0.14    0.15
  -2  -2  16    0.29    0.14
   2   2  16    0.41    0.17
  -3  -2 -16    6.30    0.36
  -3   2  16    5.26    0.38
  -3  -2  16    5.92    0.35
  -4  -2 -16    1.71    0.24
  -4   2  16    1.58    0.25
  -4  -2  16    1.70    0.25
  -5  -2 -16    0.30    0.18
  -5   2  16    0.25    0.18
  -5  -2  16    0.22    0.17
  -6  -2 -16    0.27    0.19
  -6   2  16    0.51    0.21
  -6  -2  16    0.67    0.22
  -6   2 -16    0.44    0.13
  -7  -2 -16    0.12    0.19
  -7   2  16    0.34    0.21
  -7  -2  16   -0.07    0.18
  -7   2 -16    0.12    0.12
  -7   2 -16   -0.21    0.17
  -8  -2 -16    2.46    0.36
  -8   2  16    1.34    0.30
  -8   2 -16    1.75    0.34
  -8  -2  16    1.43    0.30
  -9   2  16    0.64    0.27
  -9  -2 -16    0.49    0.24
  -9   2 -16    1.37    0.34
  -9  -2  16    1.19    0.31
 -10  -2 -16    1.88    0.35
 -10   2  16    2.16    0.39
 -10  -2  16    2.41    0.40
 -10   2 -16    2.93    0.45
   0  -3  16    0.05    0.11
   0   3  16    0.12    0.15
  -1  -3  16   10.41    0.42
   1   3  16   10.86    0.50
  -2   3  16   36.74    1.05
   2   3  16   37.52    1.06
  -2  -3  16   36.18    0.97
  -3   3  16   15.11    0.61
  -3  -3 -16   15.37    0.56
  -3  -3  16   14.80    0.56
   3   3  16   15.07    0.62
  -4  -3 -16    4.83    0.36
  -4   3  16    4.73    0.38
  -4  -3  16    5.06    0.35
  -5  -3 -16    2.11    0.28
  -5   3  16    2.31    0.30
  -5   3 -16    2.39    0.25
  -5  -3  16    2.07    0.28
  -6   3  16   -0.31    0.15
  -6  -3 -16    0.16    0.17
  -6  -3  16   -0.17    0.15
  -6   3 -16   -0.21    0.11
  -7   3  16   -0.22    0.18
  -7  -3 -16    0.14    0.18
  -7   3 -16    0.09    0.14
  -7  -3  16   -0.21    0.17
  -8   3  16    0.12    0.21
  -8  -3 -16   -0.03    0.19
  -8  -3  16    0.13    0.20
  -9   3  16    0.66    0.27
  -9  -3 -16    0.19    0.21
  -9   3 -16    0.39    0.27
  -9  -3  16    0.69    0.26
 -10  -3 -16    2.01    0.37
 -10   3  16    1.82    0.37
 -10  -3 -16    1.15    0.33
 -10   3 -16    1.37    0.35
 -10  -3  16    1.37    0.35
   0   4  16   72.44    1.76
   0  -4  16   74.86    1.63
  -1   4  16    3.29    0.31
   1   4  16    2.77    0.29
  -1  -4  16    2.87    0.24
  -2   4  16    6.14    0.40
   2   4  16    5.64    0.39
  -2  -4  16    6.11    0.34
   2   4  16    6.08    0.24
  -3  -4 -16   18.02    0.61
  -3   4  16   18.18    0.69
  -3  -4  16   18.32    0.62
   3   4  16   18.61    0.71
  -4  -4 -16   11.73    0.51
  -4   4  16   10.96    0.54
  -4  -4  16   11.98    0.52
   4   4  16   10.52    0.55
  -4   4 -16   11.35    0.51
  -5   4  16   13.86    0.64
  -5  -4 -16   13.64    0.59
  -5   4 -16   14.35    0.58
  -5  -4  16   13.86    0.59
  -6   4  16    4.03    0.41
  -6  -4 -16    4.22    0.41
  -6  -4  16    4.20    0.40
  -6   4 -16    3.93    0.35
  -7  -4 -16    2.37    0.33
  -7   4  16    2.22    0.34
  -7  -4  16    2.35    0.33
  -7   4 -16    2.50    0.30
  -8   4  16    0.20    0.23
  -8  -4 -16    0.37    0.23
  -8  -4  16    0.35    0.22
  -8   4 -16    0.46    0.19
  -9  -4 -16   -0.27    0.17
  -9   4  16    0.41    0.25
  -9  -4  16   -0.05    0.23
 -10  -4 -16    0.67    0.30
 -10  -4 -16    0.08    0.21
 -10   4  16    0.93    0.30
 -10  -4  16    1.05    0.31
   0  -5  16    0.06    0.10
   0   5  16    0.16    0.15
  -1   5  16    1.52    0.25
  -1  -5  16    1.22    0.17
   1   5  16    0.78    0.21
   1   5  16    1.09    0.16
  -2   5  16   20.79    0.75
   2   5  16   20.99    0.56
   2   5  16   21.83    0.77
  -2  -5  16   21.33    0.64
  -3   5  16    5.64    0.39
  -3  -5 -16    5.49    0.34
   3   5  16    5.64    0.40
  -3  -5  16    5.50    0.33
  -3   5 -16    5.38    0.40
  -4   5  16    9.99    0.53
  -4  -5 -16    9.19    0.46
   4   5  16    9.85    0.54
  -4  -5  16   10.35    0.47
  -4   5 -16   10.48    0.52
  -5   5  16    1.90    0.29
  -5  -5 -16    1.98    0.27
  -5   5 -16    2.54    0.31
   5   5  16    1.51    0.28
  -5  -5  16    2.25    0.29
  -6   5  16    2.04    0.32
  -6  -5 -16    2.31    0.31
  -6  -5  16    1.64    0.27
  -6   5 -16    1.74    0.29
  -7   5  16    5.94    0.47
  -7  -5 -16    6.11    0.46
  -7   5 -16    6.55    0.46
  -7  -5  16    5.26    0.47
  -8  -5 -16    0.82    0.26
  -8   5  16    0.22    0.23
  -8   5 -16    0.80    0.23
  -8  -5  16    0.00    0.20
  -9   5  16    0.51    0.26
  -9  -5 -16    0.57    0.28
  -9  -5  16    0.20    0.24
   0   6  16    1.98    0.27
   0   6  16    1.61    0.22
   0  -6  16    1.99    0.19
  -1   6  16    0.05    0.14
  -1   6  16    0.00    0.15
   1   6  16    0.09    0.11
   1   6  16    0.04    0.15
  -1  -6  16   -0.02    0.10
  -2  -6 -16    2.62    0.23
  -2   6  16    2.71    0.31
   2   6  16    2.58    0.31
  -2  -6  16    2.68    0.23
   2   6  16    2.78    0.21
  -3   6  16   16.04    0.65
  -3  -6 -16   16.09    0.57
  -3  -6  16   16.67    0.57
  -3   6 -16   17.32    0.70
   3   6  16   15.45    0.66
  -4   6  16    7.75    0.47
  -4  -6 -16    7.86    0.41
  -4   6 -16    7.78    0.49
   4   6  16    6.85    0.47
  -4  -6  16    6.50    0.39
  -5  -6 -16    3.99    0.36
  -5   6  16    3.90    0.38
  -5   6 -16    3.95    0.40
  -5  -6  16    4.60    0.37
   5   6  16    4.17    0.42
  -6   6  16    0.15    0.19
  -6  -6 -16    0.28    0.19
  -6   6 -16    0.13    0.19
  -6  -6  16    0.03    0.19
   6   6  16    0.33    0.21
  -7  -6 -16   -0.30    0.16
  -7   6  16   -0.17    0.16
  -7   6 -16   -0.13    0.16
   7   6  16   -0.24    0.18
  -7  -6  16    0.25    0.20
  -8   6  16    0.30    0.22
  -8  -6 -16    0.32    0.22
  -8   6 -16    0.16    0.21
  -8  -6  16    0.39    0.24
  -9  -6 -16    0.28    0.24
  -9   6  16   -0.13    0.19
  -9   6 -16    0.07    0.19
  -9  -6  16    0.07    0.22
   0   7  16   -0.02    0.14
   0   7  16   -0.03    0.12
  -1   7  16    0.45    0.17
  -1   7  16    0.40    0.17
   1   7  16    0.18    0.14
   1   7  16    0.45    0.18
  -2   7  16    0.39    0.17
  -2   7  16    0.67    0.21
  -2  -7 -16    0.44    0.13
   2   7  16    0.63    0.14
   2   7  16    0.58    0.19
  -3  -7 -16    1.39    0.21
  -3   7  16    1.31    0.24
  -3   7  16    0.50    0.22
  -3   7 -16    0.76    0.24
   3   7  16    1.27    0.25
  -3  -7  16    1.13    0.20
  -4   7  16    0.23    0.16
  -4  -7 -16    0.11    0.15
   4   7  16    0.35    0.19
  -4  -7  16    0.28    0.15
  -4   7 -16    0.09    0.19
  -5   7  16    6.12    0.43
  -5  -7 -16    6.98    0.44
  -5  -7  16    6.47    0.42
  -5   7 -16    6.86    0.52
   5   7  16    6.37    0.46
  -6   7  16    1.37    0.26
  -6  -7 -16    1.59    0.28
  -6  -7  16    1.18    0.26
   6   7  16    1.02    0.26
  -6   7 -16    1.08    0.28
  -7   7  16    0.21    0.20
  -7  -7 -16    0.69    0.23
  -7  -7  16    0.12    0.19
  -7   7 -16    0.41    0.24
   7   7  16    0.24    0.21
  -8  -7 -16    0.23    0.23
  -8   7  16    0.54    0.23
   8   7  16    0.25    0.24
  -8   7 -16    0.10    0.21
  -8  -7  16    0.12    0.21
   0   8  16    0.28    0.16
   0   8  16    0.61    0.19
  -1   8  16    0.17    0.16
  -1   8  16   -0.02    0.13
   1   8  16   -0.15    0.12
   1   8  16   -0.04    0.14
  -2   8  16    6.50    0.40
  -2   8  16    6.15    0.45
   2   8  16    6.08    0.35
   2   8  16    6.68    0.42
  -3   8  16    0.36    0.17
  -3   8  16    0.33    0.20
   3   8  16    0.57    0.20
  -3   8 -16    0.55    0.24
  -4  -8 -16    0.00    0.14
  -4   8  16    0.01    0.14
  -4   8  16    0.22    0.21
   4   8  16   -0.08    0.17
  -4   8 -16   -0.10    0.19
  -5   8  16    0.20    0.17
  -5  -8 -16    0.11    0.16
  -5   8  16    0.27    0.23
   5   8  16   -0.09    0.17
  -5   8 -16   -0.11    0.19
  -6  -8 -16    0.84    0.23
  -6   8  16    1.34    0.32
  -6   8  16    0.85    0.23
  -6   8 -16    0.98    0.29
   6   8  16    0.95    0.25
  -7   8  16    0.03    0.25
  -7  -8 -16    0.11    0.20
  -7   8  16   -0.03    0.16
  -7   8 -16   -0.17    0.19
   7   8  16    0.12    0.20
   0   9  16   -0.19    0.11
   0   9  16   -0.01    0.14
  -1   9  16    2.83    0.27
  -1   9  16    2.23    0.32
   1   9  16    2.74    0.29
   1   9  16    3.17    0.32
  -2   9  16    0.17    0.13
  -2   9  16    0.26    0.19
   2   9  16    0.19    0.15
  -3   9  16    1.39    0.22
  -3   9  16    0.82    0.25
  -3   9 -16    1.82    0.35
   3   9  16    1.37    0.24
  -4   9  16    4.84    0.50
  -4   9  16    4.82    0.35
  -4   9 -16    5.19    0.54
   4   9  16    4.48    0.39
  -5   9  16    4.48    0.51
  -5   9  16    4.40    0.36
  -5   9 -16    4.67    0.50
   5   9  16    4.47    0.41
  -6   9  16    0.10    0.16
  -6   9  16    0.16    0.24
  -6  -9 -16    0.07    0.18
  -6   9 -16    0.42    0.25
   6   9  16    0.02    0.17
   0  10  16    0.91    0.24
  -1  10  16   -0.08    0.17
   1  10  16   -0.11    0.14
  -2  10  16    0.69    0.25
  -3  10  16    0.02    0.22
  -3  10 -16    0.58    0.28
  -4  10  16    0.66    0.27
  -4  10 -16    0.72    0.29
  -5  10  16    0.11    0.24
  -5  10 -16   -0.01    0.24
   0  11  16    0.16    0.19
  -1  11  16    0.12    0.21
  -2  11  16    0.47    0.24
  -3  11  16    1.44    0.33
  -3  11 -16    1.17    0.36
   0   0  17    0.01    0.13
   1   0  17   -0.05    0.12
  -1   0  17   -0.07    0.13
  -2   0  17   -0.10    0.13
  -3   0  17    0.18    0.16
  -4   0  17    0.29    0.18
  -5   0  17   -0.10    0.16
  -5   0 -17    0.07    0.17
  -6   0  17   -0.15    0.17
  -6   0 -17    0.19    0.18
  -7   0 -17    0.17    0.19
  -7   0  17    0.09    0.19
  -8   0  17    0.35    0.22
  -8   0 -17    0.09    0.20
  -9   0 -17   -0.20    0.21
  -9   0  17   -0.11    0.21
 -10   0  17    0.18    0.25
 -10   0 -17    0.53    0.26
   0   1  17    0.13    0.14
   0  -1  17   -0.12    0.11
   1  -1  17    1.67    0.23
  -1   1  17    1.41    0.22
  -1  -1  17    1.35    0.20
   1   1  17    1.25    0.22
  -2   1  17    6.50    0.39
  -2  -1  17    6.96    0.39
   2   1  17    6.48    0.40
  -3   1  17   12.98    0.56
  -3  -1  17   12.55    0.54
  -4   1  17    5.43    0.41
  -4  -1  17    6.30    0.40
  -5   1  17    4.86    0.40
  -5  -1 -17    4.64    0.38
  -5  -1  17    4.70    0.39
  -6   1  17    3.44    0.39
  -6  -1 -17    3.44    0.37
  -6  -1  17    4.19    0.41
  -6   1 -17    3.27    0.38
  -7  -1 -17    2.63    0.37
  -7   1  17    2.83    0.38
  -7   1 -17    3.66    0.43
  -7  -1  17    2.45    0.33
  -8   1  17   -0.10    0.20
  -8  -1 -17   -0.01    0.20
  -8   1 -17    0.39    0.23
  -8  -1  17   -0.10    0.20
  -9   1  17    2.33    0.39
  -9  -1 -17    2.36    0.41
  -9   1 -17    3.07    0.43
  -9  -1  17    3.14    0.44
 -10  -1 -17    0.81    0.30
 -10   1  17    1.22    0.33
 -10   1 -17    0.85    0.32
 -10  -1  17    1.03    0.31
   0  -2  17   10.80    0.45
   0   2  17    9.98    0.48
   1  -2  17    4.33    0.30
  -1   2  17    4.03    0.33
  -1  -2  17    5.20    0.32
   1   2  17    5.09    0.35
  -2   2  17    3.42    0.32
   2   2  17    3.68    0.34
  -2  -2  17    3.84    0.30
  -3   2  17    5.48    0.39
   3   2  17    5.89    0.40
  -3  -2  17    6.18    0.37
  -4   2  17   -0.05    0.15
  -4  -2 -17    0.17    0.15
  -4  -2  17   -0.02    0.14
  -5   2  17    0.12    0.17
  -5  -2 -17    0.07    0.16
  -5  -2  17    0.16    0.17
  -6   2  17    0.24    0.19
  -6  -2 -17    0.18    0.19
  -6  -2  17   -0.06    0.17
  -7  -2 -17    0.75    0.24
  -7   2  17    0.83    0.26
  -7  -2  17    0.60    0.24
  -8   2  17    0.24    0.23
  -8  -2 -17    0.18    0.19
  -8   2 -17    0.03    0.21
  -8  -2  17    0.24    0.23
  -9   2  17   -0.08    0.22
  -9  -2 -17    0.22    0.21
  -9  -2  17   -0.19    0.20
  -9   2 -17   -0.02    0.22
 -10  -2 -17    0.35    0.25
 -10   2  17    0.31    0.26
 -10  -2  17   -0.16    0.23
 -10   2 -17    0.22    0.26
   0   3  17   -0.17    0.14
   0  -3  17    0.18    0.12
  -1   3  17    0.99    0.22
   1   3  17    0.99    0.21
  -1  -3  17    1.06    0.18
  -2   3  17    2.93    0.30
  -2  -3  17    3.49    0.29
   2   3  17    2.90    0.31
  -3   3  17    0.71    0.22
  -3  -3 -17    1.22    0.22
  -3  -3  17    0.96    0.19
   3   3  17    0.96    0.23
  -4   3  17    9.80    0.52
  -4  -3 -17    9.63    0.47
  -4  -3  17    9.43    0.48
  -5  -3 -17    9.84    0.52
  -5   3  17   10.21    0.56
  -5  -3  17   10.81    0.54
  -5   3 -17   11.21    0.47
  -6   3  17    0.53    0.22
  -6  -3 -17    0.30    0.19
  -6  -3  17    0.41    0.20
  -6   3 -17    0.25    0.15
  -7   3  17    0.36    0.21
  -7  -3 -17    0.38    0.20
  -7  -3  17    0.29    0.21
  -7   3 -17    0.35    0.16
  -8  -3 -17   -0.02    0.20
  -8   3  17   -0.01    0.21
  -8  -3  17    0.23    0.21
  -9  -3 -17    3.46    0.43
  -9   3  17    3.41    0.44
  -9  -3  17    3.81    0.49
 -10   3  17    1.05    0.33
 -10  -3 -17    1.11    0.32
 -10  -3  17    1.29    0.34
   0   4  17   20.93    0.75
   0  -4  17   21.35    0.64
  -1   4  17    3.78    0.34
   1   4  17    3.48    0.33
  -1  -4  17    4.08    0.28
  -2   4  17   13.16    0.58
   2   4  17   13.50    0.39
   2   4  17   13.42    0.59
  -2  -4  17   12.42    0.50
  -3   4  17    6.85    0.44
  -3  -4 -17    7.51    0.39
  -3  -4  17    6.18    0.37
   3   4  17    7.10    0.45
  -4   4  17    0.44    0.21
  -4  -4 -17    0.40    0.18
  -4  -4  17    0.40    0.18
   4   4  17    0.45    0.21
  -5  -4 -17    3.57    0.36
  -5   4  17    3.31    0.38
  -5   4 -17    3.82    0.34
  -5  -4  17    3.60    0.36
  -6  -4 -17    0.27    0.18
  -6   4  17    0.48    0.22
  -6   4 -17    0.47    0.19
  -6  -4  17    0.78    0.22
  -7  -4 -17    0.14    0.18
  -7   4  17    0.12    0.20
  -7  -4  17    0.01    0.19
  -7   4 -17   -0.07    0.15
  -8  -4 -17    0.35    0.21
  -8   4  17    0.40    0.24
  -8  -4  17    0.22    0.22
  -9  -4 -17    0.26    0.24
  -9   4  17    0.11    0.23
  -9  -4  17    0.18    0.23
   0   5  17    0.13    0.16
   0  -5  17   -0.09    0.09
  -1   5  17    6.40    0.42
  -1  -5  17    5.87    0.32
   1   5  17    5.47    0.40
   1   5  17    7.07    0.32
  -2   5  17   11.68    0.57
   2   5  17   12.72    0.39
  -2  -5  17   11.81    0.47
   2   5  17   12.74    0.59
  -3   5  17   19.06    0.73
  -3  -5 -17   20.07    0.65
  -3  -5  17   19.95    0.66
   3   5  17   19.22    0.74
  -4  -5 -17    7.03    0.41
  -4   5  17    7.48    0.46
   4   5  17    6.42    0.47
  -4  -5  17    6.23    0.40
  -4   5 -17    7.31    0.45
  -5   5  17    1.32    0.27
  -5  -5 -17    1.39    0.24
  -5  -5  17    1.72    0.27
  -5   5 -17    1.55    0.26
   5   5  17    1.50    0.29
  -6   5  17    5.37    0.46
  -6  -5 -17    5.04    0.41
  -6  -5  17    5.13    0.41
   6   5  17    5.06    0.46
  -6   5 -17    5.26    0.41
  -7   5  17    0.51    0.22
  -7  -5 -17    0.05    0.19
  -7  -5  17    0.34    0.21
  -7   5 -17   -0.26    0.15
  -8   5  17    0.07    0.20
  -8  -5 -17    0.13    0.22
  -8  -5  17    0.05    0.21
  -8   5 -17    0.04    0.18
  -9   5  17    0.54    0.26
  -9  -5 -17    0.18    0.24
  -9  -5  17   -0.04    0.22
   0  -6  17   29.81    0.79
   0   6  17   30.26    0.86
   0   6  17   29.64    0.94
  -1   6  17   11.22    0.53
  -1   6  17   10.01    0.49
   1   6  17   10.71    0.42
  -1  -6  17   10.06    0.40
   1   6  17   10.45    0.54
  -2   6  17    9.97    0.52
  -2  -6  17   10.24    0.42
   2   6  17   10.03    0.53
   2   6  17   10.68    0.38
  -3  -6 -17    1.09    0.20
  -3   6  17    0.71    0.20
  -3  -6  17    1.24    0.20
   3   6  17    0.87    0.23
  -4  -6 -17    2.41    0.28
  -4   6  17    1.80    0.29
  -4  -6  17    2.58    0.28
  -4   6 -17    2.67    0.34
   4   6  17    2.68    0.34
  -5   6  17    0.49    0.21
  -5  -6 -17    0.48    0.20
  -5  -6  17    0.64    0.20
  -5   6 -17    0.79    0.23
   5   6  17    0.47    0.22
  -6   6  17   -0.05    0.18
  -6  -6 -17   -0.21    0.15
  -6  -6  17    0.22    0.17
   6   6  17   -0.15    0.18
  -6   6 -17    0.01    0.18
  -7  -6 -17   -0.03    0.17
  -7   6  17    0.07    0.18
  -7   6 -17   -0.07    0.19
   7   6  17    0.02    0.21
  -7  -6  17    0.00    0.20
  -8   6  17    1.39    0.31
  -8  -6 -17    1.37    0.31
  -8  -6  17    0.86    0.27
   8   6  17    0.98    0.29
  -8   6 -17    1.26    0.30
  -9   6  17    0.11    0.22
  -9  -6 -17   -0.05    0.21
  -9  -6  17    0.19    0.23
   0   7  17    0.05    0.15
   0   7  17    0.13    0.14
  -1   7  17    1.24    0.24
  -1   7  17    1.78    0.27
   1   7  17    1.23    0.24
   1   7  17    1.62    0.21
  -2   7  17    0.56    0.19
  -2   7  17    0.45    0.19
   2   7  17    0.48    0.14
   2   7  17    0.13    0.17
  -3   7  17    6.67    0.49
  -3   7  17    6.34    0.43
  -3  -7 -17    6.34    0.35
   3   7  17    6.23    0.44
  -3   7 -17    7.53    0.51
  -4   7  17   -0.04    0.16
  -4  -7 -17   -0.02    0.14
   4   7  17   -0.19    0.17
  -4  -7  17    0.15    0.15
  -4   7 -17    0.22    0.20
  -5   7  17    2.04    0.30
  -5  -7 -17    2.45    0.31
  -5   7 -17    1.68    0.32
  -5  -7  17    2.44    0.30
   5   7  17    1.72    0.31
  -6   7  17   -0.09    0.16
  -6  -7 -17   -0.05    0.16
  -6  -7  17   -0.11    0.16
  -6   7 -17   -0.22    0.18
   6   7  17   -0.01    0.20
  -7   7  17    0.07    0.19
  -7  -7 -17    0.30    0.20
  -7  -7  17    0.20    0.20
  -7   7 -17    0.13    0.20
   7   7  17    0.20    0.22
  -8   7  17    0.39    0.23
  -8  -7 -17   -0.08    0.20
  -8   7 -17   -0.24    0.19
   8   7  17    0.12    0.24
  -8  -7  17    0.00    0.23
   0   8  17    0.07    0.15
   0   8  17    0.12    0.16
  -1   8  17    0.89    0.22
  -1   8  17    1.31    0.23
   1   8  17    1.14    0.23
   1   8  17    1.26    0.21
  -2   8  17    1.86    0.30
  -2   8  17    2.65    0.30
   2   8  17    2.73    0.31
  -3   8  17    1.09    0.22
  -3   8  17    1.16    0.28
   3   8  17    0.77    0.22
  -3   8 -17    1.05    0.28
  -4   8  17    4.04    0.38
  -4   8  17    3.99    0.43
   4   8  17    5.12    0.41
  -4   8 -17    4.28    0.47
  -5  -8 -17    1.40    0.25
  -5   8  17    1.34    0.31
  -5   8  17    1.48    0.26
  -5   8 -17    1.28    0.32
   5   8  17    1.12    0.26
  -6   8  17    1.10    0.24
  -6  -8 -17    1.31    0.27
  -6   8  17    0.88    0.30
   6   8  17    0.99    0.28
  -6   8 -17    1.03    0.31
  -7   8  17    0.85    0.32
  -7   8  17    1.02    0.26
  -7  -8 -17    0.94    0.26
   7   8  17    1.01    0.28
  -7   8 -17    0.69    0.29
   0   9  17    0.02    0.13
   0   9  17   -0.08    0.14
  -1   9  17    4.62    0.44
  -1   9  17    4.38    0.34
   1   9  17    5.02    0.37
   1   9  17    4.70    0.36
  -2   9  17    2.20    0.27
  -2   9  17    2.14    0.33
   2   9  17    1.79    0.26
  -3   9  17    3.01    0.31
  -3   9  17    2.20    0.35
   3   9  17    2.52    0.31
  -3   9 -17    2.47    0.40
  -4   9  17    0.23    0.22
  -4   9  17    0.04    0.15
   4   9  17   -0.17    0.16
  -4   9 -17    0.50    0.27
  -5   9  17    6.02    0.59
  -5   9  17    5.61    0.41
  -5   9 -17    6.10    0.61
   5   9  17    5.19    0.45
  -6   9  17    1.70    0.27
  -6   9  17    1.41    0.34
   6   9  17    1.82    0.30
  -6   9 -17    1.42    0.34
   0  10  17    0.12    0.18
  -1  10  17    0.58    0.22
  -2  10  17    0.03    0.20
   2  10  17   -0.04    0.15
  -3  10  17   -0.09    0.19
   3  10  17    0.01    0.15
  -3  10 -17   -0.43    0.19
  -4  10  17    4.39    0.51
   4  10  17    3.46    0.37
  -4  10 -17    3.76    0.49
  -5  10  17    0.96    0.32
  -5  10 -17    0.70    0.30
   0  11  17   -0.10    0.17
  -1  11  17    0.49    0.24
  -2  11  17    0.48    0.24
   0   0  18   35.87    1.01
   1   0  18    0.22    0.15
  -1   0  18    0.20    0.16
  -2   0  18    3.14    0.30
   2   0  18    2.57    0.29
  -3   0  18   18.99    0.70
  -4   0  18   85.96    2.05
  -5   0  18    1.68    0.28
  -6   0 -18    5.10    0.47
  -6   0  18    4.19    0.42
  -7   0  18    2.53    0.34
  -7   0 -18    2.48    0.34
  -8   0  18    1.72    0.34
  -8   0 -18    2.25    0.35
  -9   0 -18    0.42    0.24
  -9   0  18    0.39    0.27
 -10   0  18    2.09    0.40
 -10   0 -18    1.80    0.39
   0  -1  18    0.14    0.14
   0   1  18    0.15    0.15
  -1   1  18    5.33    0.37
   1  -1  18    4.97    0.34
   1   1  18    5.42    0.37
  -1  -1  18    4.79    0.34
  -2   1  18   11.80    0.53
  -2  -1  18   11.32    0.51
   2   1  18   10.83    0.52
  -3   1  18    0.12    0.17
  -3  -1  18    0.08    0.14
  -4   1  18    2.28    0.31
  -4  -1  18    2.74    0.30
  -5  -1 -18    0.11    0.18
  -5   1  18   -0.04    0.16
  -5  -1  18    0.13    0.18
  -6   1  18    9.61    0.57
  -6  -1 -18    8.89    0.53
  -6  -1  18    9.82    0.55
  -7   1  18    0.27    0.22
  -7  -1 -18    0.21    0.21
  -7  -1  18    0.13    0.20
  -7   1 -18    0.29    0.23
  -8   1  18    0.61    0.25
  -8  -1 -18    0.42    0.25
  -8   1 -18    0.58    0.25
  -8  -1  18    0.42    0.24
  -9   1  18    1.20    0.33
  -9  -1 -18    1.15    0.30
  -9  -1  18    0.67    0.28
  -9   1 -18    1.14    0.31
 -10   1  18    0.29    0.24
 -10  -1 -18    0.04    0.25
 -10   1 -18    0.03    0.22
 -10  -1  18    0.20    0.25
   0  -2  18    0.47    0.15
   0   2  18    0.84    0.20
   1  -2  18    6.44    0.37
  -1   2  18    6.31    0.41
  -1  -2  18    6.27    0.37
   1   2  18    6.65    0.41
  -2   2  18   31.77    0.98
  -2  -2  18   31.02    0.92
   2   2  18   31.96    0.97
  -3   2  18    0.01    0.16
   3   2  18    0.25    0.18
  -3  -2  18    0.29    0.16
  -4   2  18    9.63    0.53
  -4  -2 -18   10.29    0.51
  -4  -2  18    9.39    0.50
  -5   2  18    0.70    0.21
  -5  -2 -18    0.17    0.17
  -5  -2  18    0.49    0.21
  -6   2  18    0.17    0.20
  -6  -2 -18    0.38    0.22
  -6  -2  18    0.16    0.20
  -7  -2 -18    0.21    0.23
  -7   2  18    0.38    0.23
  -7  -2  18    0.32    0.21
  -8   2  18   -0.22    0.20
  -8  -2 -18    0.10    0.20
  -8  -2  18    0.12    0.21
  -9   2  18   -0.15    0.20
  -9  -2 -18    0.13    0.23
  -9   2 -18   -0.30    0.20
  -9  -2  18    0.06    0.22
 -10   2  18    2.60    0.44
 -10  -2 -18    1.80    0.38
 -10   2 -18    1.86    0.41
 -10  -2  18    2.07    0.40
   0   3  18   -0.09    0.16
   0  -3  18    0.18    0.12
   1  -3  18    0.22    0.13
  -1   3  18    0.44    0.18
   1   3  18    0.09    0.17
  -1  -3  18    0.21    0.13
  -2   3  18    0.46    0.19
  -2  -3  18    0.56    0.17
   2   3  18    0.58    0.19
  -3   3  18   -0.08    0.15
  -3  -3  18    0.18    0.15
   3   3  18    0.33    0.18
  -4   3  18   40.51    1.19
  -4  -3 -18   38.15    1.09
  -4  -3  18   40.25    1.13
   4   3  18   40.43    1.19
  -5   3  18    0.26    0.19
  -5  -3 -18    0.09    0.16
  -5  -3  18   -0.16    0.16
  -6   3  18    3.26    0.38
  -6  -3 -18    3.17    0.37
  -6  -3  18    3.22    0.35
  -6   3 -18    3.54    0.31
  -7   3  18    0.75    0.27
  -7  -3 -18    0.32    0.21
  -7  -3  18    0.75    0.24
  -8  -3 -18    0.11    0.20
  -8   3  18    0.00    0.21
  -8  -3  18   -0.18    0.18
  -9  -3 -18    0.59    0.25
  -9   3  18    0.31    0.25
  -9  -3  18    0.81    0.28
   0  -4  18   26.12    0.76
   0   4  18   25.01    0.86
  -1   4  18    5.40    0.40
   1   4  18    5.25    0.41
  -1  -4  18    5.98    0.34
  -2   4  18   28.12    0.91
   2   4  18   27.37    0.66
  -2  -4  18   25.94    0.81
   2   4  18   28.55    0.93
  -3   4  18    0.49    0.21
  -3  -4  18    0.66    0.18
   3   4  18    0.72    0.23
  -4  -4 -18    7.39    0.43
  -4   4  18    8.07    0.49
   4   4  18    7.75    0.50
  -4  -4  18    7.67    0.45
  -5  -4 -18    0.30    0.18
  -5   4  18    0.14    0.18
   5   4  18    0.09    0.19
  -5  -4  18   -0.11    0.16
  -5   4 -18   -0.13    0.14
  -6  -4 -18    0.85    0.23
  -6   4  18    0.92    0.24
  -6   4 -18    1.05    0.22
  -6  -4  18    0.68    0.23
  -7   4  18    1.34    0.30
  -7  -4 -18    1.02    0.26
  -7   4 -18    1.16    0.24
  -7  -4  18    1.23    0.27
  -8  -4 -18    2.86    0.41
  -8   4  18    3.02    0.42
  -8  -4  18    3.46    0.42
  -9   4  18   -0.19    0.23
  -9  -4 -18    0.30    0.23
  -9  -4  18   -0.45    0.20
   0  -5  18   -0.07    0.11
   0   5  18    0.24    0.18
  -1   5  18    0.08    0.18
   1   5  18    0.30    0.13
   1   5  18    0.24    0.19
  -1  -5  18    0.30    0.14
  -2   5  18   -0.09    0.17
  -2  -5  18    0.04    0.13
   2   5  18    0.20    0.19
   2   5  18    0.17    0.10
  -3  -5 -18    2.30    0.27
  -3   5  18    2.51    0.34
  -3  -5  18    2.90    0.29
   3   5  18    2.50    0.33
  -4   5  18    1.38    0.27
  -4  -5 -18    1.06    0.22
  -4  -5  18    1.51    0.25
   4   5  18    1.29    0.28
  -5   5  18    1.27    0.27
  -5  -5 -18    1.12    0.24
  -5   5 -18    1.41    0.25
  -5  -5  18    1.33    0.24
   5   5  18    1.30    0.28
  -6  -5 -18   10.01    0.55
  -6   5  18    8.53    0.56
  -6   5 -18    9.24    0.52
   6   5  18    9.79    0.59
  -6  -5  18    8.35    0.52
  -7  -5 -18    0.07    0.18
  -7   5  18   -0.18    0.19
  -7   5 -18   -0.11    0.17
  -7  -5  18    0.02    0.19
  -8  -5 -18    1.77    0.32
  -8   5  18    1.81    0.34
  -8  -5  18    1.86    0.34
  -8   5 -18    1.41    0.29
  -9  -5 -18    0.35    0.25
  -9   5  18   -0.17    0.21
  -9  -5  18    0.09    0.23
   0   6  18   14.72    0.65
   0  -6  18   15.55    0.52
   0   6  18   14.69    0.56
  -1   6  18    0.42    0.20
   1   6  18    0.64    0.22
   1   6  18    0.74    0.16
  -1  -6  18    0.45    0.14
  -2   6  18    0.79    0.23
   2   6  18    1.28    0.16
  -2  -6  18    1.04    0.18
   2   6  18    1.41    0.27
  -3  -6 -18    1.45    0.22
  -3   6  18    2.38    0.31
   3   6  18    1.24    0.26
  -3  -6  18    1.80    0.24
  -4   6  18    8.98    0.52
  -4  -6 -18    9.41    0.47
   4   6  18    7.90    0.51
  -4  -6  18    9.19    0.48
  -4   6 -18    9.78    0.55
  -5  -6 -18   -0.07    0.14
  -5   6  18    0.05    0.17
  -5   6 -18   -0.03    0.17
   5   6  18   -0.08    0.19
  -5  -6  18   -0.04    0.15
  -6   6  18    0.69    0.23
  -6  -6 -18    1.47    0.27
  -6   6 -18    0.24    0.21
  -6  -6  18    0.68    0.22
   6   6  18    0.49    0.24
  -7  -6 -18    0.11    0.20
  -7   6  18    0.21    0.22
  -7  -6  18    0.13    0.21
  -7   6 -18    0.11    0.19
   7   6  18   -0.02    0.22
  -8  -6 -18    2.13    0.35
  -8   6  18    1.92    0.36
   8   6  18    2.29    0.39
  -8  -6  18    2.83    0.41
  -8   6 -18    2.40    0.36
   0   7  18    0.22    0.18
   0   7  18    0.07    0.14
  -1   7  18   -0.28    0.12
  -1   7  18    0.11    0.17
   1   7  18   -0.02    0.11
   1   7  18    0.09    0.17
  -2   7  18   20.95    0.78
  -2   7  18   21.53    0.80
   2   7  18   22.59    0.82
  -3  -7 -18    2.23    0.25
  -3   7  18    2.20    0.29
  -3   7  18    2.09    0.32
   3   7  18    2.50    0.34
  -4  -7 -18    0.45    0.18
  -4   7  18    0.68    0.22
  -4  -7  18    0.51    0.19
  -4   7 -18    0.46    0.23
   4   7  18    0.39    0.22
  -5   7  18    1.56    0.28
  -5  -7 -18    1.56    0.27
  -5  -7  18    1.36    0.26
   5   7  18    1.01    0.26
  -5   7 -18    1.85    0.32
  -6  -7 -18    0.26    0.19
  -6   7  18    0.45    0.23
   6   7  18    0.44    0.23
  -6  -7  18    0.76    0.24
  -6   7 -18    0.62    0.25
  -7  -7 -18    0.30    0.21
  -7   7  18    0.05    0.20
  -7  -7  18    0.32    0.21
   7   7  18    0.08    0.23
  -7   7 -18    0.22    0.20
  -8   7  18    0.24    0.22
  -8  -7 -18    0.32    0.21
   8   7  18    0.17    0.23
  -8   7 -18   -0.29    0.19
  -8  -7  18   -0.13    0.19
   0   8  18    3.26    0.33
   0   8  18    2.80    0.33
  -1   8  18   -0.33    0.13
  -1   8  18    0.22    0.16
   1   8  18    0.07    0.12
   1   8  18    0.04    0.15
  -2   8  18    3.27    0.33
  -2   8  18    2.95    0.38
   2   8  18    3.58    0.37
  -3   8  18    0.12    0.17
  -3   8  18    0.38    0.20
   3   8  18    0.01    0.18
  -4   8  18    2.31    0.37
  -4   8  18    2.31    0.31
  -4   8 -18    2.72    0.38
   4   8  18    2.69    0.35
  -5  -8 -18    0.03    0.16
  -5   8  18    0.32    0.24
  -5   8  18    0.26    0.19
   5   8  18    0.25    0.21
  -5   8 -18    0.40    0.25
  -6   8  18   -0.13    0.17
  -6   8  18   -0.46    0.20
  -6  -8 -18    0.28    0.19
  -6   8 -18   -0.41    0.19
   6   8  18   -0.17    0.20
  -7  -8 -18    0.39    0.23
  -7   8  18    0.90    0.25
  -7   8  18    0.26    0.27
  -7   8 -18    0.07    0.21
   7   8  18    0.41    0.25
   0   9  18    0.04    0.16
   0   9  18    0.05    0.15
  -1   9  18    1.47    0.28
  -1   9  18    1.93    0.27
   1   9  18    1.82    0.27
   1   9  18    1.98    0.30
  -2   9  18    1.51    0.25
  -2   9  18    0.98    0.26
   2   9  18    1.05    0.23
  -3   9  18    0.07    0.15
  -3   9  18   -0.20    0.17
   3   9  18   -0.06    0.16
  -4   9  18    1.28    0.31
  -4   9  18    1.23    0.24
   4   9  18    1.47    0.29
  -4   9 -18    1.23    0.33
  -5   9  18   -0.05    0.22
  -5   9  18   -0.09    0.16
   5   9  18    0.00    0.19
  -5   9 -18    0.20    0.24
  -6   9  18   -0.06    0.22
  -6   9  18    0.76    0.23
   6   9  18    0.43    0.22
  -6   9 -18    0.65    0.30
   0  10  18    0.08    0.14
   0  10  18    0.13    0.18
  -1  10  18   -0.14    0.18
   1  10  18   -0.01    0.14
  -2  10  18    3.53    0.43
   2  10  18    3.15    0.32
  -3  10  18    0.38    0.24
   3  10  18    0.10    0.16
  -4  10  18    0.18    0.23
  -4  10 -18   -0.05    0.25
   4  10  18   -0.03    0.16
  -1  11  18   -0.25    0.17
   0   0  19    0.28    0.16
  -1   0  19   -0.04    0.15
   1   0  19   -0.11    0.13
   2   0  19    0.22    0.17
  -2   0  19    0.01    0.15
  -3   0  19   -0.27    0.14
  -4   0  19   -0.03    0.17
  -5   0  19    0.00    0.18
  -6   0  19    0.13    0.18
  -7   0 -19    0.17    0.19
  -7   0  19   -0.04    0.18
  -8   0  19    0.08    0.22
  -8   0 -19   -0.21    0.19
  -9   0 -19   -0.15    0.20
  -9   0  19   -0.11    0.21
 -10   0  19   -0.45    0.22
 -10   0 -19    0.45    0.26
   0  -1  19    0.03    0.14
   0   1  19    0.00    0.15
  -1   1  19    0.38    0.19
   1  -1  19    0.27    0.15
   1   1  19    0.44    0.17
  -1  -1  19    0.36    0.16
  -2   1  19    1.29    0.25
  -2  -1  19    1.12    0.22
   2   1  19    1.11    0.23
  -3   1  19    1.48    0.27
   3   1  19    1.20    0.24
  -3  -1  19    2.62    0.31
  -4   1  19    0.94    0.25
  -4  -1  19    0.89    0.24
  -5   1  19    1.02    0.26
  -5  -1  19    0.75    0.24
  -6   1  19    4.48    0.44
  -6  -1 -19    3.74    0.40
  -6  -1  19    3.53    0.38
  -7  -1 -19    0.04    0.19
  -7   1  19    0.03    0.19
  -7  -1  19    0.16    0.20
  -8  -1 -19    0.25    0.22
  -8   1  19   -0.18    0.19
  -8   1 -19   -0.18    0.22
  -8  -1  19   -0.03    0.19
  -9  -1 -19    0.18    0.23
  -9   1  19    0.37    0.25
  -9   1 -19    0.44    0.26
  -9  -1  19   -0.17    0.20
 -10  -1 -19    1.14    0.33
 -10   1  19    0.89    0.32
 -10  -1  19    0.85    0.32
 -10   1 -19    0.73    0.28
   0   2  19   19.58    0.72
   0  -2  19   18.47    0.65
   1  -2  19    4.64    0.33
  -1   2  19    4.95    0.38
  -1  -2  19    4.46    0.32
   1   2  19    4.37    0.36
  -2   2  19    0.73    0.21
   2   2  19    0.70    0.22
  -2  -2  19    0.54    0.18
  -3   2  19    8.39    0.50
   3   2  19    9.00    0.51
  -3  -2  19    9.71    0.48
  -4   2  19    9.02    0.53
  -4  -2  19    9.83    0.51
  -5   2  19    3.01    0.36
  -5  -2 -19    2.73    0.32
  -5  -2  19    3.27    0.35
  -6  -2 -19    0.63    0.22
  -6   2  19    0.27    0.22
  -6  -2  19    0.19    0.19
  -7  -2 -19    0.13    0.19
  -7   2  19    0.73    0.25
  -7  -2  19    0.27    0.20
  -8   2  19    1.39    0.31
  -8  -2 -19    1.20    0.31
  -8  -2  19    2.03    0.35
  -9  -2 -19    0.27    0.25
  -9   2  19   -0.04    0.23
  -9  -2  19    0.23    0.24
   0   3  19   -0.08    0.15
   0  -3  19   -0.03    0.12
   1  -3  19    2.15    0.25
  -1   3  19    2.23    0.29
   1   3  19    2.33    0.31
  -1  -3  19    2.25    0.26
  -2   3  19   17.44    0.69
  -2  -3  19   14.81    0.60
   2   3  19   16.42    0.67
  -3   3  19    5.84    0.44
   3   3  19    5.46    0.44
  -3  -3  19    5.70    0.39
  -4   3  19    0.09    0.17
  -4  -3 -19    0.02    0.15
   4   3  19   -0.14    0.18
  -4  -3  19   -0.08    0.16
  -5  -3 -19    2.11    0.31
  -5   3  19    2.31    0.32
  -5  -3  19    2.01    0.29
  -6  -3 -19   -0.05    0.17
  -6   3  19    0.56    0.23
  -6  -3  19    0.11    0.18
  -7  -3 -19    1.49    0.31
  -7   3  19    1.56    0.32
  -7  -3  19    1.69    0.31
  -8  -3 -19    0.55    0.24
  -8   3  19    0.07    0.22
  -8  -3  19    0.28    0.22
  -9   3  19    1.51    0.36
  -9  -3 -19    1.39    0.33
  -9  -3  19    0.61    0.29
   0  -4  19    2.66    0.26
   0   4  19    2.55    0.32
   1  -4  19    0.06    0.13
  -1   4  19    0.19    0.19
   1   4  19    0.15    0.18
  -1  -4  19    0.09    0.14
  -2   4  19    8.14    0.49
   2   4  19    8.11    0.50
   2   4  19    7.81    0.30
  -2  -4  19    7.91    0.42
  -3   4  19    0.53    0.22
   3   4  19    0.44    0.21
  -3  -4  19    0.35    0.16
  -4   4  19    2.56    0.34
  -4  -4 -19    3.59    0.34
   4   4  19    3.24    0.37
  -4  -4  19    2.62    0.31
  -5  -4 -19    1.03    0.24
  -5   4  19    1.03    0.26
  -5  -4  19    1.19    0.25
   5   4  19    1.48    0.30
  -6   4  19    0.30    0.21
  -6  -4 -19    0.26    0.20
  -6  -4  19   -0.10    0.18
  -6   4 -19    0.14    0.16
  -7   4  19    0.11    0.22
  -7  -4 -19    0.12    0.20
  -7   4 -19    0.55    0.20
  -7  -4  19    0.11    0.19
  -8   4  19    0.00    0.22
  -8  -4 -19    0.38    0.24
  -8  -4  19    0.18    0.23
  -9   4  19    0.17    0.23
  -9  -4 -19    0.36    0.27
  -9  -4  19    0.14    0.24
   0  -5  19    0.22    0.12
   0   5  19   -0.16    0.16
  -1   5  19    2.96    0.35
   1  -5  19    4.13    0.29
   1   5  19    3.50    0.38
   1   5  19    4.10    0.27
  -1  -5  19    3.47    0.30
  -2   5  19   17.15    0.71
   2   5  19   15.98    0.49
   2   5  19   16.91    0.71
  -2  -5  19   15.75    0.58
  -3   5  19    0.26    0.20
   3   5  19    0.16    0.21
  -3  -5  19    0.42    0.17
  -4  -5 -19    6.08    0.40
  -4   5  19    6.76    0.47
  -4  -5  19    6.87    0.43
   4   5  19    6.27    0.48
  -5  -5 -19    7.39    0.47
  -5   5  19    7.00    0.51
  -5  -5  19    8.22    0.49
   5   5  19    8.64    0.55
  -6  -5 -19    6.95    0.50
  -6   5  19    6.95    0.52
  -6  -5  19    7.51    0.50
   6   5  19    6.80    0.54
  -6   5 -19    7.63    0.48
  -7  -5 -19    0.96    0.27
  -7   5  19    1.04    0.29
   7   5  19    0.63    0.27
  -7  -5  19    0.88    0.28
  -7   5 -19    0.94    0.25
  -8  -5 -19    0.55    0.25
  -8   5  19    0.33    0.25
  -8  -5  19    0.43    0.24
   0  -6  19   57.76    1.35
   0   6  19   56.86    1.39
   0   6  19   56.07    1.52
   1  -6  19    0.16    0.13
  -1   6  19    0.50    0.20
   1   6  19    0.35    0.21
   1   6  19    0.52    0.14
  -1  -6  19    0.14    0.14
  -2   6  19    6.57    0.45
   2   6  19    6.50    0.46
  -2  -6  19    5.83    0.35
  -3   6  19    3.84    0.39
   3   6  19    4.33    0.43
  -3  -6  19    4.28    0.33
  -4  -6 -19    0.65    0.20
  -4   6  19    0.22    0.20
  -4  -6  19    0.39    0.18
   4   6  19    0.41    0.22
  -5   6  19    0.80    0.24
  -5  -6 -19    0.41    0.20
  -5  -6  19    0.80    0.21
  -5   6 -19    0.51    0.22
   5   6  19    0.93    0.26
  -6  -6 -19    0.36    0.20
  -6   6  19   -0.29    0.18
   6   6  19   -0.30    0.19
  -6   6 -19    0.33    0.21
  -6  -6  19    0.33    0.19
  -7  -6 -19    0.18    0.20
  -7   6  19    0.23    0.22
  -7   6 -19    0.10    0.21
  -7  -6  19   -0.27    0.16
   7   6  19    0.04    0.23
  -8  -6 -19    1.22    0.30
  -8   6  19    2.07    0.36
  -8   6 -19    1.06    0.28
   8   6  19    1.41    0.35
  -8  -6  19    1.36    0.32
   0   7  19   -0.23    0.15
   0   7  19   -0.01    0.13
  -1   7  19   -0.04    0.17
  -1   7  19    0.02    0.15
   1   7  19    0.09    0.18
   1   7  19   -0.14    0.12
  -2   7  19    4.08    0.40
  -2   7  19    4.00    0.40
   2   7  19    4.23    0.41
  -3   7  19    1.91    0.29
   3   7  19    1.37    0.28
  -4   7  19    1.02    0.26
  -4  -7 -19    1.50    0.25
   4   7  19    1.26    0.29
  -5  -7 -19    1.30    0.26
  -5   7  19    1.48    0.29
  -5  -7  19    0.87    0.24
  -5   7 -19    0.99    0.27
   5   7  19    1.46    0.31
  -6   7  19   -0.05    0.20
  -6  -7 -19    0.09    0.18
  -6   7 -19   -0.15    0.18
  -6  -7  19    0.08    0.18
   6   7  19   -0.17    0.18
  -7   7  19    1.09    0.28
  -7  -7 -19    0.83    0.25
   7   7  19    0.82    0.28
  -7  -7  19    1.13    0.27
  -7   7 -19    1.23    0.31
   0   8  19    3.51    0.34
   0   8  19    3.34    0.36
  -1   8  19    4.05    0.39
  -1   8  19    4.16    0.39
   1   8  19    3.93    0.38
   1   8  19    4.12    0.33
  -2   8  19    8.48    0.51
  -2   8  19    8.81    0.54
   2   8  19    8.59    0.51
  -3   8  19    1.91    0.30
  -3   8  19    2.54    0.35
   3   8  19    2.26    0.34
  -4   8  19    0.77    0.26
  -4   8  19    1.09    0.24
   4   8  19    0.86    0.26
  -5   8  19    1.42    0.33
  -5   8  19    2.07    0.32
  -5   8 -19    2.66    0.40
   5   8  19    2.32    0.35
  -6   8  19    0.17    0.20
  -6  -8 -19    0.48    0.22
  -6   8  19   -0.18    0.22
   6   8  19   -0.16    0.20
  -6   8 -19   -0.03    0.22
   0   9  19   -0.06    0.15
   0   9  19   -0.16    0.14
  -1   9  19    0.65    0.23
  -1   9  19    0.86    0.22
   1   9  19    1.01    0.23
  -2   9  19    0.12    0.16
  -2   9  19   -0.22    0.16
   2   9  19   -0.07    0.16
  -3   9  19    0.16    0.17
  -3   9  19    0.56    0.23
   3   9  19    0.31    0.20
  -4   9  19    1.97    0.30
  -4   9  19    1.43    0.32
   4   9  19    2.04    0.32
  -5   9  19    8.64    0.52
  -5   9  19    7.95    0.60
   5   9  19    9.21    0.57
  -5   9 -19    8.23    0.65
   0  10  19    0.17    0.19
   0  10  19    0.11    0.15
  -1  10  19   -0.01    0.18
  -1  10  19   -0.18    0.14
   1  10  19    0.13    0.15
  -2  10  19    0.10    0.22
   2  10  19    0.35    0.20
  -3  10  19    7.21    0.55
   3  10  19    6.94    0.46
  -4  10  19    6.72    0.64
   4  10  19    6.28    0.46
   0   0  20    0.06    0.16
   1   0  20   -0.15    0.15
  -1   0  20   -0.01    0.16
   2   0  20   11.64    0.56
  -2   0  20   12.51    0.57
  -3   0  20   52.95    1.43
  -4   0  20    0.46    0.20
  -5   0  20    9.55    0.56
  -6   0  20    1.78    0.31
  -7   0  20    2.31    0.35
  -7   0 -20    2.58    0.37
  -8   0 -20    1.94    0.38
  -8   0  20    1.07    0.30
  -9   0 -20    2.04    0.39
  -9   0  20    1.29    0.33
   0   1  20    0.08    0.16
   0  -1  20   -0.21    0.14
  -1   1  20    1.97    0.27
   1  -1  20    2.81    0.31
   1   1  20    2.85    0.32
  -1  -1  20    2.65    0.30
  -2   1  20    3.18    0.35
   2  -1  20    2.99    0.32
  -2  -1  20    3.99    0.37
   2   1  20    3.13    0.35
  -3   1  20    0.43    0.20
  -3  -1  20    0.46    0.19
   3   1  20    0.45    0.21
  -4   1  20   19.83    0.78
  -4  -1  20   18.98    0.75
  -5   1  20   26.19    0.95
  -5  -1  20   25.79    0.92
  -6  -1 -20   -0.28    0.17
  -6   1  20    0.26    0.22
  -6  -1  20    0.20    0.20
  -7   1  20   10.60    0.63
  -7  -1 -20    9.28    0.59
  -7  -1  20   10.53    0.62
  -8  -1 -20    2.42    0.38
  -8   1  20    1.80    0.35
  -8  -1  20    1.49    0.32
  -9  -1 -20    2.30    0.41
  -9   1  20    2.65    0.42
  -9   1 -20    2.29    0.42
  -9  -1  20    3.02    0.43
   0  -2  20    4.79    0.35
   0   2  20    4.41    0.40
  -1   2  20    8.93    0.50
   1  -2  20    9.07    0.46
   1   2  20    8.42    0.49
  -1  -2  20    8.59    0.45
  -2   2  20   -0.02    0.17
  -2  -2  20    0.50    0.18
   2   2  20    0.44    0.19
  -3   2  20    2.77    0.35
   3   2  20    1.81    0.28
  -3  -2  20    2.24    0.29
  -4   2  20    4.07    0.42
  -4  -2  20    3.69    0.39
   4   2  20    3.19    0.37
  -5   2  20    3.74    0.41
  -5  -2  20    3.79    0.39
  -6   2  20   -0.04    0.19
  -6  -2 -20    0.15    0.20
  -6  -2  20    0.00    0.19
  -7   2  20    0.93    0.28
  -7  -2 -20    0.67    0.24
  -7  -2  20    0.36    0.23
  -8   2  20    1.13    0.30
  -8  -2 -20    1.52    0.32
  -8  -2  20    0.98    0.30
  -9   2  20   -0.18    0.22
  -9  -2 -20   -0.31    0.20
  -9  -2  20   -0.23    0.21
   0  -3  20    0.12    0.14
   0   3  20   -0.21    0.16
   1  -3  20    5.47    0.37
  -1   3  20    6.19    0.44
  -1  -3  20    5.98    0.38
   1   3  20    5.47    0.42
  -2   3  20   15.20    0.68
  -2  -3  20   16.30    0.64
   2   3  20   18.19    0.72
  -3   3  20   13.50    0.65
   3   3  20   12.99    0.63
  -3  -3  20   12.82    0.57
  -4   3  20    1.99    0.32
  -4  -3  20    2.05    0.30
   4   3  20    1.92    0.32
  -5  -3 -20   -0.04    0.17
  -5   3  20    0.03    0.18
  -5  -3  20    0.24    0.20
  -6  -3 -20   -0.16    0.17
  -6   3  20    0.48    0.22
  -6  -3  20    0.09    0.19
  -7  -3 -20    0.26    0.21
  -7   3  20    0.13    0.22
  -7  -3  20    0.02    0.19
  -8   3  20    0.55    0.27
  -8  -3 -20    0.91    0.29
  -8  -3  20    0.89    0.27
  -9   3  20    0.55    0.29
  -9  -3 -20    0.27    0.27
  -9  -3  20    0.78    0.30
   0   4  20   58.15    1.56
   0  -4  20   58.70    1.43
  -1   4  20    2.44    0.33
   1  -4  20    2.22    0.26
   1   4  20    1.67    0.30
  -1  -4  20    2.41    0.26
  -2   4  20    1.45    0.27
  -2  -4  20    2.06    0.26
   2   4  20    1.91    0.31
   2   4  20    1.86    0.17
  -3   4  20   10.41    0.58
  -3  -4  20   10.53    0.51
   3   4  20   11.35    0.60
  -4   4  20    2.05    0.32
  -4  -4  20    2.08    0.28
   4   4  20    1.75    0.32
  -5   4  20   16.27    0.75
  -5  -4 -20   16.12    0.69
   5   4  20   17.45    0.78
  -5  -4  20   16.80    0.70
  -6   4  20    0.73    0.25
  -6  -4 -20    0.81    0.24
  -6  -4  20    0.78    0.25
   6   4  20    0.96    0.28
  -7   4  20    0.07    0.22
  -7  -4 -20   -0.19    0.18
  -7  -4  20    0.03    0.19
  -8   4  20    0.74    0.27
  -8  -4 -20    0.79    0.29
  -8  -4  20    1.10    0.30
  -9   4  20    1.11    0.34
  -9  -4 -20    1.61    0.36
  -9  -4  20    1.58    0.36
   0  -5  20    0.14    0.13
   0   5  20    0.07    0.18
  -1   5  20    4.17    0.41
   1  -5  20    4.30    0.32
   1   5  20    4.00    0.27
   1   5  20    4.15    0.42
  -1  -5  20    3.81    0.31
  -2   5  20    7.07    0.49
  -2  -5  20    6.63    0.39
   2   5  20    6.34    0.47
  -3   5  20    3.90    0.41
   3   5  20    3.63    0.40
  -3  -5  20    3.50    0.33
  -4   5  20    7.30    0.52
  -4  -5 -20    7.11    0.44
   4   5  20    7.81    0.52
  -4  -5  20    8.34    0.47
  -5  -5 -20    0.16    0.18
  -5   5  20    0.44    0.22
  -5  -5  20   -0.10    0.16
   5   5  20    0.20    0.22
  -6   5  20    0.90    0.26
  -6  -5 -20    0.80    0.24
   6   5  20    0.87    0.28
  -6  -5  20    0.99    0.25
  -7   5  20    1.21    0.31
  -7  -5 -20    1.32    0.30
  -7  -5  20    0.85    0.26
  -7   5 -20    1.07    0.25
   7   5  20    1.14    0.32
  -8   5  20    0.73    0.29
  -8  -5 -20    0.67    0.26
  -8  -5  20    1.58    0.34
   0  -6  20    0.69    0.17
   0   6  20    1.13    0.26
   0   6  20    0.44    0.16
  -1   6  20    1.69    0.29
   1  -6  20    1.94    0.24
   1   6  20    2.23    0.33
   1   6  20    2.47    0.24
  -1  -6  20    1.98    0.24
  -2   6  20    0.12    0.19
   2   6  20   -0.10    0.19
  -2  -6  20   -0.07    0.13
  -3   6  20    0.50    0.21
   3   6  20    0.07    0.20
  -3  -6  20    0.35    0.17
  -4   6  20    4.74    0.45
  -4  -6 -20    4.00    0.37
  -4  -6  20    4.40    0.39
   4   6  20    4.07    0.43
  -5  -6 -20    0.11    0.17
  -5   6  20   -0.25    0.17
   5   6  20    0.32    0.22
  -5  -6  20    0.28    0.19
  -6   6  20    2.81    0.39
  -6  -6 -20    1.85    0.32
  -6   6 -20    1.98    0.32
  -6  -6  20    2.71    0.35
   6   6  20    2.06    0.35
  -7   6  20    2.15    0.36
  -7  -6 -20    2.26    0.37
  -7  -6  20    3.15    0.41
  -7   6 -20    2.45    0.35
   7   6  20    2.46    0.39
  -8   6  20    0.74    0.29
  -8  -6 -20    0.08    0.22
   8   6  20    0.35    0.29
  -8  -6  20    0.29    0.24
   0   7  20    0.06    0.17
   0   7  20    0.06    0.14
  -1   7  20    0.15    0.16
  -1   7  20    0.10    0.18
   1   7  20    0.06    0.13
   1   7  20    0.47    0.21
  -2   7  20    0.71    0.22
  -2   7  20    0.54    0.21
   2   7  20    0.62    0.23
  -3   7  20    0.90    0.25
   3   7  20    1.32    0.28
  -4   7  20    0.19    0.20
  -4  -7 -20   -0.08    0.14
   4   7  20   -0.05    0.19
  -5   7  20    0.05    0.19
  -5  -7 -20   -0.14    0.15
   5   7  20   -0.04    0.21
  -5  -7  20    0.20    0.19
  -6   7  20    1.36    0.30
  -6  -7 -20    1.50    0.30
  -6  -7  20    1.53    0.29
  -6   7 -20    1.75    0.31
   6   7  20    1.28    0.31
  -7  -7 -20    1.26    0.30
  -7   7  20    1.18    0.30
  -7   7 -20    1.55    0.33
   7   7  20    1.77    0.36
  -7  -7  20    1.55    0.32
   0   8  20    1.27    0.26
   0   8  20    1.31    0.24
  -1   8  20    0.87    0.22
  -1   8  20    0.19    0.18
   1   8  20    0.20    0.20
  -2   8  20    1.64    0.29
  -2   8  20    1.95    0.30
   2   8  20    1.69    0.30
  -3   8  20    0.06    0.18
  -3   8  20   -0.04    0.18
   3   8  20   -0.05    0.18
  -4   8  20   -0.31    0.18
  -4   8  20    0.24    0.19
   4   8  20    0.10    0.20
  -5   8  20    0.05    0.23
  -5   8  20    0.01    0.17
   5   8  20    0.01    0.20
  -6   8  20   -0.20    0.19
  -6   8  20   -0.03    0.24
   6   8  20   -0.05    0.21
  -6   8 -20    0.09    0.21
   0   9  20    0.04    0.17
   0   9  20   -0.11    0.15
  -1   9  20    2.34    0.33
  -1   9  20    2.53    0.33
   1   9  20    2.54    0.32
  -2   9  20    0.41    0.22
  -2   9  20    0.05    0.17
   2   9  20    0.12    0.18
  -3   9  20    0.69    0.22
  -3   9  20    0.94    0.27
   3   9  20    0.61    0.24
  -4   9  20   -0.07    0.17
  -4   9  20   -0.03    0.20
   4   9  20   -0.03    0.20
  -5   9  20    0.79    0.29
  -5   9  20    0.79    0.25
   5   9  20    0.95    0.28
   0  10  20    0.55    0.20
  -1  10  20    0.03    0.17
  -1  10  20    0.42    0.22
   1  10  20    0.28    0.18
  -2  10  20   -0.17    0.15
  -2  10  20   -0.09    0.20
   2  10  20    0.20    0.18
  -3  10  20    0.24    0.23
   3  10  20    0.16    0.19
   0   0  21   -0.04    0.16
  -1   0  21   -0.09    0.16
   1   0  21   -0.06    0.14
  -2   0  21    0.17    0.18
   2   0  21    0.04    0.17
  -3   0  21    0.11    0.18
   3   0  21   -0.07    0.15
  -4   0  21   -0.20    0.16
  -5   0  21    0.00    0.18
  -6   0  21   -0.09    0.19
  -7   0  21   -0.18    0.20
  -8   0  21    0.03    0.23
  -9   0 -21   -0.37    0.19
  -9   0  21    0.20    0.25
   0   1  21   -0.31    0.15
   0  -1  21   -0.09    0.14
  -1   1  21    6.19    0.45
   1  -1  21    6.45    0.42
  -1  -1  21    7.06    0.43
   1   1  21    6.68    0.45
   2  -1  21    0.53    0.20
  -2   1  21    0.42    0.20
   2   1  21    0.49    0.21
  -2  -1  21    0.67    0.20
  -3   1  21    5.47    0.44
  -3  -1  21    5.47    0.41
   3   1  21    4.53    0.41
  -4   1  21   12.85    0.63
  -4  -1  21   11.64    0.61
  -5   1  21    8.38    0.55
  -5  -1  21    9.72    0.57
  -6   1  21    0.71    0.25
  -6  -1  21    1.38    0.28
  -7  -1 -21    1.47    0.33
  -7   1  21    1.80    0.35
  -7  -1  21    1.24    0.29
  -8  -1 -21    0.26    0.23
  -8   1  21    0.11    0.24
  -8  -1  21   -0.10    0.21
  -9  -1 -21    0.24    0.24
  -9   1  21    0.22    0.26
  -9  -1  21    0.08    0.25
   0  -2  21    1.33    0.24
   0   2  21    1.16    0.24
   1  -2  21    9.74    0.49
  -1   2  21    9.94    0.54
   1   2  21   10.96    0.56
  -1  -2  21   10.10    0.50
  -2   2  21    3.82    0.38
   2  -2  21    3.59    0.34
  -2  -2  21    4.19    0.35
   2   2  21    4.16    0.41
  -3   2  21    6.34    0.48
  -3  -2  21    7.09    0.46
   3   2  21    7.73    0.49
  -4   2  21    2.54    0.36
   4   2  21    2.32    0.33
  -4  -2  21    2.40    0.33
  -5   2  21    3.91    0.42
  -5  -2  21    3.82    0.39
  -6   2  21    0.81    0.26
  -6  -2 -21    0.76    0.24
  -6  -2  21    0.55    0.23
  -7  -2 -21    1.32    0.30
  -7   2  21    1.30    0.31
  -7  -2  21    0.43    0.25
  -8   2  21    0.53    0.26
  -8  -2 -21    0.59    0.27
  -8  -2  21    1.01    0.30
  -9  -2 -21    0.74    0.30
  -9   2  21   -0.13    0.24
  -9  -2  21    0.34    0.26
   0   3  21    0.01    0.17
   0  -3  21   -0.12    0.14
   1  -3  21    1.16    0.21
  -1   3  21    1.60    0.28
  -1  -3  21    0.80    0.20
   1   3  21    1.00    0.25
  -2   3  21    0.16    0.18
  -2  -3  21    0.25    0.17
   2   3  21    0.08    0.19
  -3   3  21    1.93    0.33
  -3  -3  21    1.73    0.27
   3   3  21    1.58    0.29
  -4   3  21    0.74    0.24
   4   3  21    0.31    0.22
  -4  -3  21    0.33    0.20
  -5   3  21    0.53    0.23
  -5  -3  21    0.52    0.22
   5   3  21    0.72    0.26
  -6   3  21    0.00    0.21
  -6  -3 -21    0.08    0.19
  -6  -3  21    0.18    0.22
  -7  -3 -21    3.48    0.42
  -7   3  21    3.08    0.42
  -7  -3  21    2.27    0.36
  -8   3  21    1.66    0.35
  -8  -3 -21    2.46    0.39
  -8  -3  21    1.56    0.33
  -9   3  21   -0.33    0.20
  -9  -3 -21    0.33    0.25
  -9  -3  21   -0.21    0.20
   0  -4  21    0.16    0.15
   0   4  21    0.29    0.20
  -1   4  21    1.11    0.27
   1  -4  21    1.51    0.23
   1   4  21    1.25    0.28
  -1  -4  21    1.48    0.23
  -2   4  21    0.65    0.23
  -2  -4  21    0.96    0.21
   2   4  21    1.11    0.27
  -3   4  21    1.29    0.29
  -3  -4  21    1.74    0.27
   3   4  21    1.45    0.28
  -4   4  21    3.49    0.40
  -4  -4  21    4.77    0.40
   4   4  21    4.42    0.44
  -5   4  21    0.66    0.23
  -5  -4 -21    0.91    0.24
   5   4  21    0.72    0.25
  -5  -4  21    0.67    0.23
  -6  -4 -21   -0.04    0.17
  -6   4  21   -0.02    0.20
  -6  -4  21   -0.16    0.17
   6   4  21   -0.04    0.21
  -7  -4 -21   -0.06    0.19
  -7   4  21    0.05    0.23
  -7  -4  21    0.10    0.20
  -8  -4 -21    1.08    0.31
  -8   4  21    1.04    0.32
  -8  -4  21    0.81    0.29
   0   5  21   -0.22    0.16
   0  -5  21    0.04    0.14
  -1   5  21    3.59    0.41
   1  -5  21    3.98    0.32
   1   5  21    4.08    0.28
  -1  -5  21    4.02    0.32
   1   5  21    4.00    0.42
  -2   5  21    5.82    0.48
   2   5  21    5.91    0.46
  -2  -5  21    6.67    0.40
  -3   5  21    2.12    0.35
  -3  -5  21    2.09    0.28
   3   5  21    2.10    0.34
  -4   5  21    0.00    0.19
   4   5  21    0.31    0.22
  -4  -5  21    0.61    0.21
  -5   5  21   -0.07    0.20
  -5  -5 -21    0.18    0.18
   5   5  21    0.09    0.23
  -5  -5  21   -0.34    0.16
  -6   5  21    0.27    0.22
  -6  -5 -21    0.13    0.18
   6   5  21   -0.06    0.21
  -6  -5  21    0.16    0.20
  -7   5  21    0.13    0.23
  -7  -5 -21   -0.08    0.19
   7   5  21    0.33    0.25
  -7  -5  21    0.03    0.20
  -8   5  21   -0.34    0.21
  -8  -5 -21    0.05    0.23
  -8  -5  21    0.25    0.24
   8   5  21    0.19    0.26
   0   6  21    1.00    0.26
   0  -6  21    0.87    0.19
   0   6  21    0.91    0.19
   1  -6  21   -0.15    0.12
  -1   6  21    0.15    0.20
   1   6  21   -0.27    0.17
   1   6  21    0.11    0.12
  -1  -6  21   -0.17    0.13
  -2   6  21    3.42    0.41
  -2  -6  21    3.92    0.32
   2   6  21    2.88    0.38
  -3   6  21    0.15    0.20
   3   6  21    0.16    0.21
  -3  -6  21    0.00    0.15
  -4   6  21    0.72    0.25
   4   6  21    1.44    0.30
  -4  -6  21    1.67    0.28
  -5  -6 -21    1.23    0.25
  -5   6  21    0.97    0.27
   5   6  21    0.37    0.23
  -5  -6  21    1.22    0.25
  -6   6  21    1.00    0.29
  -6  -6 -21    1.26    0.28
   6   6  21    0.73    0.27
  -6  -6  21    1.52    0.30
  -7   6  21    0.78    0.28
  -7  -6 -21    0.09    0.21
  -7  -6  21    0.32    0.24
   7   6  21    0.51    0.27
   0   7  21   -0.04    0.14
   0   7  21   -0.42    0.14
  -1   7  21    5.83    0.46
  -1   7  21    6.35    0.42
   1   7  21    5.79    0.45
  -2   7  21    0.96    0.25
  -2   7  21    0.63    0.23
   2   7  21    0.60    0.24
  -3   7  21    0.46    0.23
   3   7  21    0.70    0.25
  -4   7  21    3.51    0.41
   4   7  21    3.16    0.40
  -5  -7 -21    0.14    0.18
  -5   7  21    0.27    0.21
   5   7  21   -0.03    0.21
  -6  -7 -21   -0.01    0.18
  -6   7  21    0.15    0.22
  -6  -7  21    0.11    0.18
   6   7  21   -0.23    0.21
   0   8  21    4.70    0.44
   0   8  21    4.32    0.37
  -1   8  21    4.20    0.40
  -1   8  21    4.38    0.43
   1   8  21    3.58    0.40
  -2   8  21    0.38    0.21
  -2   8  21    0.60    0.22
   2   8  21    0.94    0.26
  -3   8  21    0.95    0.26
  -3   8  21    1.27    0.29
   3   8  21    1.61    0.32
  -4   8  21    1.27    0.28
  -4   8  21    1.60    0.33
   4   8  21    1.12    0.31
  -5   8  21    1.75    0.37
  -5   8  21    1.63    0.32
   5   8  21    1.49    0.32
  -6   8  21    0.17    0.26
   0   9  21    0.12    0.19
  -1   9  21    0.01    0.18
  -1   9  21    0.30    0.19
   1   9  21    0.31    0.21
  -2   9  21    0.07    0.18
  -2   9  21   -0.19    0.18
   2   9  21    0.09    0.19
  -3   9  21    0.24    0.19
  -3   9  21   -0.13    0.19
   3   9  21   -0.07    0.19
  -4   9  21    0.92    0.29
  -4   9  21    0.99    0.27
   4   9  21    0.87    0.27
   0  10  21    3.36    0.37
  -1  10  21    0.36    0.19
  -1  10  21    0.18    0.21
   1  10  21    0.26    0.19
  -2  10  21    0.00    0.17
  -2  10  21   -0.06    0.21
   2  10  21    0.17    0.20
   0   0  22    4.72    0.42
  -1   0  22    0.00    0.17
   1   0  22    0.17    0.18
  -2   0  22   11.22    0.57
   2   0  22   11.00    0.57
  -3   0  22    6.08    0.46
   3   0  22    6.78    0.47
  -4   0  22    2.49    0.36
  -5   0  22    0.32    0.21
  -6   0  22    2.54    0.37
  -7   0  22    0.94    0.28
  -8   0  22   10.67    0.70
  -9   0  22    1.99    0.39
   0  -1  22    0.19    0.18
   0   1  22    0.06    0.18
   1  -1  22    2.95    0.33
  -1   1  22    2.67    0.34
  -1  -1  22    3.10    0.34
   1   1  22    2.31    0.32
   2  -1  22    0.60    0.21
  -2   1  22    0.13    0.19
   2   1  22    0.49    0.22
  -2  -1  22    0.18    0.18
  -3   1  22    0.99    0.26
  -3  -1  22    0.95    0.24
   3   1  22    1.16    0.28
  -4   1  22    0.10    0.20
  -4  -1  22    0.22    0.20
   4   1  22   -0.22    0.16
  -5   1  22    1.17    0.28
  -5  -1  22    0.80    0.25
  -6   1  22    8.47    0.57
  -6  -1  22    8.41    0.55
  -7   1  22    3.76    0.46
  -7  -1  22    4.37    0.48
  -8   1  22   -0.16    0.22
  -8  -1 -22   -0.18    0.21
  -8  -1  22   -0.16    0.21
  -9  -1 -22    0.25    0.25
  -9   1  22    0.25    0.25
  -9  -1  22    0.02    0.24
   0  -2  22    6.11    0.42
   0   2  22    5.20    0.43
  -1   2  22    0.20    0.20
   1  -2  22    0.45    0.19
  -1  -2  22    0.24    0.18
   1   2  22    0.40    0.21
  -2   2  22    2.07    0.32
   2  -2  22    2.54    0.31
   2   2  22    2.18    0.32
  -2  -2  22    2.45    0.31
  -3   2  22    0.59    0.23
  -3  -2  22    0.83    0.23
   3   2  22    0.46    0.22
  -4   2  22    0.57    0.25
   4   2  22    0.64    0.23
  -4  -2  22    0.33    0.20
  -5   2  22    1.21    0.29
  -5  -2  22    0.93    0.25
  -6   2  22    0.26    0.23
  -6  -2  22    0.15    0.20
  -7   2  22    0.81    0.29
  -7  -2 -22    1.16    0.31
  -7  -2  22    1.08    0.29
  -8   2  22    4.23    0.50
  -8  -2 -22    4.59    0.52
  -8  -2  22    3.59    0.46
  -9  -2 -22    2.28    0.41
  -9   2  22    2.68    0.46
  -9  -2  22    2.00    0.41
   0   3  22    0.04    0.19
   0  -3  22   -0.04    0.16
   1  -3  22    0.07    0.16
  -1   3  22   -0.08    0.18
   1   3  22    0.10    0.19
  -1  -3  22    0.24    0.17
  -2   3  22    3.41    0.38
   2  -3  22    4.10    0.38
   2   3  22    4.45    0.43
  -2  -3  22    4.36    0.39
  -3   3  22    1.48    0.29
  -3  -3  22    0.91    0.23
   3   3  22    0.62    0.24
  -4   3  22    0.61    0.26
   4   3  22    1.33    0.28
  -4  -3  22    0.82    0.24
  -5   3  22    0.07    0.21
  -5  -3  22    0.15    0.19
   5   3  22    0.10    0.22
  -6  -3 -22    0.97    0.26
  -6   3  22    1.01    0.29
  -6  -3  22    1.05    0.27
  -7  -3 -22    0.20    0.21
  -7   3  22   -0.11    0.20
  -7  -3  22   -0.21    0.18
  -8  -3 -22    0.01    0.21
  -8   3  22   -0.04    0.23
  -8  -3  22    0.45    0.27
   0   4  22    9.92    0.58
   0  -4  22   11.50    0.53
   1  -4  22    2.32    0.28
  -1   4  22    1.61    0.29
  -1  -4  22    2.56    0.30
   1   4  22    2.45    0.34
   2  -4  22    5.46    0.39
  -2   4  22    5.22    0.49
  -2  -4  22    5.48    0.39
   2   4  22    4.64    0.45
  -3   4  22    1.23    0.29
   3   4  22    1.10    0.29
  -3  -4  22    1.33    0.26
  -4   4  22   -0.02    0.20
  -4  -4  22   -0.12    0.17
   4   4  22    0.09    0.21
  -5   4  22    0.44    0.23
   5   4  22    0.51    0.26
  -5  -4  22    0.30    0.21
  -6  -4 -22    1.59    0.32
  -6   4  22    1.53    0.33
  -6  -4  22    1.69    0.32
   6   4  22    1.35    0.33
  -7   4  22    0.79    0.29
  -7  -4 -22    0.72    0.26
  -7  -4  22    0.08    0.21
   7   4  22    0.69    0.28
  -8  -4 -22   -0.14    0.21
  -8   4  22    0.40    0.28
  -8  -4  22    0.05    0.23
   0   5  22   -0.20    0.17
   0  -5  22   -0.04    0.14
  -1   5  22    0.07    0.20
   1  -5  22    0.22    0.15
  -1  -5  22    0.10    0.15
   1   5  22    0.36    0.22
   1   5  22   -0.02    0.12
  -2   5  22    0.56    0.24
   2   5  22    0.63    0.24
  -2  -5  22    0.49    0.18
  -3   5  22    3.17    0.40
  -3  -5  22    3.01    0.33
   3   5  22    2.61    0.38
  -4   5  22   -0.08    0.19
   4   5  22    0.27    0.23
  -4  -5  22    0.00    0.18
  -5   5  22    0.42    0.24
  -5  -5  22    0.24    0.20
   5   5  22    0.57    0.26
  -6   5  22    0.33    0.25
  -6  -5 -22    0.59    0.23
  -6  -5  22    1.07    0.28
   6   5  22    0.61    0.27
  -7   5  22    0.07    0.25
  -7  -5 -22    0.00    0.21
  -7  -5  22    0.05    0.21
   7   5  22   -0.20    0.22
   0  -6  22    1.24    0.22
   0   6  22    1.12    0.28
   0   6  22    1.23    0.22
  -1   6  22    0.05    0.20
   1  -6  22    0.32    0.17
  -1  -6  22    0.18    0.16
   1   6  22    0.36    0.23
  -2   6  22    0.33    0.22
  -2  -6  22    0.92    0.22
   2   6  22    0.78    0.27
  -3   6  22    1.26    0.29
  -3  -6  22    0.91    0.22
   3   6  22    0.52    0.25
  -4   6  22    0.28    0.22
   4   6  22    1.07    0.29
  -4  -6  22    0.92    0.24
  -5   6  22    4.27    0.47
  -5  -6 -22    4.41    0.43
   5   6  22    5.02    0.52
  -5  -6  22    4.45    0.43
  -6   6  22    2.78    0.41
  -6  -6 -22    2.15    0.34
   6   6  22    1.82    0.36
  -6  -6  22    2.67    0.37
  -7  -6 -22    0.01    0.19
  -7   6  22    0.38    0.25
  -7  -6  22   -0.16    0.20
   7   6  22   -0.48    0.21
   0   7  22   -0.20    0.17
   0   7  22    0.04    0.15
  -1   7  22    1.14    0.27
  -1   7  22    1.71    0.28
   1   7  22    1.31    0.28
  -2   7  22    2.54    0.35
  -2   7  22    1.82    0.31
   2   7  22    1.86    0.34
  -3   7  22    0.18    0.22
   3   7  22    0.72    0.27
  -4   7  22    2.03    0.34
   4   7  22    1.37    0.31
  -5   7  22    0.08    0.21
  -5  -7 -22   -0.07    0.17
   5   7  22   -0.34    0.20
  -6  -7 -22    0.23    0.20
  -6   7  22    0.54    0.27
   6   7  22   -0.22    0.22
   0   8  22    7.03    0.51
  -1   8  22    0.55    0.24
  -1   8  22    1.20    0.25
   1   8  22    0.91    0.26
  -2   8  22    0.63    0.24
  -2   8  22    0.69    0.23
   2   8  22    1.03    0.27
  -3   8  22   -0.14    0.19
  -3   8  22    0.16    0.20
   3   8  22   -0.14    0.21
  -4   8  22    0.38    0.22
  -4   8  22    0.34    0.23
   4   8  22    0.26    0.25
  -5   8  22    0.98    0.32
  -5   8  22    0.88    0.28
   5   8  22    0.88    0.29
   0   9  22   -0.25    0.18
  -1   9  22    0.13    0.18
  -1   9  22   -0.07    0.18
   1   9  22   -0.07    0.18
  -2   9  22    0.50    0.24
  -2   9  22    0.54    0.22
   2   9  22    0.68    0.24
  -3   9  22   -0.05    0.20
  -3   9  22    0.06    0.19
   3   9  22    0.22    0.22
   0   0  23   -0.07    0.17
  -1   0  23   -0.06    0.17
   1   0  23    0.18    0.19
   2   0  23   -0.28    0.16
  -2   0  23    0.03    0.18
   3   0  23   -0.15    0.17
  -3   0  23    0.27    0.20
  -4   0  23   -0.38    0.16
  -5   0  23   -0.08    0.20
  -6   0  23   -0.01    0.19
  -7   0  23    0.03    0.22
  -8   0  23   -0.36    0.22
   0   1  23   -0.04    0.18
   0  -1  23   -0.11    0.16
   1  -1  23    5.78    0.43
  -1   1  23    6.48    0.48
   1   1  23    6.06    0.46
  -1  -1  23    6.30    0.45
  -2   1  23    3.97    0.41
   2  -1  23    3.89    0.38
   2   1  23    3.88    0.40
  -2  -1  23    3.87    0.38
   3  -1  23    0.28    0.20
  -3   1  23    0.48    0.22
   3   1  23    0.11    0.21
  -3  -1  23    0.37    0.21
  -4   1  23    0.06    0.20
   4   1  23    0.01    0.19
  -4  -1  23    0.07    0.19
  -5   1  23    2.31    0.35
  -5  -1  23    2.78    0.38
  -6   1  23    0.00    0.19
  -6  -1  23   -0.13    0.18
  -7   1  23    3.29    0.43
  -7  -1  23    3.87    0.48
  -8   1  23    0.38    0.28
  -8  -1  23    0.01    0.24
   0  -2  23   17.56    0.70
   0   2  23   16.08    0.73
  -1   2  23    6.29    0.48
   1  -2  23    5.97    0.43
  -1  -2  23    7.00    0.45
   1   2  23    6.73    0.49
  -2   2  23    0.04    0.21
   2  -2  23    0.25    0.18
  -2  -2  23    0.18    0.18
   2   2  23    0.61    0.23
  -3   2  23   16.38    0.75
   3   2  23   17.89    0.77
  -3  -2  23   16.68    0.72
  -4   2  23    0.32    0.24
   4   2  23    0.35    0.23
  -4  -2  23    0.51    0.24
  -5   2  23    9.33    0.61
  -5  -2  23   10.07    0.60
   5   2  23   10.50    0.63
  -6   2  23    0.15    0.21
  -6  -2  23    0.26    0.22
  -7   2  23    0.38    0.26
  -7  -2  23    0.92    0.29
  -8  -2 -23    0.98    0.32
  -8   2  23    1.59    0.38
  -8  -2  23    0.85    0.31
   0   3  23    0.03    0.20
   0  -3  23    0.25    0.18
  -1   3  23   11.83    0.62
   1  -3  23   11.26    0.56
  -1  -3  23   11.28    0.56
   1   3  23   12.14    0.63
   2  -3  23    2.96    0.34
  -2   3  23    2.42    0.35
  -2  -3  23    3.79    0.38
   2   3  23    2.54    0.35
  -3   3  23    0.32    0.22
  -3  -3  23    0.13    0.18
   3   3  23    0.12    0.20
  -4   3  23    5.27    0.49
  -4  -3  23    4.60    0.43
   4   3  23    3.72    0.42
  -5   3  23    0.27    0.24
   5   3  23    0.31    0.24
  -5  -3  23    0.69    0.24
  -6   3  23   -0.23    0.20
   6   3  23    0.10    0.22
  -6  -3  23    0.12    0.19
  -7  -3 -23    3.30    0.44
  -7   3  23    2.49    0.41
  -7  -3  23    2.16    0.36
  -8  -3 -23    1.99    0.36
  -8   3  23    2.27    0.40
  -8  -3  23    2.37    0.40
   0  -4  23    7.31    0.45
   0   4  23    7.38    0.52
  -1   4  23    0.19    0.21
   1  -4  23    0.08    0.16
  -1  -4  23   -0.09    0.15
   1   4  23    0.16    0.21
  -2   4  23    0.27    0.22
   2  -4  23    0.38    0.19
  -2  -4  23    1.27    0.24
   2   4  23    0.44    0.24
  -3   4  23    1.33    0.31
  -3  -4  23    1.85    0.29
   3   4  23    1.81    0.35
  -4   4  23    0.43    0.25
  -4  -4  23    0.60    0.23
   4   4  23    0.39    0.23
  -5   4  23    0.07    0.21
   5   4  23    0.06    0.22
  -5  -4  23    0.01    0.19
  -6   4  23    0.31    0.25
   6   4  23    0.05    0.24
  -6  -4  23    0.08    0.20
  -7   4  23    0.78    0.30
  -7  -4 -23    0.46    0.25
   7   4  23    0.60    0.29
  -7  -4  23    1.01    0.30
  -8   4  23    0.64    0.29
  -8  -4 -23    0.95    0.30
  -8  -4  23    0.75    0.28
   0   5  23   -0.01    0.19
   0  -5  23   -0.17    0.14
   1  -5  23    0.98    0.21
  -1   5  23    0.53    0.25
   1   5  23    0.61    0.24
  -1  -5  23    0.76    0.21
   2  -5  23    2.59    0.31
  -2   5  23    2.56    0.37
  -2  -5  23    2.71    0.31
   2   5  23    2.18    0.36
  -3   5  23    3.45    0.42
  -3  -5  23    2.72    0.33
   3   5  23    2.55    0.39
  -4   5  23   10.42    0.63
   4   5  23    9.28    0.62
  -4  -5  23   10.15    0.56
  -5   5  23    1.09    0.30
   5   5  23    1.19    0.31
  -5  -5  23    1.28    0.29
  -6   5  23    0.41    0.26
  -6  -5 -23    0.35    0.22
  -6  -5  23    0.25    0.22
   6   5  23    0.99    0.31
  -7   5  23    1.40    0.37
  -7  -5 -23    1.60    0.32
  -7  -5  23    1.77    0.33
   7   5  23    0.83    0.31
   0   6  23    0.82    0.21
   0  -6  23    0.99    0.24
   0   6  23    0.85    0.27
  -1   6  23    0.18    0.22
   1   6  23    0.33    0.24
  -1  -6  23    0.26    0.17
  -2   6  23    0.70    0.26
   2   6  23    0.46    0.25
  -2  -6  23    0.75    0.21
  -3   6  23    0.99    0.28
  -3  -6  23    1.16    0.24
   3   6  23    0.93    0.28
  -4   6  23    0.21    0.22
   4   6  23    0.69    0.27
  -4  -6  23    0.34    0.19
  -5   6  23    0.09    0.22
  -5  -6  23   -0.02    0.18
   5   6  23   -0.07    0.22
  -6  -6 -23   -0.19    0.18
  -6   6  23    0.38    0.25
   6   6  23    0.29    0.27
  -6  -6  23    0.38    0.23
   0   7  23    0.06    0.20
  -1   7  23    2.33    0.36
  -1   7  23    2.23    0.31
   1   7  23    2.16    0.36
  -2   7  23    0.12    0.21
  -2   7  23    0.21    0.22
   2   7  23    0.29    0.25
  -3   7  23    1.44    0.30
   3   7  23    1.30    0.33
  -4   7  23    0.49    0.24
   4   7  23    0.75    0.27
  -5   7  23    1.45    0.33
   5   7  23    2.94    0.42
  -6  -7 -23    1.31    0.31
  -6   7  23    1.18    0.32
   6   7  23    1.20    0.33
   0   8  23    0.30    0.23
  -1   8  23   -0.01    0.20
  -1   8  23    0.06    0.17
   1   8  23   -0.25    0.20
  -2   8  23    1.48    0.29
  -2   8  23    1.95    0.33
   2   8  23    2.01    0.35
  -3   8  23    0.02    0.20
  -3   8  23    0.03    0.19
   3   8  23   -0.18    0.22
  -4   8  23    0.07    0.20
  -4   8  23   -0.10    0.20
   4   8  23    0.23    0.24
   0   9  23   -0.13    0.19
  -1   9  23    0.36    0.22
   1   9  23    0.65    0.25
  -2   9  23   -0.30    0.16
  -2   9  23   -0.12    0.17
   2   9  23   -0.03    0.20
  -3   9  23    3.89    0.46
   0   0  24    2.21    0.33
  -1   0  24    6.82    0.48
   1   0  24    6.44    0.49
   2   0  24    0.46    0.24
  -2   0  24    0.62    0.23
   3   0  24    8.97    0.55
  -3   0  24    7.83    0.53
  -4   0  24    0.92    0.27
   4   0  24    1.17    0.28
  -5   0  24    2.77    0.40
  -6   0  24    0.14    0.22
  -7   0  24    1.48    0.36
  -8   0  24    0.07    0.24
   0   1  24   -0.18    0.17
   0  -1  24    0.07    0.19
  -1   1  24   -0.02    0.19
   1  -1  24    0.06    0.18
  -1  -1  24    0.07    0.19
   1   1  24   -0.09    0.19
  -2   1  24    0.21    0.20
   2  -1  24   -0.07    0.17
   2   1  24    0.02    0.19
  -2  -1  24   -0.05    0.17
   3  -1  24    3.77    0.40
  -3   1  24    3.79    0.43
  -3  -1  24    4.41    0.42
   3   1  24    3.78    0.43
  -4   1  24   -0.09    0.19
  -4  -1  24    0.39    0.22
   4   1  24    0.03    0.20
  -5   1  24    0.75    0.28
  -5  -1  24    1.15    0.29
  -6   1  24    0.66    0.25
  -6  -1  24    0.29    0.22
  -7   1  24    2.62    0.41
  -7  -1  24    2.59    0.40
  -8   1  24   -0.09    0.24
  -8  -1  24   -0.08    0.22
   0  -2  24    2.58    0.34
   0   2  24    3.05    0.38
   1  -2  24    1.17    0.26
  -1   2  24    1.77    0.32
  -1  -2  24    1.09    0.25
   1   2  24    1.90    0.32
  -2   2  24    4.89    0.47
   2  -2  24    4.42    0.43
   2   2  24    3.78    0.41
  -2  -2  24    4.36    0.41
   3  -2  24   -0.09    0.17
  -3   2  24   -0.02    0.19
   3   2  24    0.13    0.21
  -3  -2  24    0.13    0.18
  -4   2  24   -0.16    0.19
  -4  -2  24   -0.05    0.19
   4   2  24    0.29    0.22
  -5   2  24    0.22    0.23
   5   2  24   -0.22    0.20
  -5  -2  24   -0.01    0.20
  -6   2  24    0.03    0.21
  -6  -2  24    0.47    0.23
  -7   2  24    0.51    0.27
  -7  -2  24    0.84    0.29
  -8   2  24   -0.06    0.24
  -8  -2  24   -0.12    0.23
   0  -3  24   -0.01    0.17
   0   3  24    0.19    0.21
  -1   3  24    6.97    0.51
   1  -3  24    7.12    0.46
   1   3  24    9.02    0.56
  -1  -3  24    7.18    0.48
  -2   3  24    0.06    0.21
   2  -3  24   -0.09    0.15
  -2  -3  24    0.13    0.17
   2   3  24   -0.01    0.20
  -3   3  24    0.40    0.24
  -3  -3  24    0.05    0.17
   3   3  24    0.49    0.22
  -4   3  24   -0.05    0.22
  -4  -3  24   -0.04    0.18
   4   3  24    0.00    0.20
  -5   3  24    4.95    0.49
  -5  -3  24    4.52    0.47
   5   3  24    3.37    0.43
  -6   3  24    0.02    0.23
  -6  -3  24    0.81    0.26
   6   3  24    0.38    0.25
  -7   3  24    0.62    0.29
  -7  -3  24    0.30    0.25
   0   4  24    1.56    0.32
   0  -4  24    1.16    0.25
   1  -4  24    3.68    0.36
  -1   4  24    3.52    0.41
   1   4  24    4.34    0.45
  -1  -4  24    3.90    0.38
   2  -4  24    4.79    0.40
  -2   4  24    4.42    0.48
   2   4  24    3.74    0.44
  -2  -4  24    4.75    0.42
  -3   4  24    0.63    0.26
   3   4  24    0.42    0.25
  -3  -4  24    0.29    0.19
  -4   4  24    0.09    0.22
  -4  -4  24   -0.15    0.17
   4   4  24    0.49    0.24
  -5   4  24    0.61    0.27
   5   4  24    0.49    0.27
  -5  -4  24    1.02    0.28
  -6   4  24    2.54    0.42
   6   4  24    1.65    0.37
  -6  -4  24    1.48    0.30
  -7   4  24    3.15    0.46
  -7  -4  24    4.04    0.48
   7   4  24    3.15    0.46
   0   5  24   -0.01    0.20
   0  -5  24    0.08    0.16
  -1   5  24    4.23    0.46
   1  -5  24    4.71    0.38
   1   5  24    3.39    0.42
  -1  -5  24    4.52    0.41
  -2   5  24    0.04    0.22
   2  -5  24    0.13    0.17
   2   5  24    0.33    0.24
  -2  -5  24    0.04    0.16
  -3   5  24   -0.29    0.19
  -3  -5  24    0.00    0.16
   3   5  24   -0.11    0.21
  -4   5  24    1.00    0.30
  -4  -5  24    0.74    0.24
   4   5  24    0.91    0.29
  -5   5  24    0.25    0.25
   5   5  24    0.40    0.26
  -5  -5  24    0.49    0.23
  -6   5  24    0.32    0.27
   6   5  24    0.02    0.24
  -6  -5  24   -0.12    0.20
  -7   5  24   -0.16    0.25
  -7  -5 -24   -0.07    0.20
  -7  -5  24   -0.10    0.20
   7   5  24   -0.35    0.22
   0   6  24   -0.11    0.14
   0   6  24    0.01    0.20
  -1   6  24    0.17    0.21
  -1  -6  24   -0.04    0.16
   1   6  24   -0.10    0.22
  -2   6  24    0.66    0.26
   2   6  24    0.75    0.28
  -2  -6  24    0.96    0.24
  -3   6  24    0.04    0.22
   3   6  24    0.04    0.23
  -3  -6  24    0.01    0.17
  -4   6  24   -0.14    0.19
   4   6  24    0.22    0.25
  -4  -6  24   -0.24    0.16
  -5   6  24    0.87    0.31
   5   6  24    1.07    0.33
  -5  -6  24    1.20    0.29
  -6   6  24    3.22    0.46
   6   6  24    2.55    0.41
  -6  -6  24    2.51    0.38
   0   7  24    0.30    0.23
  -1   7  24    0.27    0.24
  -1   7  24    0.29    0.19
   1   7  24    0.56    0.26
  -2   7  24    0.07    0.20
  -2   7  24   -0.23    0.18
   2   7  24    0.26    0.24
  -3   7  24   -0.03    0.21
   3   7  24    0.41    0.26
  -4   7  24    0.06    0.23
   4   7  24    0.19    0.23
  -5   7  24    0.41    0.24
   5   7  24    0.47    0.27
   0   8  24    4.43    0.47
  -1   8  24    0.20    0.18
  -1   8  24   -0.39    0.18
   1   8  24   -0.04    0.21
  -2   8  24    0.02    0.18
  -2   8  24    0.09    0.22
   2   8  24   -0.19    0.20
  -3   8  24    0.53    0.24
  -3   8  24    1.39    0.31
   3   8  24    1.42    0.34
  -4   8  24   -0.14    0.22
  -4   8  24   -0.12    0.21
   4   8  24    0.16    0.23
   0   9  24   -0.18    0.20
  -1   9  24    1.46    0.31
   1   9  24    1.64    0.33
   0   0  25    0.02    0.19
   1   0  25    0.08    0.20
  -1   0  25    0.17    0.20
  -2   0  25    0.13    0.20
   2   0  25    0.04    0.19
   3   0  25    0.37    0.22
  -3   0  25    0.01    0.19
   4   0  25    0.08    0.22
  -4   0  25    0.14    0.21
  -5   0  25   -0.03    0.20
  -6   0  25    0.24    0.24
  -7   0  25    0.33    0.25
  -8   0  25    0.43    0.27
   0  -1  25    0.06    0.19
   0   1  25    0.24    0.22
  -1   1  25    2.38    0.37
   1  -1  25    1.90    0.31
   1   1  25    1.94    0.33
  -1  -1  25    2.52    0.35
   2  -1  25    6.70    0.48
  -2   1  25    6.43    0.51
  -2  -1  25    5.89    0.47
   2   1  25    6.26    0.50
  -3   1  25    2.49    0.38
   3  -1  25    3.49    0.41
  -3  -1  25    3.06    0.39
   3   1  25    2.27    0.36
   4  -1  25    1.92    0.32
  -4   1  25    1.42    0.32
   4   1  25    1.07    0.29
  -4  -1  25    2.18    0.35
  -5   1  25    1.21    0.30
  -5  -1  25    0.59    0.25
   5   1  25    1.36    0.32
  -6   1  25    3.78    0.44
  -6  -1  25    3.39    0.44
  -7   1  25    0.50    0.26
  -7  -1  25    0.12    0.25
   0  -2  25   24.62    0.90
   0   2  25   24.69    0.95
   1  -2  25    0.27    0.20
  -1   2  25    0.49    0.25
   1   2  25    0.31    0.23
  -1  -2  25    0.39    0.21
  -2   2  25    0.04    0.22
   2  -2  25    0.44    0.22
   2   2  25    0.05    0.23
  -2  -2  25    0.52    0.22
  -3   2  25   -0.34    0.18
   3  -2  25    0.39    0.20
   3   2  25    0.00    0.19
  -3  -2  25   -0.06    0.17
  -4   2  25    0.50    0.26
   4   2  25    0.29    0.25
  -4  -2  25    0.53    0.24
  -5   2  25   -0.23    0.20
   5   2  25    0.24    0.25
  -5  -2  25   -0.33    0.18
  -6   2  25   -0.05    0.21
  -6  -2  25   -0.13    0.19
   6   2  25   -0.26    0.21
  -7   2  25    1.56    0.36
  -7  -2  25    1.49    0.37
   0   3  25    0.22    0.20
   0  -3  25   -0.18    0.17
  -1   3  25    0.98    0.26
   1  -3  25    0.48    0.21
  -1  -3  25    0.98    0.24
   1   3  25    0.76    0.26
  -2   3  25    1.22    0.29
   2  -3  25    1.54    0.28
   2   3  25    1.63    0.33
  -2  -3  25    1.22    0.27
   3  -3  25    0.09    0.17
  -3   3  25    0.07    0.22
  -3  -3  25   -0.17    0.16
   3   3  25   -0.04    0.20
  -4   3  25    0.07    0.22
  -4  -3  25   -0.02    0.19
   4   3  25    0.14    0.24
  -5   3  25   -0.02    0.22
   5   3  25    0.26    0.22
  -5  -3  25    0.01    0.20
  -6   3  25    0.16    0.24
  -6  -3  25    0.23    0.22
   6   3  25    0.10    0.26
  -7   3  25    0.37    0.28
  -7  -3  25   -0.11    0.21
   7   3  25   -0.32    0.22
   0   4  25    1.64    0.33
   0  -4  25    2.09    0.31
   1  -4  25    1.48    0.27
  -1   4  25    1.64    0.33
   1   4  25    1.18    0.31
  -1  -4  25    1.57    0.28
   2  -4  25    0.77    0.22
  -2   4  25    1.04    0.28
  -2  -4  25    1.07    0.25
   2   4  25    0.87    0.29
   3  -4  25    1.13    0.26
  -3   4  25    0.95    0.29
  -3  -4  25    1.16    0.26
   3   4  25    1.14    0.32
  -4   4  25    0.42    0.24
   4   4  25    0.09    0.23
  -4  -4  25   -0.05    0.20
  -5   4  25    0.89    0.29
  -5  -4  25    1.17    0.29
   5   4  25    0.50    0.27
  -6   4  25    2.55    0.42
  -6  -4  25    3.22    0.42
   6   4  25    2.88    0.44
  -7   4  25    1.98    0.40
   7   4  25    1.52    0.37
  -7  -4  25    1.72    0.35
   0   5  25    0.10    0.21
   0  -5  25   -0.23    0.16
  -1   5  25    7.27    0.55
   1  -5  25    6.42    0.45
   1   5  25    7.37    0.57
  -1  -5  25    6.83    0.46
  -2   5  25    2.87    0.42
   2  -5  25    2.30    0.32
  -2  -5  25    2.99    0.35
   2   5  25    2.20    0.37
  -3   5  25    1.29    0.33
   3   5  25    1.34    0.33
  -3  -5  25    1.97    0.31
  -4   5  25    0.95    0.29
  -4  -5  25    0.89    0.26
   4   5  25    1.04    0.33
  -5   5  25   -0.30    0.19
  -5  -5  25    0.28    0.23
   5   5  25    0.33    0.25
  -6   5  25    0.95    0.32
   6   5  25    0.94    0.32
  -6  -5  25    0.78    0.27
   0   6  25    0.14    0.24
  -1   6  25    1.09    0.30
   1   6  25    0.98    0.29
  -2   6  25    0.00    0.24
   2   6  25    0.00    0.22
  -2  -6  25   -0.02    0.18
  -3   6  25    2.78    0.42
   3   6  25    4.08    0.49
  -3  -6  25    4.35    0.42
  -4   6  25    2.00    0.37
   4   6  25    2.14    0.39
  -4  -6  25    1.01    0.27
  -5   6  25    2.98    0.43
  -5  -6  25    3.67    0.44
   5   6  25    2.05    0.40
   0   7  25    0.09    0.21
  -1   7  25   -0.05    0.17
  -1   7  25    0.03    0.22
   1   7  25    0.48    0.26
  -2   7  25   -0.28    0.19
  -2   7  25   -0.11    0.21
   2   7  25    0.00    0.22
  -3   7  25    0.70    0.28
   3   7  25    0.97    0.30
  -4   7  25    0.81    0.29
   4   7  25    0.69    0.29
   0   8  25    0.13    0.24
  -1   8  25    0.77    0.28
   1   8  25    0.80    0.29
  -2   8  25    1.54    0.30
  -2   8  25    1.38    0.32
   2   8  25    1.98    0.37
  -3   8  25    1.43    0.33
  -3   8  25    1.57    0.33
   3   8  25    1.94    0.37
   0   0  26    1.35    0.29
   1   0  26    9.58    0.60
  -1   0  26    9.32    0.58
   2   0  26    4.86    0.48
  -2   0  26    5.82    0.50
  -3   0  26    3.08    0.42
  -4   0  26    1.78    0.35
   4   0  26    1.35    0.31
   5   0  26    4.71    0.49
  -5   0  26    5.12    0.54
  -6   0  26   13.46    0.76
  -7   0  26    0.02    0.24
   0  -1  26   -0.25    0.18
   0   1  26    0.14    0.23
   1  -1  26    0.15    0.22
  -1   1  26    1.24    0.29
  -1  -1  26    0.56    0.23
   1   1  26    0.53    0.25
  -2   1  26    0.52    0.24
   2  -1  26    0.36    0.22
  -2  -1  26    0.58    0.23
   2   1  26    0.51    0.25
   3  -1  26    1.03    0.28
  -3   1  26    0.83    0.28
   3   1  26    0.87    0.29
  -3  -1  26    0.65    0.24
  -4   1  26    2.18    0.39
   4  -1  26    2.51    0.38
  -4  -1  26    2.46    0.38
   4   1  26    2.58    0.39
  -5   1  26    0.17    0.24
   5   1  26   -0.10    0.22
  -5  -1  26    0.13    0.22
  -6   1  26    0.51    0.28
  -6  -1  26    0.28    0.25
  -7   1  26    0.13    0.23
  -7  -1  26   -0.11    0.23
   0  -2  26    3.09    0.37
   0   2  26    3.72    0.44
  -1   2  26    0.09    0.21
   1  -2  26    0.53    0.21
   1   2  26    0.97    0.28
  -1  -2  26    0.63    0.23
  -2   2  26    0.29    0.23
   2  -2  26   -0.33    0.15
  -2  -2  26    0.18    0.20
   2   2  26    0.11    0.22
   3  -2  26    0.11    0.19
  -3   2  26   -0.23    0.19
   3   2  26    0.23    0.22
  -3  -2  26    0.29    0.21
   4  -2  26    0.35    0.21
  -4   2  26   -0.31    0.19
  -4  -2  26   -0.25    0.18
   4   2  26   -0.16    0.20
  -5   2  26    1.72    0.36
   5   2  26    1.38    0.33
  -5  -2  26    1.35    0.32
  -6   2  26    2.58    0.42
  -6  -2  26    2.08    0.39
   6   2  26    2.03    0.39
  -7   2  26    1.77    0.38
  -7  -2  26    1.47    0.36
   0   3  26   -0.07    0.21
   0  -3  26   -0.10    0.18
   1  -3  26    0.17    0.19
  -1   3  26   -0.01    0.21
   1   3  26    0.14    0.23
  -1  -3  26    0.03    0.17
   2  -3  26    0.25    0.21
  -2   3  26    0.33    0.24
   2   3  26    0.40    0.25
  -2  -3  26    0.11    0.20
   3  -3  26    1.75    0.31
  -3   3  26    1.47    0.33
   3   3  26    1.87    0.35
  -3  -3  26    2.03    0.34
  -4   3  26    0.93    0.29
  -4  -3  26    0.87    0.27
   4   3  26    0.92    0.29
  -5   3  26   -0.24    0.20
  -5  -3  26    0.05    0.22
   5   3  26    0.10    0.23
  -6   3  26   -0.33    0.21
   6   3  26   -0.33    0.22
  -6  -3  26   -0.23    0.18
  -7   3  26    1.20    0.35
  -7  -3  26    0.54    0.26
   7   3  26    1.09    0.34
   0  -4  26    4.07    0.42
   0   4  26    4.19    0.47
  -1   4  26    0.56    0.28
   1  -4  26    0.45    0.21
   1   4  26    0.36    0.24
  -1  -4  26    0.37    0.20
  -2   4  26    2.35    0.38
   2  -4  26    3.76    0.41
   2   4  26    2.89    0.42
  -2  -4  26    2.95    0.37
  -3   4  26    0.40    0.26
   3  -4  26    0.42    0.21
   3   4  26    0.22    0.24
  -3  -4  26    0.56    0.22
  -4   4  26    0.90    0.31
  -4  -4  26    1.85    0.34
   4   4  26    1.59    0.35
  -5   4  26    4.31    0.52
  -5  -4  26    4.40    0.48
   5   4  26    4.67    0.53
  -6   4  26    3.72    0.49
   6   4  26    3.23    0.47
  -6  -4  26    4.04    0.46
   0  -5  26   -0.17    0.15
   0   5  26   -0.02    0.21
  -1   5  26    0.13    0.24
   1  -5  26    0.41    0.20
   1   5  26    0.10    0.24
  -1  -5  26    0.29    0.19
  -2   5  26    0.14    0.24
   2  -5  26    0.24    0.19
   2   5  26    0.22    0.25
  -2  -5  26   -0.12    0.17
   3  -5  26    0.40    0.21
  -3   5  26    0.01    0.23
   3   5  26    0.42    0.27
  -3  -5  26    0.55    0.24
  -4   5  26    0.96    0.31
   4   5  26    0.65    0.30
  -4  -5  26    0.73    0.26
  -5   5  26    0.04    0.24
   5   5  26    0.23    0.26
  -5  -5  26    0.08    0.22
   6   5  26    0.77    0.31
   0   6  26    0.09    0.24
  -1   6  26    0.95    0.30
   1   6  26    0.92    0.30
  -2   6  26    0.03    0.24
   2   6  26    0.48    0.27
  -3   6  26    0.00    0.24
   3   6  26    0.17    0.25
  -3  -6  26   -0.12    0.16
  -4   6  26    0.10    0.25
   4   6  26    0.01    0.24
  -4  -6  26    0.06    0.21
  -5   6  26    0.05    0.25
   5   6  26    0.20    0.27
  -5  -6  26    0.21    0.22
   0   7  26    0.11    0.23
  -1   7  26    0.17    0.25
   1   7  26    0.49    0.27
  -2   7  26    0.29    0.23
  -2   7  26    0.06    0.24
   2   7  26    0.89    0.30
  -3   7  26    1.62    0.36
   3   7  26    2.11    0.38
   0   8  26    0.13    0.24
  -1   8  26   -0.27    0.22
   1   8  26    0.01    0.23
   0   0  27   -0.21    0.20
  -1   0  27    0.00    0.21
   1   0  27   -0.03    0.20
  -2   0  27   -0.08    0.21
   2   0  27   -0.19    0.20
   3   0  27   -0.08    0.19
  -3   0  27    0.57    0.25
   4   0  27    0.27    0.23
  -4   0  27   -0.18    0.21
  -5   0  27    0.37    0.28
   5   0  27    0.35    0.24
  -6   0  27    0.11    0.24
  -7   0  27    0.14    0.26
   0  -1  27    0.08    0.20
   0   1  27   -0.39    0.17
  -1   1  27   -0.10    0.20
   1  -1  27   -0.23    0.18
   1   1  27    0.01    0.20
  -1  -1  27    0.11    0.21
   2  -1  27    0.38    0.23
  -2   1  27    0.60    0.26
   2   1  27    0.86    0.29
  -2  -1  27    0.44    0.24
   3  -1  27    0.34    0.24
  -3   1  27    0.11    0.24
   3   1  27    0.05    0.21
  -3  -1  27    0.05    0.20
  -4   1  27    0.44    0.27
   4  -1  27    0.52    0.26
   4   1  27    0.22    0.24
  -4  -1  27    0.51    0.25
  -5   1  27   -0.05    0.22
   5  -1  27    0.35    0.23
  -5  -1  27    0.25    0.24
   5   1  27   -0.16    0.23
  -6   1  27   -0.05    0.22
   6   1  27    0.06    0.23
  -6  -1  27   -0.16    0.20
  -7   1  27    0.44    0.30
  -7  -1  27    0.34    0.27
   0  -2  27    2.86    0.38
   0   2  27    2.83    0.39
  -1   2  27    0.22    0.23
   1  -2  27    0.12    0.20
   1   2  27    0.36    0.25
  -1  -2  27    0.90    0.26
  -2   2  27    1.41    0.33
   2  -2  27    2.06    0.32
  -2  -2  27    1.65    0.31
   2   2  27    1.67    0.33
   3  -2  27    0.44    0.22
  -3   2  27   -0.09    0.21
   3   2  27    0.26    0.24
  -3  -2  27    0.42    0.23
  -4   2  27    0.71    0.28
   4  -2  27    0.28    0.23
   4   2  27    0.66    0.28
  -4  -2  27   -0.35    0.19
  -5   2  27    0.09    0.26
  -5  -2  27    0.90    0.28
   5   2  27    0.23    0.23
  -6   2  27    0.07    0.23
   6   2  27    0.20    0.28
  -6  -2  27   -0.12    0.23
   0   3  27   -0.20    0.19
   0  -3  27   -0.09    0.16
  -1   3  27    0.29    0.24
   1  -3  27    0.33    0.21
   1   3  27    0.45    0.26
  -1  -3  27    0.23    0.20
   2  -3  27    0.62    0.24
  -2   3  27    0.34    0.24
  -2  -3  27    0.97    0.26
   2   3  27    0.46    0.27
   3  -3  27    0.51    0.24
  -3   3  27    0.47    0.26
  -3  -3  27    0.64    0.25
   3   3  27    0.61    0.27
  -4   3  27   -0.12    0.22
   4  -3  27    0.22    0.22
   4   3  27   -0.02    0.20
  -4  -3  27    0.22    0.22
  -5   3  27    0.26    0.26
   5   3  27   -0.08    0.24
  -5  -3  27   -0.02    0.22
  -6   3  27   -0.13    0.23
   6   3  27   -0.12    0.23
  -6  -3  27    0.36    0.25
   0  -4  27    6.39    0.48
   0   4  27    7.89    0.61
   1  -4  27    0.32    0.21
  -1   4  27   -0.09    0.21
   1   4  27   -0.15    0.23
  -1  -4  27   -0.01    0.18
  -2   4  27    0.64    0.28
   2  -4  27   -0.02    0.19
   2   4  27    0.06    0.24
  -2  -4  27    0.08    0.19
  -3   4  27    1.31    0.35
   3  -4  27    1.31    0.29
   3   4  27    1.10    0.32
  -3  -4  27    1.45    0.31
  -4   4  27    0.49    0.28
   4   4  27    0.08    0.25
  -4  -4  27    0.68    0.26
  -5   4  27    1.37    0.34
  -5  -4  27    0.83    0.28
   5   4  27    1.54    0.36
  -6   4  27    0.72    0.32
  -6  -4  27    0.55    0.26
   6   4  27    0.33    0.29
   0   5  27    0.12    0.24
   0  -5  27    0.00    0.18
  -1   5  27    1.06    0.33
   1  -5  27    1.44    0.28
  -1  -5  27    1.30    0.28
   1   5  27    0.81    0.30
   2  -5  27    1.54    0.30
  -2   5  27    1.25    0.33
   2   5  27    1.41    0.35
  -2  -5  27    1.14    0.27
  -3   5  27    5.80    0.58
   3  -5  27    6.77    0.50
   3   5  27    5.11    0.55
  -3  -5  27    6.92    0.51
  -4   5  27    4.05    0.51
  -4  -5  27    3.47    0.43
   4   5  27    3.19    0.47
  -5   5  27    0.10    0.25
  -5  -5  27    0.27    0.25
   5   5  27    0.93    0.31
   0   6  27    2.07    0.39
  -1   6  27    1.78    0.37
   1   6  27    1.21    0.33
  -2   6  27    0.08    0.24
   2   6  27    0.42    0.27
  -3   6  27    1.44    0.35
   3   6  27    1.79    0.39
  -4   6  27   -0.03    0.24
   4   6  27    0.29    0.27
  -4  -6  27    0.85    0.28
   0   7  27   -0.23    0.22
  -1   7  27    1.33    0.35
   1   7  27    1.95    0.39
  -2   7  27    2.17    0.36
  -2   7  27    2.44    0.40
   2   7  27    2.53    0.42
   0   0  28    5.59    0.54
   1   0  28    0.91    0.28
  -1   0  28    0.83    0.30
  -2   0  28    0.69    0.28
   2   0  28    1.38    0.31
   3   0  28    1.02    0.30
  -3   0  28    0.83    0.29
   4   0  28    0.35    0.25
  -4   0  28    0.48    0.29
  -5   0  28    0.64    0.30
   5   0  28    1.33    0.34
   6   0  28    0.00    0.25
  -6   0  28    0.06    0.27
   0   1  28   -0.39    0.19
   0  -1  28    0.05    0.20
  -1   1  28    0.98    0.32
   1  -1  28    1.52    0.31
  -1  -1  28    0.80    0.27
   1   1  28    0.83    0.28
  -2   1  28   -0.17    0.22
   2  -1  28    0.17    0.22
  -2  -1  28    0.05    0.22
   2   1  28   -0.01    0.23
   3  -1  28    1.22    0.31
  -3   1  28    1.13    0.32
   3   1  28    0.90    0.30
  -3  -1  28    0.94    0.29
   4  -1  28    0.17    0.24
  -4   1  28   -0.15    0.22
  -4  -1  28    0.08    0.23
   4   1  28   -0.06    0.23
  -5   1  28    0.43    0.27
   5  -1  28    0.57    0.27
   5   1  28    0.92    0.31
  -5  -1  28    1.08    0.32
  -6   1  28   -0.08    0.22
   6   1  28    0.05    0.26
  -6  -1  28    0.24    0.27
   0   2  28    1.52    0.34
   0  -2  28    1.29    0.28
   1  -2  28   -0.06    0.19
  -1   2  28   -0.06    0.21
  -1  -2  28   -0.25    0.18
   1   2  28   -0.09    0.22
   2  -2  28   -0.20    0.18
  -2   2  28    0.05    0.23
  -2  -2  28    0.29    0.21
   2   2  28    0.02    0.24
   3  -2  28    0.93    0.29
  -3   2  28    0.65    0.29
   3   2  28    1.11    0.32
  -3  -2  28    0.90    0.30
   4  -2  28   -0.07    0.21
  -4   2  28    0.37    0.28
  -4  -2  28   -0.02    0.22
   4   2  28    0.21    0.24
  -5   2  28   -0.27    0.23
   5  -2  28    0.04    0.22
  -5  -2  28    0.24    0.24
   5   2  28    0.22    0.27
  -6   2  28    1.36    0.34
   6   2  28    0.67    0.32
  -6  -2  28    1.17    0.33
   0  -3  28    0.34    0.22
   0   3  28   -0.09    0.23
  -1   3  28    0.40    0.26
   1  -3  28    0.54    0.24
  -1  -3  28    0.08    0.20
   1   3  28   -0.10    0.24
  -2   3  28    0.63    0.27
   2  -3  28    0.02    0.19
  -2  -3  28   -0.02    0.20
   2   3  28   -0.13    0.23
   3  -3  28    2.35    0.36
  -3   3  28    1.79    0.37
  -3  -3  28    1.88    0.34
   3   3  28    1.96    0.38
   4  -3  28   -0.15    0.20
  -4   3  28   -0.23    0.21
   4   3  28   -0.02    0.24
  -4  -3  28    0.14    0.23
  -5   3  28    2.45    0.42
   5   3  28    2.97    0.46
  -5  -3  28    3.66    0.48
   0   4  28    0.92    0.31
   0  -4  28    1.09    0.27
  -1   4  28    2.56    0.41
   1  -4  28    3.07    0.39
   1   4  28    2.73    0.42
  -1  -4  28    2.62    0.38
   2  -4  28    1.99    0.32
  -2   4  28    1.54    0.35
  -2  -4  28    1.23    0.30
   2   4  28    0.88    0.31
  -3   4  28    0.51    0.30
   3  -4  28    0.70    0.25
  -3  -4  28    0.28    0.21
   3   4  28    0.41    0.28
  -4   4  28    0.74    0.31
   4  -4  28    0.46    0.23
  -4  -4  28    0.56    0.27
   4   4  28    0.52    0.30
  -5   4  28    3.38    0.47
  -5  -4  28    3.27    0.45
   5   4  28    3.36    0.49
   0  -5  28    0.17    0.19
   0   5  28   -0.37    0.21
   1  -5  28    2.71    0.38
  -1   5  28    2.43    0.42
   1   5  28    3.05    0.46
  -1  -5  28    1.83    0.33
  -2   5  28    0.73    0.31
   2  -5  28    0.54    0.23
   2   5  28    0.65    0.31
  -2  -5  28    0.09    0.22
   3  -5  28    4.58    0.46
  -3   5  28    3.36    0.49
  -3  -5  28    3.86    0.44
   3   5  28    2.82    0.44
   4  -5  28   -0.07    0.21
  -4   5  28    0.60    0.32
   4   5  28    0.42    0.31
  -4  -5  28    0.44    0.25
   0   6  28    0.22    0.26
  -1   6  28    0.88    0.32
   1   6  28    1.00    0.32
  -2   6  28    0.16    0.28
   2   6  28   -0.15    0.25
  -3   6  28    0.28    0.27
   3   6  28   -0.13    0.27
   0   7  28   -0.04    0.26
   0   0  29   -0.50    0.19
   1   0  29   -0.15    0.22
  -1   0  29    0.17    0.24
  -2   0  29   -0.09    0.21
   2   0  29   -0.14    0.22
   3   0  29   -0.06    0.22
  -3   0  29   -0.05    0.22
  -4   0  29   -0.17    0.23
   4   0  29   -0.09    0.22
   5   0  29   -0.04    0.22
  -5   0  29    0.09    0.26
   0  -1  29    0.01    0.23
   0   1  29    0.14    0.25
  -1   1  29    1.16    0.30
   1  -1  29    1.39    0.33
   1   1  29    1.37    0.34
  -1  -1  29    1.26    0.31
  -2   1  29    0.06    0.23
   2  -1  29    0.28    0.24
   2   1  29    0.01    0.22
  -2  -1  29    0.28    0.25
   3  -1  29    0.89    0.30
  -3   1  29    0.57    0.30
  -3  -1  29    0.40    0.25
   3   1  29    0.10    0.24
   4  -1  29   -0.05    0.22
  -4   1  29   -0.20    0.24
  -4  -1  29    0.08    0.24
   4   1  29   -0.05    0.24
  -5   1  29    0.00    0.24
   5  -1  29    0.23    0.25
   5   1  29    0.07    0.24
  -5  -1  29   -0.01    0.23
   0  -2  29    3.61    0.44
   0   2  29    4.09    0.50
   1  -2  29    0.50    0.27
  -1   2  29    0.05    0.21
   1   2  29    0.12    0.25
  -1  -2  29    0.08    0.23
   2  -2  29    0.68    0.28
  -2   2  29    0.78    0.31
  -2  -2  29    1.21    0.31
   2   2  29    0.48    0.28
   3  -2  29    0.07    0.23
  -3   2  29   -0.04    0.25
   3   2  29    0.16    0.25
  -3  -2  29    0.55    0.27
  -4   2  29    0.69    0.30
   4  -2  29    0.71    0.29
  -4  -2  29    0.83    0.30
   4   2  29    1.24    0.32
   5  -2  29    0.03    0.24
  -5   2  29   -0.34    0.23
   5   2  29    0.20    0.27
  -5  -2  29   -0.04    0.23
   0   3  29   -0.08    0.23
   0  -3  29    0.26    0.23
  -1   3  29    0.20    0.25
   1  -3  29    0.31    0.22
   1   3  29    0.37    0.28
  -1  -3  29    0.09    0.21
  -2   3  29    0.61    0.30
   2  -3  29    1.00    0.29
  -2  -3  29    1.31    0.32
   2   3  29    1.01    0.32
   3  -3  29   -0.01    0.21
  -3   3  29   -0.06    0.23
   3   3  29    0.11    0.25
  -3  -3  29    0.16    0.22
  -4   3  29    0.11    0.26
   4  -3  29    0.00    0.22
  -4  -3  29    0.07    0.23
   4   3  29    0.09    0.24
   5  -3  29    0.75    0.30
  -5   3  29    0.77    0.32
   5   3  29    0.61    0.30
  -5  -3  29    0.78    0.30
   0   4  29   -0.09    0.23
   0  -4  29    0.06    0.21
  -1   4  29    1.54    0.37
   1  -4  29    1.64    0.32
  -1  -4  29    1.42    0.33
   1   4  29    1.49    0.36
   2  -4  29    3.62    0.44
  -2   4  29    4.03    0.50
   2   4  29    3.84    0.50
  -2  -4  29    4.66    0.48
   3  -4  29    1.14    0.29
  -3   4  29    0.74    0.32
   3   4  29    1.23    0.34
  -3  -4  29    1.12    0.29
  -4   4  29    1.07    0.34
   4  -4  29    0.52    0.27
   4   4  29    0.40    0.29
  -4  -4  29    0.95    0.31
   0  -5  29    0.15    0.21
   0   5  29   -0.27    0.24
  -1   5  29    4.71    0.55
   1  -5  29    3.19    0.41
   1   5  29    4.84    0.57
  -1  -5  29    3.35    0.42
  -2   5  29   -0.02    0.26
   2  -5  29    0.03    0.20
  -2  -5  29    0.12    0.23
   2   5  29    0.39    0.29
   3  -5  29   -0.05    0.23
  -3   5  29   -0.09    0.26
  -3  -5  29   -0.05    0.22
   3   5  29    0.15    0.29
   0   6  29    4.30    0.54
  -1   6  29    0.49    0.29
   1   6  29    0.25    0.29
   0   0  30    0.36    0.27
  -1   0  30    3.43    0.47
   1   0  30    3.15    0.45
   2   0  30    1.06    0.33
  -2   0  30    2.40    0.42
   3   0  30    1.00    0.33
  -3   0  30    1.60    0.37
  -4   0  30   -0.10    0.24
   4   0  30    0.08    0.24
  -5   0  30    0.24    0.28
   5   0  30    0.47    0.28
   0   1  30   -0.31    0.21
   0  -1  30   -0.15    0.23
  -1   1  30    0.40    0.28
   1  -1  30    0.92    0.29
  -1  -1  30    0.74    0.29
   1   1  30    1.09    0.31
   2  -1  30    0.11    0.25
  -2   1  30   -0.05    0.24
   2   1  30   -0.11    0.25
  -2  -1  30    0.19    0.24
  -3   1  30    1.86    0.39
   3  -1  30    2.51    0.39
   3   1  30    1.87    0.39
  -3  -1  30    2.14    0.39
   4  -1  30    0.73    0.30
  -4   1  30    0.27    0.27
   4   1  30    0.45    0.28
  -4  -1  30    0.72    0.32
   5  -1  30    3.37    0.48
   5   1  30    1.77    0.40
   0   2  30    2.25    0.41
   0  -2  30    2.70    0.42
  -1   2  30   -0.17    0.23
   1  -2  30    0.44    0.26
  -1  -2  30    0.51    0.28
   1   2  30   -0.13    0.25
  -2   2  30   -0.06    0.24
   2  -2  30    0.09    0.23
  -2  -2  30    0.36    0.27
   2   2  30    0.37    0.27
  -3   2  30    5.12    0.56
   3  -2  30    4.41    0.51
   3   2  30    4.85    0.55
  -3  -2  30    4.65    0.54
   4  -2  30    3.33    0.46
  -4   2  30    3.63    0.51
   4   2  30    3.57    0.50
  -4  -2  30    1.83    0.38
   0  -3  30    0.10    0.23
   0   3  30    0.27    0.26
  -1   3  30    0.08    0.26
   1  -3  30   -0.02    0.23
  -1  -3  30    0.54    0.27
   1   3  30   -0.10    0.24
   2  -3  30    0.05    0.23
  -2   3  30   -0.37    0.24
   2   3  30   -0.05    0.24
  -2  -3  30   -0.17    0.21
   3  -3  30    0.18    0.25
  -3   3  30    0.21    0.28
  -3  -3  30    0.67    0.29
   3   3  30    0.42    0.29
  -4   3  30    0.32    0.28
   4  -3  30    0.56    0.27
  -4  -3  30    0.28    0.28
   4   3  30    0.36    0.29
   0  -4  30    0.09    0.24
   0   4  30    0.32    0.27
   1  -4  30    0.62    0.28
  -1   4  30    0.70    0.31
  -1  -4  30    0.13    0.24
   1   4  30    0.68    0.31
  -2   4  30    1.63    0.38
   2  -4  30    0.71    0.28
  -2  -4  30    1.52    0.34
   2   4  30    1.41    0.37
   3  -4  30    5.94    0.56
  -3   4  30    7.52    0.65
   3   4  30    6.41    0.63
  -3  -4  30    6.30    0.58
   0  -5  30   -0.40    0.18
   0   5  30    0.06    0.28
   1  -5  30    1.46    0.34
  -1   5  30    2.35    0.44
  -1  -5  30    1.70    0.35
   1   5  30    1.56    0.39
  -2   5  30    1.53    0.39
   2  -5  30    1.71    0.35
   2   5  30    2.28    0.44
  -2  -5  30    1.53    0.35
   0   0  31    0.08    0.24
   1   0  31   -0.14    0.23
  -1   0  31   -0.01    0.23
  -2   0  31    0.02    0.24
   2   0  31   -0.02    0.25
  -3   0  31   -0.30    0.22
   3   0  31    0.03    0.25
   4   0  31    0.16    0.25
  -4   0  31   -0.25    0.24
   0   1  31   -0.22    0.23
   0  -1  31    0.12    0.24
  -1   1  31    0.65    0.29
   1  -1  31    0.34    0.26
   1   1  31    0.31    0.28
  -1  -1  31    0.38    0.28
   2  -1  31   -0.05    0.23
  -2   1  31   -0.14    0.23
   2   1  31    0.08    0.25
  -2  -1  31    0.34    0.26
  -3   1  31    0.18    0.27
   3  -1  31   -0.18    0.23
  -3  -1  31   -0.27    0.21
   3   1  31    0.31    0.28
  -4   1  31    0.18    0.28
   4  -1  31   -0.25    0.24
   4   1  31    0.31    0.28
  -4  -1  31    0.17    0.28
   0   2  31    0.65    0.32
   0  -2  31    0.19    0.26
   1  -2  31    1.42    0.34
  -1   2  31    1.43    0.37
   1   2  31    1.12    0.35
  -1  -2  31    1.20    0.35
  -2   2  31    0.10    0.26
   2  -2  31    0.27    0.27
   2   2  31    0.51    0.31
  -2  -2  31    0.99    0.32
   3  -2  31    0.04    0.24
  -3   2  31    0.09    0.25
   3   2  31    0.44    0.30
  -3  -2  31    0.12    0.25
   0   3  31    0.37    0.28
   0  -3  31   -0.26    0.21
  -1   3  31    1.51    0.38
   1  -3  31    1.22    0.31
  -1  -3  31    1.02    0.32
   1   3  31    1.75    0.40
  -2   3  31    1.58    0.39
   2  -3  31    2.56    0.41
   2   3  31    1.20    0.36
  -2  -3  31    1.78    0.38
  -3   3  31    1.74    0.39
   3  -3  31    1.86    0.37
  -3  -3  31    2.06    0.38
   3   3  31    2.03    0.41
   0   4  31    3.38    0.50
   0  -4  31    2.70    0.41
  -1   4  31    0.10    0.29
   1  -4  31    0.03    0.23
   1   4  31    0.28    0.29
  -1  -4  31    0.06    0.24
   0   0  32    4.01    0.52
  -1   0  32    1.09    0.34
   1   0  32    0.70    0.31
  -2   0  32   -0.08    0.25
   2   0  32    0.25    0.26
   0  -1  32    0.12    0.24
   0   1  32   -0.02    0.26
   1  -1  32    0.57    0.30
  -1   1  32    1.19    0.35
  -1  -1  32    0.84    0.31
   1   1  32    0.75    0.34
   2  -1  32    1.71    0.39
  -2   1  32    1.62    0.39
  -2  -1  32    1.27    0.35
   2   1  32    1.29    0.36
   0   2  32    5.00    0.60
   0  -2  32    4.29    0.52
   1  -2  32   -0.11    0.23
  -1   2  32   -0.68    0.20
  -1  -2  32    0.27    0.26
   1   2  32   -0.14    0.25
  -2   2  32    0.13    0.27
   2  -2  32   -0.01    0.23
   2   2  32    0.16    0.27
  -2  -2  32    0.24    0.27
   0  -3  32    0.06    0.25
   0   3  32    0.46    0.29
   0   0   0    0.00    0.00
;
_shelx_res_checksum     31460
_shelx_res_file
;
TITL mo_d13222_0m in Pbca
CELL 0.71073 9.5030 10.2912 25.3470 90.000 90.000 90.000
ZERR 8.00 0.0018 0.0016 0.0046 0.000 0.000 0.000
LATT 1
SYMM x+1/2, -y+1/2, -z
SYMM -x, y+1/2, -z+1/2
SYMM -x+1/2, -y, z+1/2
SFAC C H N O
UNIT 112 112 16 24
TEMP -126.140
SIZE 0.100 0.160 0.380
ACTA
L.S. 4
FMAP 2
PLAN 20
HTAB
BOND $H
CONF
WGHT    0.043600    0.773100
FVAR       0.10586
O1    4    0.427788    0.160294    0.343105    11.00000    0.03461    0.01669 =
         0.02051   -0.00331   -0.00117   -0.00539
O2    4    0.281951    0.066986    0.472115    11.00000    0.03697    0.02170 =
         0.02363   -0.00027    0.00368   -0.01008
O3    4    0.449069    0.498253    0.358640    11.00000    0.03717    0.01942 =
         0.02175   -0.00416    0.00258   -0.00138
N1    3    0.487049    0.284186    0.359876    11.00000    0.02778    0.01646 =
         0.01771   -0.00243   -0.00068   -0.00625
N2    3    0.323138    0.142375    0.517085    11.00000    0.02749    0.02261 =
         0.02200    0.00021    0.00251   -0.00172
C1    1    0.510258    0.274682    0.416727    11.00000    0.02122    0.02078 =
         0.01671   -0.00030   -0.00014   -0.00279
AFIX  13
H1A   2    0.578406    0.339024    0.431602    11.00000   -1.20000
AFIX   0
C2    1    0.555743    0.133211    0.420587    11.00000    0.02442    0.02486 =
         0.02482    0.00095    0.00154    0.00456
AFIX  23
H2A   2    0.644096    0.114623    0.401318    11.00000   -1.20000
H2B   2    0.561811    0.101340    0.457368    11.00000   -1.20000
AFIX   0
C3    1    0.425021    0.085985    0.391767    11.00000    0.03152    0.01573 =
         0.02134    0.00080    0.00043    0.00023
AFIX  13
H3A   2    0.420672   -0.010283    0.386656    11.00000   -1.20000
AFIX   0
C4    1    0.304406    0.141841    0.424275    11.00000    0.02344    0.01954 =
         0.02236    0.00045   -0.00053   -0.00357
AFIX  13
H4A   2    0.216244    0.151994    0.403133    11.00000   -1.20000
AFIX   0
C5    1    0.363682    0.273591    0.443126    11.00000    0.01986    0.01669 =
         0.01824    0.00024   -0.00111    0.00034
AFIX  13
H5A   2    0.303792    0.348991    0.432397    11.00000   -1.20000
AFIX   0
C6    1    0.367216    0.253374    0.501743    11.00000    0.01885    0.02018 =
         0.01874    0.00132    0.00148    0.00253
C7    1    0.418350    0.351814    0.540057    11.00000    0.02921    0.02542 =
         0.01789    0.00075   -0.00176   -0.00263
AFIX 137
H7A   2    0.413503    0.316014    0.575838    11.00000   -1.50000
H7B   2    0.359309    0.429701    0.537853    11.00000   -1.50000
H7C   2    0.515982    0.374687    0.531763    11.00000   -1.50000
AFIX   0
C8    1    0.442684    0.394060    0.335022    11.00000    0.02080    0.01948 =
         0.01927   -0.00191    0.00442   -0.00130
C9    1    0.402422    0.383823    0.278532    11.00000    0.02327    0.01890 =
         0.01809   -0.00034    0.00206   -0.00326
C10   1    0.461801    0.291150    0.245243    11.00000    0.03149    0.02187 =
         0.01940   -0.00059    0.00269    0.00158
AFIX  43
H10A  2    0.525954    0.228899    0.258933    11.00000   -1.20000
AFIX   0
C11   1    0.427182    0.289837    0.192095    11.00000    0.03849    0.02261 =
         0.02030   -0.00292    0.00419   -0.00305
AFIX  43
H11A  2    0.468536    0.227352    0.169275    11.00000   -1.20000
AFIX   0
C12   1    0.332603    0.379346    0.172334    11.00000    0.03530    0.02885 =
         0.02060    0.00341   -0.00431   -0.01147
AFIX  43
H12A  2    0.307667    0.377152    0.136050    11.00000   -1.20000
AFIX   0
C13   1    0.273941    0.472279    0.205155    11.00000    0.02659    0.02791 =
         0.02992    0.00718   -0.00514   -0.00175
AFIX  43
H13A  2    0.209400    0.533977    0.191309    11.00000   -1.20000
AFIX   0
[truncated: 1,885 more chars]
