# Supplementary material for: (3-Methyl-3a,4,7,7a-tetra­hydro-5H-4,7-methano­isoxazolo[4,5-d][1,2]oxazin-5-yl)(phen­yl)methanone
Source: Acta Crystallogr Sect E Struct Rep Online. 2014 Apr 12;70(Pt 5):o543. doi: 10.1107/S1600536814007740 (PMC4011260; doi:10.1107/S1600536814007740)
Supplement: Supplementary file 2 [file e-70-0o543-Isup2.hkl]

#
# h,k,l, Fc-squared, Fo-squared, sigma(Fo-squared), status flag
#
data_I
_shelx_title ' mo_d13222_0m in Pbca'
_shelx_refln_list_code          4
_shelx_F_calc_maximum      306.38
_exptl_crystal_F_000      1088.00
_reflns_d_resolution_high  0.7688

loop_
 _space_group_symop_operation_xyz
 'x, y, z'
 'x+1/2, -y+1/2, -z'
 '-x, y+1/2, -z+1/2'
 '-x+1/2, -y, z+1/2'
 '-x, -y, -z'
 '-x-1/2, y-1/2, z'
 'x, -y-1/2, z-1/2'
 'x-1/2, y, -z-1/2'

_cell_length_a     9.5030
_cell_length_b    10.2912
_cell_length_c    25.3470
_cell_angle_alpha  90.000
_cell_angle_beta   90.000
_cell_angle_gamma  90.000

_shelx_F_squared_multiplier     1.000

loop_
 _refln_index_h
 _refln_index_k
 _refln_index_l
 _refln_F_squared_calc
 _refln_F_squared_meas
 _refln_F_squared_sigma
 _refln_observed_status
   2   0   0      18572.21      18141.78       347.13 o
   4   0   0        597.10        455.11        24.99 o
   6   0   0        701.70        604.13        33.91 o
   8   0   0       3878.19       4078.11       114.22 o
  10   0   0          0.73        -10.71        16.95 o
  12   0   0          0.04        -11.06        23.20 o
   2   1   0      93868.88      87143.58      2139.89 o
   4   1   0        443.43        441.75        17.34 o
   6   1   0        631.48        613.36        58.45 o
   8   1   0         46.67         51.36        13.56 o
  10   1   0        120.38        118.45        21.86 o
  12   1   0         31.17         14.75        13.98 o
   0   2   0       7131.80       6451.80       127.61 o
   2   2   0      26019.55      24878.13       268.42 o
   4   2   0       1267.74       1312.04        34.22 o
   6   2   0       1907.96       1936.81        77.19 o
   8   2   0       1598.25       1519.44        34.98 o
  10   2   0          0.91          7.02         9.80 o
  12   2   0         29.90         30.08        13.59 o
   2   3   0       2524.54       2527.37        33.72 o
   4   3   0       2331.28       2255.83        34.14 o
   6   3   0       2745.34       2788.35        55.88 o
   8   3   0       1544.54       1585.91        35.79 o
  10   3   0        586.68        567.07        38.39 o
  12   3   0         84.38         66.31        18.55 o
   0   4   0        971.57        953.41        18.64 o
   2   4   0       1027.56       1004.04        19.06 o
   4   4   0       2682.44       2621.54        33.67 o
   6   4   0       1470.60       1494.76        40.06 o
   8   4   0       3560.99       3516.31        50.84 o
  10   4   0         19.35         35.34         9.57 o
   2   5   0         37.15         45.02         6.25 o
   4   5   0        214.87        226.30        23.47 o
   6   5   0          0.92         -0.90         5.45 o
   8   5   0          3.71         -0.52         6.24 o
  10   5   0       1262.25       1262.68        30.46 o
   0   6   0        181.25        156.70        14.72 o
   2   6   0          6.28          7.33         6.06 o
   4   6   0         25.67         26.58         5.92 o
   6   6   0        241.34        222.45        12.72 o
   8   6   0       1893.36       1933.27        34.53 o
  10   6   0          7.32         -2.06        13.52 o
   2   7   0        338.09        355.45        15.50 o
   4   7   0         28.39         38.73        10.23 o
   6   7   0       1399.75       1235.24        39.89 o
   8   7   0         98.08        117.32        17.63 o
  10   7   0          5.77          8.97        10.72 o
   0   8   0       5233.86       5461.07        88.65 o
   2   8   0        296.21        287.38        14.45 o
   4   8   0        670.59        669.11        27.00 o
   6   8   0        223.32        184.44        19.51 o
   8   8   0        142.41        169.08        35.25 o
   2   9   0        723.51        762.47        23.25 o
   4   9   0       2855.07       2669.36        60.01 o
   6   9   0        115.50        120.25        38.37 o
   8   9   0         14.34         32.32        14.34 o
   0  10   0          8.82          5.35        18.74 o
   2  10   0       1866.06       1925.79        54.45 o
   4  10   0        236.13        198.11        32.13 o
   6  10   0         86.73         51.63        14.99 o
   8  10   0          1.25         -7.03        13.07 o
   2  11   0          8.16         15.62        13.25 o
   4  11   0         43.12         48.19        23.20 o
   6  11   0        150.44        136.53        33.02 o
   0  12   0        195.87        224.88        37.48 o
   2  12   0          4.34         10.48        14.47 o
   4  12   0        123.10        171.33        37.48 o
   2  13   0          0.03        -14.28        22.31 o
   1   1   1        128.02         95.11         4.93 o
   2   1   1       9608.77       9415.04        82.19 o
   3   1   1       6922.56       6893.26       116.95 o
   4   1   1         14.93         12.36         4.88 o
   5   1   1       1512.76       1530.80        25.30 o
   6   1   1       1643.53       1714.52        28.87 o
   7   1   1        775.01        706.80        19.52 o
   8   1   1         79.39         75.42        10.18 o
   9   1   1          0.02         -1.55         7.71 o
  10   1   1         10.24          0.31         7.53 o
  11   1   1          4.12          0.57         8.64 o
  12   1   1          0.43         -6.28         8.26 o
   0   2   1       5153.45       4977.98        43.85 o
   1   2   1      10442.71      10313.91        70.03 o
   2   2   1         30.76         32.02         7.46 o
   3   2   1       6683.27       6728.37        62.07 o
   4   2   1          2.06         10.61         4.56 o
   5   2   1        251.17        271.72         9.97 o
   6   2   1        649.34        592.74        17.83 o
   7   2   1        328.20        350.37        17.43 o
   8   2   1         70.16         46.16         8.03 o
   9   2   1        350.90        337.19        15.76 o
  10   2   1          0.90         -6.41         6.41 o
  11   2   1         19.26         12.40         7.96 o
  12   2   1          2.39         -1.99         7.17 o
   1   3   1        532.56        569.66         5.58 o
   2   3   1         21.13         23.74         2.50 o
   3   3   1        975.56        957.26        11.65 o
   4   3   1        125.20        176.44         6.80 o
   5   3   1        117.19        140.47         6.59 o
   6   3   1        590.11        608.19        13.29 o
   7   3   1        423.21        431.90        12.89 o
   8   3   1        377.92        373.03        13.32 o
   9   3   1       1153.84       1127.95        23.21 o
  10   3   1         10.46          5.08         6.68 o
  11   3   1          3.37         -2.24         6.65 o
  12   3   1          3.87         -0.68         6.90 o
   0   4   1        149.52        169.56         7.68 o
   1   4   1       1096.15       1156.83        14.02 o
   2   4   1       2236.84       2391.28        18.26 o
   3   4   1        253.81        212.76         5.70 o
   4   4   1        297.95        284.50         6.96 o
   5   4   1        137.06        158.02         6.32 o
   6   4   1        244.54        226.72         8.94 o
   7   4   1        219.07        232.59         9.47 o
   8   4   1        231.44        234.69        10.58 o
   9   4   1         29.46         37.12         6.14 o
  10   4   1         10.05          7.25         5.99 o
  11   4   1          4.37         -5.91         5.91 o
   1   5   1       5028.71       5272.64        47.15 o
   2   5   1        206.52        192.49         4.56 o
   3   5   1          0.00          1.05         2.40 o
   4   5   1        134.28        157.26         9.94 o
   5   5   1        827.96        804.47        12.06 o
   6   5   1       1195.67       1184.62        16.30 o
   7   5   1         73.83         76.76         6.18 o
   8   5   1         32.31         26.93         5.50 o
   9   5   1          1.91         -2.73         5.08 o
  10   5   1        112.40        122.22         8.75 o
  11   5   1          2.99          2.75         6.17 o
   0   6   1       3909.14       4205.46        47.23 o
   1   6   1        208.12        241.92        10.18 o
   2   6   1        893.90        882.08        14.48 o
   3   6   1        168.68        167.78         5.42 o
   4   6   1       1503.67       1548.26        20.75 o
   5   6   1       1956.54       1900.93        22.75 o
   6   6   1         35.59         42.19         4.82 o
   7   6   1        182.36        179.67         8.19 o
   8   6   1         10.75         21.80         5.14 o
   9   6   1         38.48         36.39         8.33 o
  10   6   1          3.56         -1.97         5.62 o
  11   6   1         17.48         13.51         7.38 o
   1   7   1        516.77        557.22        11.41 o
   2   7   1          0.01         -3.06         3.67 o
   3   7   1        145.37        154.67         9.59 o
   4   7   1        356.44        371.93         9.93 o
   5   7   1        744.24        685.35        12.88 o
   6   7   1          0.03          0.83         7.10 o
   7   7   1       1280.54       1289.17        24.50 o
   8   7   1         11.04          3.58         8.55 o
   9   7   1         12.76          9.86         7.96 o
  10   7   1          7.52         -8.93         8.93 o
   0   8   1       2648.31       2647.54        42.48 o
   1   8   1        424.59        411.52        11.22 o
   2   8   1       3286.93       3237.38        36.52 o
   3   8   1         40.09         33.11         6.73 o
   4   8   1          3.23          3.95         6.38 o
   5   8   1        434.11        409.34        17.28 o
   6   8   1         23.48         31.74         8.74 o
   7   8   1         99.76         93.52        11.75 o
   8   8   1         17.35         16.31         9.73 o
   9   8   1         42.94         31.31        10.87 o
   1   9   1       1472.40       1393.66        29.11 o
   2   9   1       3038.71       2997.27        35.97 o
   3   9   1         44.38         38.13         7.84 o
   4   9   1       1377.77       1340.89        34.13 o
   5   9   1        250.46        251.32        14.86 o
   6   9   1        494.64        483.51        20.38 o
   7   9   1         27.72         18.76        11.08 o
   8   9   1          3.76          8.82        12.88 o
   9   9   1        117.45        141.77        15.30 o
   0  10   1       4733.25       4758.07        95.27 o
   1  10   1        212.56        174.25        14.37 o
   2  10   1        105.11         93.39        12.01 o
   3  10   1        356.11        381.43        31.68 o
   4  10   1         12.67         15.25        12.64 o
   5  10   1        179.57        185.92        17.20 o
   6  10   1          5.03        -13.52        13.52 o
   7  10   1        109.65        111.09        19.45 o
   8  10   1         16.63         14.87        10.14 o
   1  11   1         41.42         58.66        11.41 o
   2  11   1         81.22         76.75        12.55 o
   3  11   1        141.29        143.85        21.71 o
   4  11   1          0.08         -4.57        22.31 o
   5  11   1        170.69        181.32        24.77 o
   6  11   1         29.97         21.33        16.71 o
   7  11   1        310.73        338.94        53.54 o
   0  12   1        604.50        640.04        36.58 o
   1  12   1        114.72        122.52        14.74 o
   2  12   1        102.08        113.59        14.77 o
   3  12   1        236.10        254.83        28.71 o
   4  12   1          0.29          7.14        15.77 o
   5  12   1         38.56         18.74        17.98 o
   1  13   1         76.19        115.94        15.61 o
   2  13   1        380.31        398.39        35.45 o
   0   0   2        873.22        804.91        18.74 o
   1   0   2       3050.36       2991.07        32.20 o
   2   0   2       5265.23       5054.28        73.83 o
   3   0   2       5709.23       5568.40       124.04 o
   4   0   2       1705.17       1671.80        70.94 o
   5   0   2       3210.48       3129.30        77.19 o
   6   0   2       1034.50       1133.34        32.16 o
   7   0   2         66.09         79.32        12.29 o
   8   0   2        416.50        471.57        25.55 o
   9   0   2         77.56         57.46        14.47 o
  10   0   2          0.36        -10.67        10.67 o
  11   0   2          6.74          1.88        14.75 o
  12   0   2         17.85         22.61        13.40 o
   1   1   2      27380.35      25458.38       208.34 o
   2   1   2        560.53        577.05         9.32 o
   3   1   2       4539.52       4413.90        43.88 o
   4   1   2      10770.08      10435.63       107.08 o
   5   1   2        304.63        294.76        11.47 o
   6   1   2       1566.93       1698.25        48.82 o
   7   1   2          0.67         -0.85         7.86 o
   8   1   2         16.75         10.59         7.76 o
   9   1   2         57.69         44.54         8.57 o
  10   1   2         47.49         46.51         9.50 o
  11   1   2          0.02         -0.94         8.55 o
  12   1   2         21.43         17.00         9.94 o
   0   2   2       7640.42       7219.40        81.74 o
   1   2   2         21.45         28.32         3.72 o
   2   2   2       5030.17       4913.55        41.44 o
   3   2   2       4091.83       4107.60        37.02 o
   4   2   2       1416.25       1417.86        19.68 o
   5   2   2       2261.57       2335.15        37.50 o
   6   2   2        532.27        535.34        14.07 o
   7   2   2        227.08        222.19        15.35 o
   8   2   2        219.57        215.65        12.23 o
   9   2   2         95.72        105.92        10.46 o
  10   2   2          7.45          2.71         7.00 o
  11   2   2         56.04         43.96         8.65 o
  12   2   2         21.79         10.86         7.98 o
   1   3   2        482.91        449.37         6.13 o
   2   3   2       1632.68       1733.76        17.94 o
   3   3   2          1.10          4.96         2.69 o
   4   3   2         14.29         23.63         3.54 o
   5   3   2       2208.37       2286.16        24.28 o
   6   3   2       2045.11       2018.87        31.41 o
   7   3   2       3729.53       3672.71        37.72 o
   8   3   2         49.47         44.97         7.62 o
   9   3   2        542.40        521.64        14.85 o
  10   3   2         21.82         21.63         6.88 o
  11   3   2         50.80         44.12         8.19 o
  12   3   2         55.23         54.71         9.09 o
   0   4   2       4669.94       4416.48        61.46 o
   1   4   2          2.57          5.69         1.55 o
   2   4   2        772.03        799.76        10.31 o
   3   4   2        362.35        371.64         6.75 o
   4   4   2       3288.25       3282.09        28.30 o
   5   4   2        414.23        417.75        11.82 o
   6   4   2          4.95          2.81         3.98 o
   7   4   2        316.79        307.77        13.25 o
   8   4   2       1728.32       1740.71        27.31 o
   9   4   2        349.82        381.72        13.73 o
  10   4   2         34.38         30.67         6.73 o
  11   4   2         19.65          9.91         6.62 o
   1   5   2          2.58          1.29         2.86 o
   2   5   2        235.12        272.64         6.98 o
   3   5   2          0.23          1.25         1.88 o
   4   5   2        523.38        635.01        15.65 o
   5   5   2        359.83        357.19         9.30 o
   6   5   2        885.57        862.49        13.81 o
   7   5   2       1405.55       1414.28        19.37 o
   8   5   2          2.82         -0.15         4.71 o
   9   5   2        148.16        169.99         9.34 o
  10   5   2        287.83        263.39        15.95 o
  11   5   2         43.01         46.26         7.35 o
   0   6   2       1616.60       1720.80        48.19 o
   1   6   2          0.77         -2.46         3.89 o
   2   6   2        433.80        422.05        10.06 o
   3   6   2         97.97         92.12         8.37 o
   4   6   2         22.12         29.16         2.95 o
   5   6   2        116.32        110.03         9.43 o
   6   6   2          0.04         -3.50         3.50 o
   7   6   2        315.25        313.28        12.77 o
   8   6   2        399.93        417.52        11.91 o
   9   6   2          0.49         -0.14         4.96 o
  10   6   2         34.93         43.05         6.77 o
  11   6   2         37.83         36.23         8.10 o
   1   7   2        543.12        573.37        11.44 o
   2   7   2        126.56        155.97         8.31 o
   3   7   2        185.39        220.51        11.20 o
   4   7   2        388.52        401.90        11.28 o
   5   7   2         19.80         18.68         5.75 o
   6   7   2         13.71         12.44         5.62 o
   7   7   2         34.03         23.70         8.25 o
   8   7   2          6.32          6.54         6.49 o
   9   7   2         12.15         10.17         7.96 o
  10   7   2        109.21        141.63        15.27 o
   0   8   2         29.43         28.17         6.85 o
   1   8   2         23.36         16.91         4.51 o
   2   8   2        329.35        306.75        10.59 o
   3   8   2        130.74        130.60         9.67 o
   4   8   2        189.57        190.10        12.47 o
   5   8   2         48.22         63.49        11.12 o
   6   8   2        174.51        184.00        10.36 o
   7   8   2          0.20         -0.45         5.86 o
   8   8   2         10.57         16.33         7.42 o
   9   8   2          2.54         -3.31         9.19 o
   1   9   2          0.21         12.36         6.24 o
   2   9   2        231.17        228.85        12.20 o
   3   9   2          3.89         -0.60         6.09 o
   4   9   2         47.38         38.47         8.16 o
   5   9   2          3.46         -0.02        10.56 o
   6   9   2        174.49        172.76        15.46 o
   7   9   2          2.03         10.28         8.50 o
   8   9   2        179.80        191.99        16.67 o
   9   9   2         22.47         17.05        10.62 o
   0  10   2       3559.62       3408.38        76.32 o
   1  10   2          0.16         16.94         9.11 o
   2  10   2         17.41         10.99        16.74 o
   3  10   2        564.32        532.37        23.59 o
   4  10   2         76.78        102.37        13.90 o
   5  10   2        335.03        306.95        21.27 o
   6  10   2          1.00         18.39        11.29 o
   7  10   2         32.54         21.47        10.00 o
   8  10   2        132.63        183.37        26.28 o
   1  11   2          0.10         11.67         9.51 o
   2  11   2       1847.04       1749.25        38.45 o
   3  11   2        235.85        250.74        34.80 o
   4  11   2         31.66         15.81        15.74 o
   5  11   2          5.67         -4.22        14.19 o
   6  11   2        327.59        372.90        32.79 o
   7  11   2        196.64        197.25        27.66 o
   0  12   2        679.12        636.49        42.39 o
   1  12   2        250.52        243.68        18.40 o
   2  12   2          0.32          2.45        11.65 o
   3  12   2        473.19        564.13        62.02 o
   4  12   2         10.80         20.57        17.40 o
   5  12   2        328.10        354.05        33.09 o
   1  13   2          3.51         -9.85         9.85 o
   2  13   2         11.16         -1.52        12.87 o
   1   1   3       1121.57       1176.98        10.37 o
   2   1   3       6838.35       6461.36        53.18 o
   3   1   3        224.43        219.66         7.07 o
   4   1   3        974.05       1005.25        16.11 o
   5   1   3       1361.38       1262.58        20.10 o
   6   1   3        387.79        404.79        16.47 o
   7   1   3        119.83        131.34         9.05 o
   8   1   3       1447.95       1455.60        26.80 o
   9   1   3         25.65         19.78         7.82 o
  10   1   3         18.16          4.08         8.11 o
  11   1   3         37.49         44.93        10.13 o
  12   1   3         74.83         61.42         9.94 o
   0   2   3      41558.85      38954.29       419.71 o
   1   2   3          0.04         -2.29         2.29 o
   2   2   3        456.55        470.33         7.79 o
   3   2   3       4025.64       3941.91        36.11 o
   4   2   3        104.12         85.15         5.27 o
   5   2   3         26.55         34.17         5.39 o
   6   2   3       2563.77       2542.95        37.15 o
   7   2   3        215.89        208.41        11.37 o
   8   2   3       1298.06       1261.56        44.24 o
   9   2   3         62.18         47.93         8.96 o
  10   2   3         38.08         36.19         7.98 o
  11   2   3        216.10        247.13        13.31 o
  12   2   3          3.25         -6.79         6.94 o
   1   3   3       6463.86       6416.31        46.05 o
   2   3   3        305.27        319.13         7.89 o
   3   3   3        164.77        158.20         5.77 o
   4   3   3       4161.21       4281.84        37.04 o
   5   3   3       1874.49       1811.69        22.72 o
   6   3   3          0.82          4.61         4.50 o
   7   3   3        863.41        801.29        16.78 o
   8   3   3         19.58         15.55         5.58 o
   9   3   3        309.80        310.78        18.54 o
  10   3   3         43.15         32.19         7.08 o
  11   3   3          9.58         16.06         7.39 o
   0   4   3       2752.82       2845.30        38.42 o
   1   4   3       1757.34       1753.61        15.70 o
   2   4   3        711.33        724.36         9.99 o
   3   4   3       1433.22       1565.52        18.43 o
   4   4   3        104.54        111.89         5.54 o
   5   4   3        807.90        781.86        12.60 o
   6   4   3        249.17        243.11        10.23 o
   7   4   3        141.86        142.14         7.98 o
   8   4   3        247.37        275.98        11.08 o
   9   4   3        160.08        139.84         9.27 o
  10   4   3        108.98        106.41         9.21 o
  11   4   3         68.94         67.76         8.22 o
   1   5   3          1.15         -1.55         2.01 o
   2   5   3        127.65        136.16         4.84 o
   3   5   3        651.66        688.03        11.70 o
   4   5   3         11.92         17.00         3.98 o
   5   5   3        744.40        783.33        12.53 o
   6   5   3        609.80        611.03        11.80 o
   7   5   3        694.30        674.32        15.49 o
   8   5   3        128.84        121.08         7.72 o
   9   5   3         24.79         30.01         6.01 o
  10   5   3          4.53          4.12         5.88 o
  11   5   3         75.91        100.98         9.04 o
   0   6   3       1416.08       1444.34        35.90 o
   1   6   3         81.67         97.23         5.00 o
   2   6   3       1734.52       1776.78        18.18 o
   3   6   3        213.65        251.71         5.76 o
   4   6   3        129.90        112.77         6.20 o
   5   6   3          2.01          0.19         4.70 o
   6   6   3          4.98         -2.45         4.40 o
   7   6   3        100.11         96.30         7.54 o
   8   6   3        153.33        166.73         8.40 o
   9   6   3          9.70          3.17         5.26 o
  10   6   3         53.69         65.13         7.54 o
   1   7   3          4.63          5.65         4.86 o
   2   7   3         14.61         14.96         4.86 o
   3   7   3        143.61        142.72         5.68 o
   4   7   3       1302.08       1230.72        20.51 o
   5   7   3        226.78        231.47         8.43 o
   6   7   3        720.71        700.13        21.56 o
   7   7   3          1.54          9.78         6.16 o
   8   7   3        156.79        167.20        11.63 o
   9   7   3        329.04        352.79        19.22 o
  10   7   3          0.21         10.48        10.11 o
   0   8   3       1028.46        957.47        20.38 o
   1   8   3          5.03         17.51         5.30 o
   2   8   3        111.20        119.84         8.87 o
   3   8   3        139.83        130.89         8.94 o
   4   8   3        167.93        159.89        11.51 o
   5   8   3       1198.59       1175.27        21.00 o
   6   8   3        479.44        450.21        25.12 o
   7   8   3         64.60         56.26         8.08 o
   8   8   3         56.05         56.01         9.21 o
   9   8   3          4.54         -8.88         8.88 o
   1   9   3       1292.68       1231.69        28.52 o
   2   9   3         37.20         36.64         7.33 o
   3   9   3       1748.29       1649.67        32.18 o
   4   9   3         39.60         25.84         7.77 o
   5   9   3        199.93        166.32        12.88 o
   6   9   3          0.02         -7.60         7.60 o
   7   9   3        141.21        148.94        14.14 o
   8   9   3          3.83         -0.72         9.05 o
   9   9   3         43.46         52.74        12.49 o
   0  10   3          3.47         14.80        12.29 o
   1  10   3        175.45        181.38        19.77 o
   2  10   3        166.25        166.04        11.66 o
   3  10   3        463.79        419.19        21.86 o
   4  10   3         10.79         11.44        10.03 o
   5  10   3         65.25         90.81        14.13 o
   6  10   3        111.35        120.36        15.82 o
   7  10   3         38.95         45.64        11.11 o
   8  10   3        459.27        502.09        24.37 o
   1  11   3         82.45         98.38        12.94 o
   2  11   3         16.07         10.91        11.39 o
   3  11   3          6.35          8.13        14.19 o
   4  11   3         34.44         43.68        17.28 o
   5  11   3        180.35        195.46        46.40 o
   6  11   3        162.85        137.66        23.61 o
   0  12   3        160.21        187.47        23.61 o
   1  12   3         36.74         45.02        11.90 o
   2  12   3          9.47          0.04        11.92 o
   3  12   3        917.22        936.00        45.43 o
   4  12   3          1.18         13.35        15.74 o
   5  12   3         47.15         49.58        19.87 o
   1  13   3         63.62         76.70        14.55 o
   2  13   3         30.21         18.67        13.33 o
   0   0   4        494.48        465.81        16.06 o
   1   0   4       7408.99       7038.43        78.44 o
   2   0   4      36543.86      35773.54       333.42 o
   3   0   4      25469.28      24710.45       271.59 o
   4   0   4       1617.87       1685.68        35.65 o
   5   0   4       3450.77       3745.06        96.38 o
   6   0   4        263.27        244.98        29.00 o
   7   0   4        130.55        110.18        13.84 o
   8   0   4        256.86        222.19        19.44 o
   9   0   4         43.90         25.27        10.59 o
  10   0   4        132.54        140.08        16.31 o
  11   0   4         75.65         72.47        14.73 o
  12   0   4        131.71        143.95        18.83 o
   1   1   4       2337.06       2313.19        20.59 o
   2   1   4       4011.61       4022.80        35.14 o
   3   1   4       1355.69       1333.29        16.00 o
   4   1   4       1091.22        984.26        14.40 o
   5   1   4       1559.97       1610.57        23.29 o
   6   1   4        151.79        148.35         8.70 o
   7   1   4        153.61        151.19         9.69 o
   8   1   4         19.19         18.45         7.16 o
   9   1   4          5.09         -5.20         6.98 o
  10   1   4        143.57        173.14        13.09 o
  11   1   4        105.20        105.07        10.13 o
  12   1   4          0.89         -8.40         8.40 o
   0   2   4         32.24         37.83         4.06 o
   1   2   4        116.18        104.41         4.11 o
   2   2   4       5349.19       5378.71        50.43 o
   3   2   4       2677.16       2828.81        29.86 o
   4   2   4       3600.84       3807.86        44.90 o
   5   2   4        586.61        560.75        12.04 o
   6   2   4        408.99        426.61        11.67 o
   7   2   4         38.23         42.54         6.21 o
   8   2   4         97.30         91.23         8.44 o
   9   2   4         11.73         -2.61         6.43 o
  10   2   4        996.18       1016.21        22.79 o
  11   2   4         42.69         42.19        10.41 o
  12   2   4        137.27        135.74        10.90 o
   1   3   4       2718.69       2761.92        23.70 o
   2   3   4        364.53        392.84         6.02 o
   3   3   4       1179.30       1166.21        14.80 o
   4   3   4       2134.96       2149.36        24.11 o
   5   3   4       1857.32       1923.52        23.74 o
   6   3   4        219.71        223.88        10.72 o
   7   3   4        345.73        314.36        18.06 o
   8   3   4        408.79        407.78        16.17 o
   9   3   4          9.30          5.90         6.02 o
  10   3   4          0.78          7.79         6.42 o
  11   3   4          6.92         -4.75         6.66 o
   0   4   4        372.81        432.11        11.88 o
   1   4   4       1058.46       1145.88        15.99 o
   2   4   4       2066.08       2168.10        20.88 o
   3   4   4       5991.16       6351.70        59.89 o
   4   4   4        569.01        638.65        10.21 o
   5   4   4       1064.73       1134.62        15.52 o
   6   4   4         56.35         62.26         5.57 o
   7   4   4        528.27        491.88        12.30 o
   8   4   4        123.75        127.40         8.39 o
   9   4   4         20.72         20.97         6.21 o
  10   4   4        204.52        204.15        11.21 o
  11   4   4        267.35        311.89        14.29 o
   1   5   4       2773.68       3030.95        35.21 o
   2   5   4        613.25        677.90        10.08 o
   3   5   4          2.19         -1.43         3.34 o
   4   5   4        454.14        489.44        10.50 o
   5   5   4        260.04        280.90        14.14 o
   6   5   4         58.71         45.36         4.93 o
   7   5   4        240.25        269.62         9.91 o
   8   5   4         12.67          5.29         5.18 o
   9   5   4        196.14        193.67         9.81 o
  10   5   4        268.67        289.12        12.21 o
  11   5   4          4.00         -0.32         6.53 o
   0   6   4        962.43       1029.43        29.93 o
   1   6   4        775.64        812.44         9.45 o
   2   6   4         40.31         42.01         2.80 o
   3   6   4       1303.09       1285.66        17.00 o
   4   6   4         89.69        110.29         6.78 o
   5   6   4        150.49        184.39         9.63 o
   6   6   4        303.01        309.84        18.62 o
   7   6   4          3.33          2.40         5.25 o
   8   6   4         70.29         65.20         6.23 o
   9   6   4         60.64         53.73         6.69 o
  10   6   4        149.71        147.08        10.49 o
   1   7   4        217.24        250.56         7.53 o
   2   7   4         37.06         38.12         5.17 o
   3   7   4          8.40          5.97         5.39 o
   4   7   4        258.91        265.27         9.41 o
   5   7   4          0.04         -2.60         4.33 o
   6   7   4        849.01        778.60        19.82 o
   7   7   4        201.96        194.47        11.85 o
   8   7   4          3.54          1.06         6.84 o
   9   7   4        120.39        101.57        13.13 o
  10   7   4        102.50         83.53        13.32 o
   0   8   4        103.18        124.54        15.37 o
   1   8   4         80.50         80.20         6.52 o
   2   8   4         79.83         81.64         7.03 o
   3   8   4        594.27        602.87        15.50 o
   4   8   4       1094.47       1080.15        18.57 o
   5   8   4       1117.81       1104.52        20.91 o
   6   8   4          2.61          5.11         6.54 o
   7   8   4          0.77         -2.70         6.50 o
   8   8   4        177.63        176.90        14.83 o
   9   8   4         28.39         13.34        10.25 o
   1   9   4         10.35          5.46        10.18 o
   2   9   4       1005.80        996.17        23.99 o
   3   9   4         31.60         34.57         8.39 o
   4   9   4          8.71         -0.39         7.71 o
   5   9   4        363.31        314.10        17.90 o
   6   9   4          5.75          7.16         8.76 o
   7   9   4         40.56         27.69         9.55 o
   8   9   4          3.34         -6.27         9.32 o
   9   9   4          0.85         -0.07        10.02 o
   0  10   4       1004.90        998.66        59.79 o
   1  10   4          4.26         -8.03         8.03 o
   2  10   4          1.99          9.80        10.17 o
   3  10   4        336.89        330.29        28.59 o
   4  10   4         15.38         25.89        14.09 o
   5  10   4         12.10          2.46        10.50 o
   6  10   4         34.20          6.02        11.42 o
   7  10   4         21.20         37.67        16.87 o
   8  10   4          9.03          7.22        10.03 o
   1  11   4         74.56         90.73        13.07 o
   2  11   4          8.94          6.62        11.18 o
   3  11   4          2.19        -11.48        13.56 o
   4  11   4        132.84        151.71        23.66 o
   5  11   4         37.49         -5.51        14.47 o
   6  11   4         36.02         31.01        12.81 o
   0  12   4        248.76        255.47        29.00 o
   1  12   4         83.97         92.30        13.51 o
   2  12   4        171.38        164.78        18.58 o
   3  12   4         24.47         14.24        16.64 o
   4  12   4          7.26         20.17        16.08 o
   5  12   4          3.24         -7.61        16.01 o
   1  13   4        287.50        347.05        34.52 o
   2  13   4         43.63         30.32        14.09 o
   1   1   5       1044.48        866.88        12.91 o
   2   1   5        123.63         93.79         4.69 o
   3   1   5        942.84        933.16        14.23 o
   4   1   5        164.35        176.56         6.98 o
   5   1   5       2598.64       2567.33        41.24 o
   6   1   5        573.48        564.37        12.91 o
   7   1   5         36.58         30.84         6.77 o
   8   1   5         26.37         23.89         7.31 o
   9   1   5        104.75        117.53         9.68 o
  10   1   5         33.97         41.07         7.74 o
  11   1   5         80.87         75.86        13.69 o
  12   1   5         75.31         61.56        10.99 o
   0   2   5       3504.29       3092.26        38.22 o
   1   2   5       1746.29       1677.64        16.60 o
   2   2   5        204.54        184.28         9.92 o
   3   2   5       1245.27       1239.42        17.56 o
   4   2   5       1066.31       1032.54        20.70 o
   5   2   5         57.72         58.59         6.52 o
   6   2   5         13.25         20.60         4.85 o
   7   2   5        488.14        494.57        14.80 o
   8   2   5        103.77         94.02         8.43 o
   9   2   5        147.99        138.85        10.11 o
  10   2   5         23.92         19.16         7.46 o
  11   2   5         62.93         68.67         9.28 o
  12   2   5         12.21         20.85         8.49 o
   1   3   5        109.28        108.92         4.39 o
   2   3   5       1120.66       1188.36        12.30 o
   3   3   5         71.12         57.61         7.73 o
   4   3   5       4289.74       4393.60        41.77 o
   5   3   5         72.56         79.45         6.03 o
   6   3   5        118.19        115.72         8.14 o
   7   3   5        622.52        590.02        14.67 o
   8   3   5        108.51        103.05         8.58 o
   9   3   5         99.93        100.02         9.29 o
  10   3   5          8.80          6.28         6.38 o
  11   3   5        198.83        198.16        11.97 o
   0   4   5       2986.64       2885.37        40.54 o
   1   4   5         80.09         65.50         3.37 o
   2   4   5         21.42         14.51         3.05 o
   3   4   5       5234.13       5428.14        52.39 o
   4   4   5          3.32         -0.74         3.67 o
   5   4   5         12.97         27.65         4.04 o
   6   4   5        108.01        104.82         7.37 o
   7   4   5         45.27         40.97         5.76 o
   8   4   5          9.85          4.30         5.19 o
   9   4   5        103.95        110.96         8.74 o
  10   4   5        232.42        237.97        12.01 o
  11   4   5        184.24        199.97        12.13 o
   1   5   5       7374.13       7796.19        61.95 o
   2   5   5        409.47        457.00         8.48 o
   3   5   5       1649.82       1726.97        21.07 o
   4   5   5       1806.79       1642.55        20.69 o
   5   5   5        432.26        449.47        11.95 o
   6   5   5         19.56         19.83         5.45 o
   7   5   5        459.66        465.79        11.76 o
   8   5   5          0.06          6.99         5.15 o
   9   5   5          0.08         -1.35         5.41 o
  10   5   5          2.02          0.40         5.75 o
  11   5   5          0.37         -5.99         5.99 o
   0   6   5       1569.94       1576.22        26.59 o
   1   6   5        512.74        615.64         9.89 o
   2   6   5          1.32         -2.53         2.53 o
   3   6   5         31.80         44.87         4.28 o
   4   6   5         91.72        103.02         6.64 o
   5   6   5        801.63        861.03        18.22 o
   6   6   5         60.89         37.22         5.74 o
   7   6   5        491.90        491.11        16.08 o
   8   6   5        308.08        317.20        17.36 o
   9   6   5        128.83        100.35         8.90 o
  10   6   5        193.81        190.31        12.70 o
   1   7   5        609.19        631.38        12.36 o
   2   7   5         85.93         80.78         4.95 o
   3   7   5        351.23        373.67        10.56 o
   4   7   5        228.22        249.43         8.72 o
   5   7   5        110.24        116.21         7.34 o
   6   7   5        114.35        120.51        10.44 o
   7   7   5         53.12         53.97         8.09 o
   8   7   5        139.52        145.16        11.26 o
   9   7   5        154.59        214.82        14.13 o
  10   7   5          0.30          4.92         8.10 o
   0   8   5        262.93        312.28        21.71 o
   1   8   5        123.56        135.88        11.37 o
   2   8   5          5.28          5.45         4.97 o
   3   8   5         98.76         93.91         7.85 o
   4   8   5        262.35        279.07        10.78 o
   5   8   5         99.37         86.84         8.59 o
   6   8   5          2.83          7.03         6.28 o
   7   8   5          3.31          9.27         8.51 o
   8   8   5        188.08        168.47        12.71 o
   9   8   5          1.77         -6.40         9.55 o
   1   9   5         40.14         35.58         8.88 o
   2   9   5         12.38         12.17         7.39 o
   3   9   5        218.39        245.38        14.39 o
   4   9   5        618.64        585.00        27.46 o
   5   9   5        150.96        174.32        15.33 o
   6   9   5        342.32        349.46        18.72 o
   7   9   5        217.71        228.27        16.60 o
   8   9   5        133.04        138.19        14.57 o
   0  10   5         23.14         32.30        14.10 o
   1  10   5         37.22         18.97         9.34 o
   2  10   5        598.07        539.47        24.27 o
   3  10   5         61.72         63.57        10.07 o
   4  10   5          8.13          4.86         9.64 o
   5  10   5         30.41         44.35        17.94 o
   6  10   5         19.54         46.93        17.16 o
   7  10   5         33.50         32.84        13.22 o
   8  10   5         99.48        112.56        22.97 o
   1  11   5        164.66        160.90        15.02 o
   2  11   5        109.56        127.83        17.93 o
   3  11   5          3.45          0.37        10.57 o
   4  11   5        106.36        109.09        28.56 o
   5  11   5         41.84         37.78        12.06 o
   6  11   5          7.72         -7.10        10.89 o
   0  12   5         32.49         27.51        16.08 o
   1  12   5         27.00          9.86        14.18 o
   2  12   5        164.42        142.47        18.35 o
   3  12   5         80.70         85.89        21.13 o
   4  12   5         68.26         76.22        40.16 o
   5  12   5          0.12         27.11        18.74 o
   1  13   5         68.86         92.88        16.89 o
   2  13   5          6.90         10.38        13.38 o
   0   0   6       1995.76       2062.26        49.08 o
   1   0   6       1392.90       1354.43        26.18 o
   2   0   6         32.38         27.45         3.83 o
   3   0   6      13277.71      12973.85       126.95 o
   4   0   6        848.71        904.13        36.98 o
   5   0   6       6169.97       6564.39        81.92 o
   6   0   6        173.84        167.92        12.01 o
   7   0   6        726.44        698.07        30.55 o
   8   0   6         80.13         66.38        12.49 o
   9   0   6         90.08        107.60        17.58 o
  10   0   6        513.85        482.01        20.49 o
  11   0   6        417.99        384.30        25.15 o
  12   0   6         49.21         62.75        15.40 o
   1   1   6       7340.62       7079.89        70.58 o
   2   1   6       8542.00       8199.15        67.24 o
   3   1   6       2916.69       2962.56        24.40 o
   4   1   6       1284.00       1210.99        15.34 o
   5   1   6          2.17          3.79         3.99 o
   6   1   6        304.14        287.62        10.20 o
   7   1   6        140.04        159.51         8.94 o
   8   1   6        178.89        168.97         9.26 o
   9   1   6        154.25        146.51         9.66 o
  10   1   6         57.02         51.73         8.85 o
  11   1   6        180.66        193.66        13.79 o
  12   1   6        105.48         79.36        12.84 o
   0   2   6        185.70        230.23        16.06 o
   1   2   6         38.98         46.60         3.29 o
   2   2   6       1147.73       1196.84        18.25 o
   3   2   6         74.73         81.03         7.30 o
   4   2   6       2456.69       2533.56        27.40 o
   5   2   6         15.81         19.13         4.51 o
   6   2   6         23.00         16.76         4.90 o
   7   2   6         25.42         21.76         5.69 o
   8   2   6         11.90          8.14         6.09 o
   9   2   6        188.57        198.99        11.58 o
  10   2   6         57.77         54.58         8.18 o
  11   2   6         27.50         44.31         8.45 o
  12   2   6         33.65         35.75         9.59 o
   1   3   6        195.20        213.66         6.26 o
   2   3   6        118.85        100.06         4.29 o
   3   3   6        590.82        642.64        16.87 o
   4   3   6         32.27         30.34         4.16 o
   5   3   6        466.69        429.33        11.01 o
   6   3   6        670.26        722.53        14.93 o
   7   3   6         97.65        109.41        10.79 o
   8   3   6        123.44        120.11         9.08 o
   9   3   6        206.35        216.85        12.84 o
  10   3   6         52.46         51.41         8.73 o
  11   3   6         48.24         39.17         8.14 o
   0   4   6        308.54        265.25        10.72 o
   1   4   6          8.61         13.38         2.73 o
   2   4   6        172.27        170.38         6.03 o
   3   4   6         37.12         29.43         3.64 o
   4   4   6         80.35         98.44         6.15 o
   5   4   6       1350.95       1339.31        19.23 o
   6   4   6        847.81        823.00        14.40 o
   7   4   6         11.08          7.24         4.75 o
   8   4   6         90.79        103.32         7.92 o
   9   4   6         52.98         60.85         7.38 o
  10   4   6          3.93         -0.04         6.05 o
  11   4   6        115.73        141.73        10.75 o
   1   5   6        101.31        110.28         5.76 o
   2   5   6       1115.77       1119.47        14.07 o
   3   5   6        855.23        883.86        14.28 o
   4   5   6        663.48        701.15        17.55 o
   5   5   6          9.80         10.21         4.76 o
   6   5   6        153.44        164.01        11.49 o
   7   5   6          3.08         -3.16         4.09 o
   8   5   6         98.45        102.37         7.78 o
   9   5   6         73.25         72.80         7.69 o
  10   5   6        779.93        846.70        19.22 o
  11   5   6          1.14         -5.89         5.89 o
   0   6   6         50.54         71.30         6.91 o
   1   6   6       2032.15       2081.07        23.92 o
   2   6   6       2131.46       2119.70        21.92 o
   3   6   6        106.01        162.48         6.44 o
   4   6   6         10.02         10.65         4.22 o
   5   6   6        369.59        349.99        12.67 o
   6   6   6        144.55        161.41         8.66 o
   7   6   6         15.80          7.39         5.55 o
   8   6   6          9.19          4.32         5.98 o
   9   6   6          4.69         18.14         7.63 o
  10   6   6          3.66          1.21         7.58 o
   1   7   6        210.08        283.51         6.06 o
   2   7   6        236.05        249.51         8.21 o
   3   7   6         17.24         16.21         3.90 o
   4   7   6        227.30        235.10         9.44 o
   5   7   6        149.31        160.54         8.40 o
   6   7   6        109.29        121.96         8.43 o
   7   7   6         47.00         62.30         8.52 o
   8   7   6        489.48        409.37        20.59 o
   9   7   6         75.52         56.13         9.95 o
  10   7   6         16.39         19.57         9.01 o
   0   8   6         27.98         20.72        10.04 o
   1   8   6        187.99        227.66        16.84 o
   2   8   6         71.99         75.94         7.02 o
   3   8   6        218.07        227.77         8.56 o
   4   8   6        199.51        201.92        14.57 o
   5   8   6        158.94        179.23        10.63 o
   6   8   6        135.28        133.69        10.96 o
   7   8   6        112.13        118.39        10.57 o
   8   8   6          3.15         -0.11         8.85 o
   9   8   6          5.99         -2.81        10.47 o
   1   9   6         51.06         45.62         9.54 o
   2   9   6        345.14        318.26        19.00 o
   3   9   6        124.41        133.50        11.67 o
   4   9   6        486.18        514.86        39.13 o
   5   9   6         97.27        100.30        14.26 o
   6   9   6         46.32         45.50        10.19 o
   7   9   6         16.93         19.44         9.39 o
   8   9   6        259.76        220.63        21.31 o
   0  10   6         25.76         58.34        15.10 o
   1  10   6          6.00          4.36         8.51 o
   2  10   6         25.29         15.20        10.20 o
   3  10   6          4.41         -6.01         7.60 o
   4  10   6        208.94        207.35        22.79 o
   5  10   6        186.42        178.41        21.86 o
   6  10   6          3.53         -1.67        10.36 o
   7  10   6        136.70        111.23        16.44 o
   1  11   6          1.90         -9.10         9.10 o
   2  11   6        207.52        185.27        17.85 o
   3  11   6         16.80          8.08        10.93 o
   4  11   6          9.76          5.51        13.42 o
   5  11   6        507.24        515.51        27.69 o
   6  11   6         11.91          9.28        11.92 o
   0  12   6        467.62        475.47        33.75 o
   1  12   6          4.17          0.39        12.24 o
   2  12   6        114.34        125.93        17.54 o
   3  12   6        291.61        283.11        29.66 o
   4  12   6          0.93         33.50        17.63 o
   1  13   6         24.45         24.18        13.69 o
   1   1   7        898.29        862.67        16.06 o
   2   1   7          5.54          3.85         3.50 o
   3   1   7       3834.73       3825.14        33.25 o
   4   1   7        348.60        347.09         6.97 o
   5   1   7        213.84        264.59         9.29 o
   6   1   7        208.79        198.99         8.43 o
   7   1   7        201.09        206.83         9.22 o
   8   1   7        287.24        314.41        11.79 o
   9   1   7        123.43        119.88         9.23 o
  10   1   7        113.86        128.95         9.77 o
  11   1   7        493.79        499.98        19.52 o
  12   1   7         47.26         51.07        10.51 o
   0   2   7        169.23        130.29        13.39 o
   1   2   7       2745.29       2743.31        28.57 o
   2   2   7        200.26        239.92         7.78 o
   3   2   7       3022.10       3208.59        31.85 o
   4   2   7        762.82        785.70        13.19 o
   5   2   7         18.92         21.51         4.57 o
   6   2   7        562.82        584.03        13.45 o
   7   2   7         52.25         42.99         6.31 o
   8   2   7        325.50        320.51        13.04 o
   9   2   7        154.18        167.66         9.99 o
  10   2   7        250.65        250.55        12.58 o
  11   2   7        148.78        173.11        12.02 o
   1   3   7       2620.91       2597.11        24.86 o
   2   3   7        232.84        264.49         5.86 o
   3   3   7        155.29        175.98        10.82 o
   4   3   7       5418.09       5377.48        55.22 o
   5   3   7        694.39        683.77        13.63 o
   6   3   7         20.81         14.54         5.45 o
   7   3   7         94.01        113.38         8.07 o
   8   3   7        133.42        129.73         9.35 o
   9   3   7          1.03         -2.05         6.17 o
  10   3   7         36.12         33.31         8.05 o
  11   3   7          1.15          3.14         6.51 o
   0   4   7          0.15          3.69         3.36 o
   1   4   7         58.85         73.24         4.33 o
   2   4   7       6587.03       6671.64        57.70 o
   3   4   7        146.40        148.88         6.76 o
   4   4   7          0.60         -5.28         5.28 o
   5   4   7          2.73         -1.48         4.77 o
   6   4   7        240.79        267.40        10.33 o
   7   4   7         98.27        100.19         7.78 o
   8   4   7         27.92         25.04         5.98 o
   9   4   7          2.68         -5.95         5.95 o
  10   4   7         50.00         39.39         9.43 o
  11   4   7        224.18        238.31        13.11 o
   1   5   7       1192.80       1265.03        15.63 o
   2   5   7        605.52        708.88        11.17 o
   3   5   7        220.08        210.73         7.50 o
   4   5   7        195.18        213.09        13.49 o
   5   5   7         16.54         21.44         4.97 o
   6   5   7        646.29        654.93        15.68 o
   7   5   7         90.83         94.17         7.97 o
   8   5   7        274.61        268.01        11.55 o
   9   5   7         53.55         51.51         7.07 o
  10   5   7        241.85        279.38        12.87 o
  11   5   7          1.62         -6.63         6.63 o
   0   6   7       2794.84       3212.56        47.40 o
   1   6   7        487.53        527.80        11.22 o
   2   6   7        200.95        180.53         6.40 o
   3   6   7       1088.59       1078.75        15.17 o
   4   6   7        575.04        593.26        13.16 o
   5   6   7        916.15        850.93        18.47 o
   6   6   7       1199.95       1166.77        25.21 o
   7   6   7         10.78         11.77         5.66 o
   8   6   7        336.04        305.88        13.51 o
   9   6   7         14.64         15.78        10.38 o
  10   6   7          6.14         -7.87         7.87 o
   1   7   7          2.71         14.69         3.81 o
   2   7   7        343.76        311.18         8.31 o
   3   7   7          2.66          4.52         3.62 o
   4   7   7       2242.53       2152.55        27.05 o
   5   7   7        128.82        131.70         8.16 o
   6   7   7        132.84        138.40         8.95 o
   7   7   7         33.77         42.82         7.99 o
   8   7   7        179.39        157.11        12.06 o
   9   7   7          1.49          2.22         7.53 o
  10   7   7        234.86        278.02        16.91 o
   0   8   7        896.93        950.29        33.54 o
   1   8   7          6.96         15.98         7.52 o
   2   8   7        222.86        205.96         9.67 o
   3   8   7       1149.33       1142.08        18.16 o
   4   8   7        794.18        827.19        17.03 o
   5   8   7        412.29        379.38        14.61 o
   6   8   7        604.96        638.03        15.46 o
   7   8   7        433.72        395.23        17.01 o
   8   8   7        589.21        604.58        20.41 o
   9   8   7         12.65          7.19         8.20 o
   1   9   7        966.52        897.06        24.67 o
   2   9   7        816.41        850.16        44.23 o
   3   9   7        643.43        615.03        20.01 o
   4   9   7         29.56         35.04        11.41 o
   5   9   7          9.99         12.69        10.03 o
   6   9   7         50.97         45.33        10.07 o
   7   9   7        460.44        444.56        21.28 o
   8   9   7         35.15         28.11        12.37 o
   0  10   7        170.23        199.17        33.46 o
   1  10   7          5.02          4.83         8.22 o
   2  10   7        340.76        363.05        22.00 o
   3  10   7         79.50        106.14        19.36 o
   4  10   7         32.67         35.33        11.39 o
   5  10   7        418.55        380.82        23.76 o
   6  10   7          6.86         10.89        11.36 o
   7  10   7          9.69          4.80        12.12 o
   1  11   7         74.49         81.94        18.26 o
   2  11   7          4.09         -9.46        10.07 o
   3  11   7          2.98         -2.00        11.10 o
   4  11   7        452.64        480.94        34.64 o
   5  11   7         11.39         16.88        11.89 o
   6  11   7         79.79         81.09        15.44 o
   0  12   7        109.65        131.05        21.66 o
   1  12   7         62.88         37.69        13.59 o
   2  12   7        117.44        141.19        17.92 o
   3  12   7         21.96         12.61        16.37 o
   4  12   7        125.79        130.38        23.88 o
   1  13   7          4.44         -6.11        11.89 o
   0   0   8         46.80         30.34         8.92 o
   1   0   8          6.04          1.78         8.03 o
   2   0   8       1003.41        956.98        23.66 o
   3   0   8        734.08        768.58        15.90 o
   4   0   8        344.93        304.10         9.56 o
   5   0   8      10689.93      10672.04       110.35 o
   6   0   8        676.04        645.49        19.87 o
   7   0   8        237.49        279.60        13.83 o
   8   0   8         12.08         29.24         7.54 o
   9   0   8       1131.10       1186.46        26.97 o
  10   0   8          9.33          6.62        11.07 o
  11   0   8          2.03         17.32        12.14 o
   1   1   8        444.65        486.93        15.07 o
   2   1   8         25.17         40.40         4.80 o
   3   1   8       1353.48       1329.88        17.13 o
   4   1   8        298.29        330.26         7.04 o
   5   1   8         35.16         30.74         3.63 o
   6   1   8        170.32        173.40         6.86 o
   7   1   8        116.34        117.44         6.60 o
   8   1   8        388.88        407.22        12.44 o
   9   1   8          1.97          3.39         5.66 o
  10   1   8        215.25        221.90        11.89 o
  11   1   8        393.49        430.70        18.65 o
   0   2   8       2009.45       2014.96        53.54 o
   1   2   8        856.84        909.68        13.55 o
   2   2   8        108.14        104.23        10.30 o
   3   2   8       2119.39       2141.09        23.95 o
   4   2   8        456.79        443.58        10.47 o
   5   2   8        190.40        194.91         7.79 o
   6   2   8        246.23        223.13         9.84 o
   7   2   8         23.43         36.80         5.91 o
   8   2   8        670.74        683.70        15.74 o
   9   2   8          5.67         18.59         6.29 o
  10   2   8         17.01          4.83         6.63 o
  11   2   8         10.54          8.49         8.04 o
   1   3   8       1614.98       1922.34        20.17 o
   2   3   8         86.90         82.70         4.36 o
   3   3   8        422.38        443.19        12.40 o
   4   3   8        109.05        111.35         7.34 o
   5   3   8        886.14        952.34        18.16 o
   6   3   8         18.61         19.06         5.16 o
   7   3   8         83.90         98.91         7.83 o
   8   3   8        215.92        232.67        11.52 o
   9   3   8        182.53        177.77        10.46 o
  10   3   8        267.07        278.99        13.81 o
  11   3   8        308.58        303.70        14.51 o
   0   4   8       5442.57       5826.33        61.30 o
   1   4   8       3455.72       3795.61        34.89 o
   2   4   8       1062.65       1100.47        16.62 o
   3   4   8         56.76         96.40         5.56 o
   4   4   8         60.82         51.88         6.50 o
   5   4   8        113.86        148.52        10.04 o
   6   4   8         72.27         76.83         7.78 o
   7   4   8         21.42         16.30         5.66 o
   8   4   8        449.65        441.17        14.60 o
   9   4   8         33.68         16.06         6.77 o
  10   4   8         24.89          5.33         6.39 o
  11   4   8         77.17         98.12         9.15 o
   1   5   8        329.49        358.94        11.34 o
   2   5   8        278.18        307.60         8.25 o
   3   5   8       2225.78       2305.91        25.80 o
   4   5   8         69.55         78.72         6.15 o
   5   5   8        691.46        641.06        17.46 o
   6   5   8         28.46         12.02         6.11 o
   7   5   8        205.00        194.82        12.61 o
   8   5   8          0.19          4.46         6.09 o
   9   5   8         26.38         38.94         7.61 o
  10   5   8          3.14          5.32         7.21 o
  11   5   8          0.75         -7.67         7.67 o
   0   6   8          6.62          0.31         4.51 o
   1   6   8        169.90        151.76         6.52 o
   2   6   8         44.00         51.74         4.92 o
   3   6   8       2268.11       2173.18        23.95 o
   4   6   8         51.40         44.82         5.77 o
   5   6   8        368.35        357.18        12.00 o
   6   6   8        212.81        205.59        10.09 o
   7   6   8         62.94         70.10         9.88 o
   8   6   8         82.34         74.45        11.08 o
   9   6   8          8.74         21.79         8.45 o
  10   6   8         21.82          5.53         8.89 o
   1   7   8        963.31       1008.91        13.94 o
   2   7   8          4.39         -1.53         3.33 o
   3   7   8         64.25         68.89         5.37 o
   4   7   8        174.01        158.69         8.39 o
   5   7   8         15.26          2.67         5.11 o
   6   7   8         83.21         90.63         8.04 o
   7   7   8         86.19         77.74         9.30 o
   8   7   8         95.66         80.22        11.59 o
   9   7   8         88.83         76.68        10.69 o
  10   7   8         81.65         56.60        10.61 o
   0   8   8          4.91         -1.85         4.63 o
   1   8   8        961.29        978.71        15.25 o
   2   8   8          0.15         -1.41         3.62 o
   3   8   8        331.09        359.96        11.00 o
   4   8   8        127.48        132.85         7.70 o
   5   8   8        386.29        361.44        11.88 o
   6   8   8          7.18          3.20         5.23 o
   7   8   8         66.15         59.95         8.07 o
   8   8   8         38.73         19.08        11.21 o
   9   8   8        211.30        205.48        23.58 o
   1   9   8        486.93        467.02        22.16 o
   2   9   8         52.78         57.92        18.07 o
   3   9   8        155.06        155.58        14.48 o
   4   9   8         10.48         14.49         9.70 o
   5   9   8        181.23        214.15        18.48 o
   6   9   8         70.15         59.79        10.27 o
   7   9   8         10.19         22.44        10.11 o
   8   9   8         27.74         24.28        14.17 o
   0  10   8        157.67        153.89        19.81 o
   1  10   8         19.61         14.87        10.20 o
   2  10   8        244.45        261.39        18.94 o
   3  10   8         13.36         22.28        10.33 o
   4  10   8        292.69        296.54        28.07 o
   5  10   8         11.47         29.85        22.18 o
   6  10   8         22.43         27.63        12.55 o
   7  10   8        192.89        209.53        20.38 o
   1  11   8          0.04         -6.00         9.70 o
   2  11   8         86.27         96.97        18.02 o
   3  11   8        161.11        175.86        17.86 o
   4  11   8          6.35         18.57        14.82 o
   5  11   8         11.88          0.65        10.84 o
   6  11   8        154.99        114.20        16.79 o
   0  12   8        451.74        482.54        34.64 o
   1  12   8         85.52        115.35        17.30 o
   2  12   8          0.38          2.93        11.45 o
   3  12   8          2.31         -2.06        11.29 o
   4  12   8        172.92        222.29        28.03 o
   1   1   9        449.00        400.73        18.31 o
   2   1   9        100.03         91.12         6.32 o
   3   1   9        528.53        568.39        11.81 o
   4   1   9          2.50          1.53         3.58 o
   5   1   9         26.17         27.33         3.77 o
   6   1   9        121.79        126.68         6.37 o
   7   1   9        113.82        110.33         6.36 o
   8   1   9        868.32        897.31        15.60 o
   9   1   9         29.24         18.84         6.34 o
  10   1   9         79.87         80.74        10.03 o
  11   1   9        130.84        121.43        12.84 o
   0   2   9         55.11         79.42        12.49 o
   1   2   9          1.15          3.71         4.08 o
   2   2   9          0.08          1.62         2.27 o
   3   2   9         31.11         28.40         4.60 o
   4   2   9         22.82         34.39         4.92 o
   5   2   9        567.02        614.10        12.11 o
   6   2   9       1555.26       1606.90        18.46 o
   7   2   9         86.06         89.46         5.81 o
   8   2   9        264.55        263.42        11.47 o
   9   2   9         26.52         36.56         6.92 o
  10   2   9         13.03          7.48         6.69 o
  11   2   9         73.88         88.91        10.91 o
   1   3   9        227.09        198.08         7.45 o
   2   3   9       1195.53       1160.83        14.80 o
   3   3   9          9.03          6.53         4.28 o
   4   3   9       5263.74       5037.88        58.40 o
   5   3   9        178.13        170.43         8.44 o
   6   3   9          0.95         -4.16         4.20 o
   7   3   9        235.20        243.03        10.45 o
   8   3   9         40.66         36.41         6.50 o
   9   3   9         18.80          8.46         6.08 o
  10   3   9        572.27        603.97        17.51 o
  11   3   9          0.45         -7.41         7.41 o
   0   4   9       1213.77       1216.31        37.93 o
   1   4   9         23.97         33.70         3.78 o
   2   4   9       1536.30       1474.75        17.80 o
   3   4   9        414.07        354.01         8.63 o
   4   4   9       1549.30       1587.17        26.60 o
   5   4   9        932.22        937.09        20.92 o
   6   4   9        238.36        239.92        11.98 o
   7   4   9         21.79         22.32         8.56 o
   8   4   9         61.51         58.86         7.51 o
   9   4   9         94.68        108.66        11.02 o
  10   4   9          1.17         -2.19         5.96 o
  11   4   9         77.25         74.60         8.85 o
   1   5   9          0.55          1.72         2.73 o
   2   5   9        483.46        444.81        10.46 o
   3   5   9        330.31        354.72        11.24 o
   4   5   9        332.06        285.95         7.67 o
   5   5   9         38.78         46.16         5.76 o
   6   5   9       1186.87       1192.16        21.35 o
   7   5   9        378.29        351.23        15.12 o
   8   5   9        529.93        487.13        15.22 o
   9   5   9        160.51        170.94        14.32 o
  10   5   9        193.94        176.83        12.88 o
   0   6   9        740.88        723.95        13.46 o
   1   6   9        396.19        390.24         7.86 o
   2   6   9       1082.74       1098.09        16.20 o
   3   6   9          0.44          1.47         3.67 o
   4   6   9          2.07          2.88         4.86 o
   5   6   9        220.11        180.05        10.13 o
   6   6   9         89.79         90.37         9.89 o
   7   6   9         93.16         95.89        10.82 o
   8   6   9         88.87        104.95        16.74 o
   9   6   9         71.40         61.14        11.07 o
  10   6   9          0.30         -2.14         8.61 o
   1   7   9        819.71        793.08        12.66 o
   2   7   9        235.51        226.18         8.06 o
   3   7   9         16.12          6.48         4.07 o
   4   7   9       2034.83       1990.51        26.63 o
   5   7   9         61.00         90.14         7.64 o
   6   7   9         80.62        112.61         8.72 o
   7   7   9          2.67         13.82         7.45 o
   8   7   9        213.45        184.83        13.12 o
   9   7   9         28.10         33.40         9.42 o
   0   8   9         61.81         75.25         8.32 o
   1   8   9         78.21         75.89         7.59 o
   2   8   9        659.57        658.70        14.30 o
   3   8   9        880.28        864.36        21.09 o
   4   8   9         26.09         15.01         6.41 o
   5   8   9        134.66        151.16        12.02 o
   6   8   9        216.61        199.24        10.54 o
   7   8   9         87.53         82.99        10.04 o
   8   8   9        122.06        122.25        10.29 o
   9   8   9          0.00         -8.12         8.12 o
   1   9   9        240.24        239.14        17.04 o
   2   9   9        262.88        237.93        17.06 o
   3   9   9        146.05        126.17        13.94 o
   4   9   9        288.55        231.42        14.43 o
   5   9   9         10.82         15.20         7.53 o
   6   9   9        615.12        571.75        21.25 o
   7   9   9         19.04         16.26         9.08 o
   8   9   9         26.70         33.34        11.55 o
   0  10   9        680.59        633.20        32.52 o
   1  10   9          1.89         -1.50        18.23 o
   2  10   9         28.77         22.36        10.57 o
   3  10   9          3.96         -3.61         9.30 o
   4  10   9         59.65         67.67        17.00 o
   5  10   9         25.80         23.01        22.67 o
   6  10   9         26.12         22.07        19.41 o
   7  10   9          1.21         11.38        11.56 o
   1  11   9         46.85         29.61        11.70 o
   2  11   9         50.58         57.87        12.95 o
   3  11   9         59.74         69.07        13.39 o
   4  11   9        580.46        598.49        47.74 o
   5  11   9          5.44          7.78        17.40 o
   6  11   9          3.79          8.80        12.05 o
   0  12   9         51.23         30.08        16.08 o
   1  12   9         50.45         36.35        13.08 o
   2  12   9         44.55         53.89        13.38 o
   3  12   9          5.48          2.89        11.36 o
   4  12   9          2.30        -15.45        15.45 o
   0   0  10       7595.76       7146.95       150.81 o
   1   0  10        701.86        746.91        29.45 o
   2   0  10       7727.35       7995.44       118.28 o
   3   0  10        522.84        544.23        20.50 o
   4   0  10        394.48        426.44        12.41 o
   5   0  10       1382.49       1292.71        21.88 o
   6   0  10         23.64         29.09         5.56 o
   7   0  10          2.58         -5.04         5.04 o
   8   0  10        446.29        518.14        17.12 o
   9   0  10         22.36         19.46        11.95 o
  10   0  10         69.17         65.16        13.54 o
  11   0  10         37.84         37.17        15.85 o
   1   1  10       1935.79       1888.30        37.01 o
   2   1  10        790.66        782.57        19.78 o
   3   1  10          1.18         -0.27         4.85 o
   4   1  10       1306.44       1304.55        18.29 o
   5   1  10        140.06        150.87         8.43 o
   6   1  10        677.39        758.19        13.80 o
   7   1  10         35.31         37.88         4.83 o
   8   1  10        216.98        218.26        11.52 o
   9   1  10        214.93        212.50        11.00 o
  10   1  10         45.03         41.34         8.74 o
  11   1  10         16.42         14.96         8.42 o
   0   2  10         32.72         37.48        12.49 o
   1   2  10       3388.56       3586.44        41.82 o
   2   2  10         69.15         78.52         6.32 o
   3   2  10         34.38         28.67         8.37 o
   4   2  10        328.80        367.98        10.33 o
   5   2  10          2.26          7.56         4.58 o
   6   2  10         39.77         34.46         5.36 o
   7   2  10         24.42         17.84         6.30 o
   8   2  10        237.54        249.25        12.92 o
   9   2  10        128.69        147.85         9.98 o
  10   2  10          0.25          1.11         7.24 o
  11   2  10          0.00         10.93         8.30 o
   1   3  10          1.22          4.39         3.67 o
   2   3  10         64.31         71.64         4.41 o
   3   3  10        977.77       1040.01        19.25 o
   4   3  10         30.22         33.34         5.46 o
   5   3  10         15.32         11.24         4.87 o
   6   3  10         55.20         58.00         6.78 o
   7   3  10         54.97         48.16         6.29 o
   8   3  10         32.07         51.27         7.88 o
   9   3  10        443.63        456.09        15.20 o
  10   3  10         79.96         91.21         9.26 o
  11   3  10         11.25          7.73         8.36 o
   0   4  10        101.89        150.81        16.95 o
   1   4  10        314.61        318.87         7.85 o
   2   4  10        113.95        153.73         6.32 o
   3   4  10         12.18         10.25         4.57 o
   4   4  10        139.98        109.38         7.72 o
   5   4  10        241.92        221.84        10.74 o
   6   4  10        738.84        690.40        17.69 o
   7   4  10        982.00        935.32        19.73 o
   8   4  10         88.25         94.26         9.27 o
   9   4  10        167.06        154.13        11.58 o
  10   4  10          2.00         -4.40         7.55 o
  11   4  10         33.63         46.92         9.86 o
   1   5  10       1634.07       1682.65        18.50 o
   2   5  10        846.15        841.71        14.43 o
   3   5  10        345.20        343.64         9.19 o
   4   5  10       1493.28       1519.46        19.56 o
   5   5  10        601.57        548.70        13.42 o
   6   5  10          0.27         -1.68         5.99 o
   7   5  10       1688.86       1664.67        27.66 o
   8   5  10        323.99        349.81        15.23 o
   9   5  10        162.34        148.76        11.83 o
  10   5  10         37.63         74.97        10.25 o
   0   6  10       2595.68       2643.55        42.89 o
   1   6  10       1224.98       1207.93        14.99 o
   2   6  10       1543.00       1519.72        18.32 o
   3   6  10        352.57        411.70        10.61 o
   4   6  10        319.30        282.80        11.71 o
   5   6  10         20.98         16.11         6.13 o
   6   6  10        441.82        429.98        16.97 o
   7   6  10         10.27         29.75         8.10 o
   8   6  10        263.81        290.61        16.87 o
   9   6  10        187.63        213.61        16.14 o
  10   6  10          0.05         -5.57         8.47 o
   1   7  10          0.65          4.42         3.13 o
   2   7  10        444.24        474.99        11.19 o
   3   7  10         85.58         94.45         6.46 o
   4   7  10         81.45         84.98         7.05 o
   5   7  10        205.77        181.66         9.91 o
   6   7  10         21.12         17.95         6.51 o
   7   7  10          4.43          3.05         6.37 o
   8   7  10          8.06         12.18         7.93 o
   9   7  10         38.64         44.61        10.05 o
   0   8  10          3.55          8.25         9.10 o
   1   8  10        215.43        213.42        11.11 o
   2   8  10        137.90        145.29         8.44 o
   3   8  10        813.03        833.59        17.46 o
   4   8  10          4.02          7.98         5.12 o
   5   8  10          6.59          5.42         5.39 o
   6   8  10         86.78         89.23         8.36 o
   7   8  10          3.74         -0.03         6.26 o
   8   8  10        212.57        208.76        12.59 o
   9   8  10         32.21         23.42        11.09 o
   1   9  10        522.06        437.86        21.39 o
   2   9  10         76.93         89.88         8.48 o
   3   9  10         64.06         60.45         8.36 o
   4   9  10        307.61        335.40        17.46 o
   5   9  10         73.10         82.52        10.35 o
   6   9  10         14.96         34.78         9.05 o
   7   9  10        299.68        312.73        18.35 o
   8   9  10         93.78         99.04        11.34 o
   0  10  10        155.68        151.34        29.89 o
   1  10  10        325.31        315.90        20.28 o
   2  10  10          6.54         -7.59         8.66 o
   3  10  10        107.40         99.78        15.53 o
   4  10  10        124.34        109.02        27.66 o
   5  10  10         17.18         10.80        41.05 o
   6  10  10        412.62        413.83        26.18 o
   7  10  10          9.11         13.73        12.28 o
   1  11  10        200.58        155.39        16.56 o
   2  11  10         15.04         28.59        11.65 o
   3  11  10        102.79         94.38        14.69 o
   4  11  10         76.61        102.31        21.34 o
   5  11  10         45.62         54.31        18.61 o
   0  12  10          0.33          3.57        16.95 o
   1  12  10         13.10         13.82        11.80 o
   2  12  10          0.10         -9.96        10.33 o
   3  12  10        127.02        144.98        23.02 o
   1   1  11       7321.61       7286.34        89.97 o
   2   1  11        920.79        950.35        20.57 o
   3   1  11        104.08        118.59         7.00 o
   4   1  11        377.23        391.23        11.18 o
   5   1  11         51.17         45.38         5.46 o
   6   1  11        558.74        574.07        12.27 o
   7   1  11        184.69        177.16         8.67 o
   8   1  11         47.61         54.56         6.94 o
   9   1  11        216.52        198.51        12.15 o
  10   1  11         18.92          8.65         8.18 o
  11   1  11         86.47         75.98        10.78 o
   0   2  11         63.67         58.32        18.29 o
   1   2  11       2264.62       2462.94        37.68 o
   2   2  11         30.61         39.71         5.56 o
   3   2  11        713.67        835.35        16.98 o
   4   2  11        289.47        268.31         9.60 o
   5   2  11        352.12        410.48        15.96 o
   6   2  11          4.53         12.52         5.28 o
   7   2  11          0.13         -2.57         4.68 o
   8   2  11        163.82        180.66         9.95 o
   9   2  11        280.27        286.92        13.14 o
  10   2  11         63.18         44.28         9.58 o
  11   2  11         16.04         15.86         8.73 o
   1   3  11        399.32        479.21        11.97 o
   2   3  11       1937.38       2044.58        22.42 o
   3   3  11        786.78        846.76        17.47 o
   4   3  11        179.99        202.99         9.66 o
   5   3  11         88.75         89.43         7.68 o
   6   3  11        218.46        209.49        12.54 o
   7   3  11          3.70         12.63         6.02 o
   8   3  11        175.65        195.24        17.96 o
   9   3  11         15.45          6.81         6.26 o
  10   3  11        446.27        417.03        17.58 o
  11   3  11        103.52         99.72        11.91 o
   0   4  11       3927.41       4137.00       100.84 o
   1   4  11        412.89        407.15        12.50 o
   2   4  11        341.99        339.31         8.56 o
   3   4  11          0.02         -4.57         4.57 o
   4   4  11         52.03         54.75         6.43 o
   5   4  11         84.86         87.95         7.97 o
   6   4  11        517.35        480.41        15.37 o
   7   4  11          2.07         -5.27         5.86 o
   8   4  11       1251.46       1238.34        24.02 o
   9   4  11         19.10         32.07         7.96 o
  10   4  11         27.56         15.74        10.44 o
  11   4  11          3.31         -1.23         9.10 o
   1   5  11        328.82        296.19         7.73 o
   2   5  11        144.72        151.91        11.17 o
   3   5  11        367.58        375.01         9.41 o
   4   5  11        410.00        385.59         8.78 o
   5   5  11         47.43         44.04         5.56 o
   6   5  11        176.07        200.32         9.79 o
   7   5  11         36.57         61.87         8.05 o
   8   5  11        295.71        273.52        15.57 o
   9   5  11         42.49         26.37        10.21 o
  10   5  11         80.96         80.74        10.43 o
   0   6  11       2172.18       2240.71        46.05 o
   1   6  11        184.17        207.92         6.89 o
   2   6  11         11.58         11.40         3.73 o
   3   6  11        183.21        199.39         7.73 o
   4   6  11         50.60         49.94         6.26 o
   5   6  11        252.45        228.88        15.31 o
   6   6  11        587.15        523.73        18.90 o
   7   6  11        152.34        145.84        12.50 o
   8   6  11         32.16         31.52        10.02 o
   9   6  11        225.19        224.26        14.89 o
  10   6  11        110.73        137.61        25.45 o
   1   7  11        718.74        677.73        13.12 o
   2   7  11        933.93        876.70        15.54 o
   3   7  11         20.14         21.81         4.46 o
   4   7  11        331.22        300.53        12.40 o
   5   7  11         74.72         91.40         9.78 o
   6   7  11        234.18        225.94        11.72 o
   7   7  11        306.87        343.72        14.55 o
   8   7  11         45.57         61.07        10.07 o
   9   7  11         87.33         63.43         9.90 o
   0   8  11       4588.31       4201.54        62.95 o
   1   8  11          3.24          8.91         4.89 o
   2   8  11        214.35        207.64         8.91 o
   3   8  11        242.15        219.29         9.59 o
   4   8  11        121.38        142.81        16.50 o
   5   8  11         11.40         -1.47         5.17 o
   6   8  11         36.13         44.35         8.34 o
   7   8  11         10.89         10.24         6.67 o
   8   8  11         48.88         60.83         8.89 o
   9   8  11        124.03        115.29        25.91 o
   1   9  11        698.29        686.49        15.32 o
   2   9  11        566.91        546.25        17.00 o
   3   9  11         30.69         15.77         6.98 o
   4   9  11        347.47        354.76        31.43 o
   5   9  11         14.19         13.73         9.53 o
   6   9  11         68.79         72.93        10.63 o
   7   9  11          3.68         -5.58         8.77 o
   8   9  11        189.31        213.50        16.52 o
   0  10  11          7.19         -2.68        15.17 o
   1  10  11        450.06        456.55        58.60 o
   2  10  11        251.03        287.63        32.95 o
   3  10  11         15.49         18.02         9.71 o
   4  10  11         68.83         42.62        20.97 o
   5  10  11         56.32         49.76        17.28 o
   6  10  11        361.09        348.66        56.22 o
   7  10  11         18.31         15.75        12.49 o
   1  11  11         35.96         46.30        12.17 o
   2  11  11         36.05         50.30        12.44 o
   3  11  11        180.24        188.93        25.03 o
   4  11  11          0.00         -7.38        17.40 o
   5  11  11          0.32         10.20        15.45 o
   0  12  11         45.78         62.47        22.31 o
   1  12  11          3.04        -10.23        11.07 o
   2  12  11         12.93          5.16        11.36 o
   3  12  11         12.64         21.89        15.86 o
   0   0  12       6170.46       6195.69       135.64 o
   1   0  12       6684.24       7060.39       152.59 o
   2   0  12       1414.48       1542.01        49.97 o
   3   0  12       3957.50       4311.43        73.82 o
   4   0  12         17.92         17.40         8.83 o
   5   0  12        133.31        147.29         9.20 o
   6   0  12       2005.54       2067.23        61.18 o
   7   0  12        636.00        677.51        33.62 o
   8   0  12        804.91        791.22        27.47 o
   9   0  12         30.58         41.40        11.31 o
  10   0  12        109.16         98.55        14.65 o
  11   0  12          1.11        -10.04        11.11 o
   1   1  12       9140.86       9389.78       113.68 o
   2   1  12        609.25        626.92        31.03 o
   3   1  12        282.82        318.43        29.48 o
   4   1  12        428.65        472.16        12.25 o
   5   1  12          2.59          6.08         4.41 o
   6   1  12         12.85          6.67         5.11 o
   7   1  12         23.10         16.84         6.24 o
   8   1  12        188.50        187.76         9.74 o
   9   1  12         13.87         33.74         8.18 o
  10   1  12         15.55         20.90         8.18 o
  11   1  12         83.34         69.76        10.63 o
   0   2  12       6934.38       7558.36       114.16 o
   1   2  12        678.77        771.78        22.87 o
   2   2  12        235.08        234.10        10.30 o
   3   2  12        117.06        106.97         7.91 o
   4   2  12        554.89        561.88        15.05 o
   5   2  12        121.24        125.23         7.65 o
   6   2  12         42.15         45.91         6.67 o
   7   2  12        184.84        162.82        12.57 o
   8   2  12        206.98        199.76        10.28 o
   9   2  12          1.17         -6.51         6.51 o
  10   2  12         26.44         33.99         8.56 o
  11   2  12          1.49          2.99         8.18 o
   1   3  12        734.32        768.36        18.64 o
   2   3  12         90.41         95.15         5.25 o
   3   3  12        152.25        162.21         9.32 o
   4   3  12        120.96         98.26        11.59 o
   5   3  12          0.76         -0.99         5.14 o
   6   3  12        132.67        141.23         9.14 o
   7   3  12          5.01          5.21         5.84 o
   8   3  12        299.12        348.54        14.63 o
   9   3  12        134.07        101.24         9.99 o
  10   3  12        167.66        135.46        13.43 o
  11   3  12         81.95         69.28        12.20 o
   0   4  12       1094.39       1188.63        44.62 o
   1   4  12          3.98          4.46         3.51 o
   2   4  12        154.48        139.30         6.26 o
   3   4  12        276.25        281.16        10.72 o
   4   4  12        166.00        140.85         9.60 o
   5   4  12        626.85        659.55        16.58 o
   6   4  12         22.81         19.96         6.84 o
   7   4  12          0.29         -2.57         6.42 o
   8   4  12        929.67        920.50        24.01 o
   9   4  12        264.30        289.64        14.57 o
  10   4  12        363.93        380.88        19.69 o
   1   5  12        528.88        527.47        10.67 o
   2   5  12         20.33         25.18         4.16 o
   3   5  12        430.64        423.85        11.57 o
   4   5  12        530.29        507.06        10.39 o
   5   5  12         24.71         26.78         6.54 o
   6   5  12        505.23        449.27        16.23 o
   7   5  12        957.94        935.04        31.40 o
   8   5  12          1.65         -1.61         7.20 o
   9   5  12         89.01         90.70        11.66 o
  10   5  12         10.50         14.27         9.65 o
   0   6  12         11.03         -3.12         6.94 o
   1   6  12       1324.29       1379.35        17.20 o
   2   6  12        353.13        347.31         9.07 o
   3   6  12         83.00         89.42         6.23 o
   4   6  12          0.00         -2.84         5.13 o
   5   6  12        954.13        887.72        26.27 o
   6   6  12         12.32         16.73         6.46 o
   7   6  12        232.36        224.41        13.48 o
   8   6  12        201.64        210.91        13.48 o
   9   6  12        338.24        366.63        18.21 o
  10   6  12         72.33         76.44        14.75 o
   1   7  12          0.00          1.07         4.22 o
   2   7  12         27.86         23.12         4.50 o
   3   7  12         33.64         29.93         4.89 o
   4   7  12        135.32        154.08         9.11 o
   5   7  12          1.55          1.50         5.28 o
   6   7  12          3.34         -4.90         5.56 o
   7   7  12        219.73        206.23        14.77 o
   8   7  12         14.57         13.72         8.00 o
   9   7  12         24.23         23.98         8.59 o
   0   8  12        978.10        939.16        28.51 o
   1   8  12       1358.06       1194.91        21.70 o
   2   8  12        204.85        229.42         9.45 o
   3   8  12         35.79         23.13         5.58 o
   4   8  12          0.31         -5.49         5.49 o
   5   8  12          2.16          4.10         5.78 o
   6   8  12        243.80        236.40        13.70 o
   7   8  12         71.37         76.89         8.41 o
   8   8  12         50.35         56.18         8.57 o
   1   9  12        547.79        537.05        14.18 o
   2   9  12         95.72        106.75         7.95 o
   3   9  12        513.76        464.21        14.08 o
   4   9  12        972.79       1012.29        25.06 o
   5   9  12         86.63        103.86        11.80 o
   6   9  12         67.08         48.71        10.61 o
   7   9  12        222.99        237.53        15.24 o
   0  10  12        131.98        152.59        25.88 o
   1  10  12         19.14         16.84        11.60 o
   2  10  12          7.90         -5.95         9.27 o
   3  10  12         48.21         39.38        14.99 o
   4  10  12         90.94         47.22        17.63 o
   5  10  12        108.87        105.60        20.07 o
   6  10  12         11.51         -3.87        11.62 o
   1  11  12        176.25        164.00        18.67 o
   2  11  12          5.00         -5.78         9.80 o
   3  11  12          4.75         13.13        14.35 o
   4  11  12          7.37          2.13        14.47 o
   5  11  12         22.79         16.29        17.34 o
   0  12  12         24.83         58.90        21.42 o
   1  12  12        141.33        150.57        18.22 o
   2  12  12         13.06          0.72        14.74 o
   3  12  12          0.66          6.56        15.37 o
   1   1  13        565.38        645.57        23.23 o
   2   1  13         22.14         19.99         7.87 o
   3   1  13          5.25         11.73         6.48 o
   4   1  13        985.51        959.31        17.66 o
   5   1  13         68.67         54.95         6.38 o
   6   1  13        106.61        103.87         8.58 o
   7   1  13        152.86        169.05        10.71 o
   8   1  13        496.43        498.05        16.60 o
   9   1  13         84.08         89.26         9.67 o
  10   1  13        352.72        349.79        16.70 o
  11   1  13         11.83         21.91         8.78 o
   0   2  13         26.70         51.61         8.77 o
   1   2  13         13.60         14.77         6.14 o
   2   2  13         61.97         76.02         7.27 o
   3   2  13         32.42         31.66         5.96 o
   4   2  13         86.85        101.51         8.16 o
   5   2  13        372.71        349.20        12.55 o
   6   2  13       1059.31       1048.62        26.14 o
   7   2  13         26.31         25.30         6.67 o
   8   2  13        415.76        467.61        26.27 o
   9   2  13         53.80         59.07        10.27 o
  10   2  13         82.26         73.93        11.38 o
  11   2  13          9.52          6.57         9.60 o
   1   3  13       2118.55       2030.01        34.51 o
   2   3  13        824.70        768.26        13.49 o
   3   3  13        304.63        303.19        13.65 o
   4   3  13          1.63         19.22         9.80 o
   5   3  13         47.66         50.04         7.71 o
   6   3  13        902.87        866.40        19.71 o
   7   3  13       1481.05       1464.08        29.40 o
   8   3  13         70.13         66.97         8.36 o
   9   3  13        241.85        244.41        13.70 o
  10   3  13         15.69         13.85         9.57 o
  11   3  13          6.33          1.46         9.98 o
   0   4  13        272.13        331.07        25.88 o
   1   4  13       1788.61       1882.42        27.50 o
   2   4  13        406.24        409.34         9.70 o
   3   4  13         29.77         16.90         5.81 o
   4   4  13        187.08        189.90        10.80 o
   5   4  13        436.61        414.56        15.59 o
   6   4  13        129.28        126.73        11.87 o
   7   4  13          7.40         -3.16         6.72 o
   8   4  13         13.23         10.52         7.78 o
   9   4  13        174.71        203.03        12.81 o
  10   4  13          3.36          3.92         8.90 o
   1   5  13        245.96        225.87         9.65 o
   2   5  13        428.43        396.83         9.88 o
   3   5  13         91.06         99.46         6.01 o
   4   5  13         38.30         40.91         6.59 o
   5   5  13        521.47        446.99        17.49 o
   6   5  13         52.71         49.29         8.05 o
   7   5  13         84.56         89.94         9.97 o
   8   5  13        425.21        418.51        17.91 o
   9   5  13          0.19          8.19         8.24 o
  10   5  13          8.95          6.49         9.20 o
   0   6  13       1308.97       1273.49        63.80 o
   1   6  13        719.81        698.99        12.02 o
   2   6  13        408.23        352.32         9.44 o
   3   6  13        274.55        256.72         9.15 o
   4   6  13          0.01         -4.23         5.40 o
   5   6  13         22.42         14.03         6.48 o
   6   6  13        265.16        237.19        11.83 o
   7   6  13          0.74          7.90         7.49 o
   8   6  13          6.23          1.44         7.57 o
   9   6  13        254.82        295.88        16.84 o
   1   7  13       2508.59       2355.13        28.03 o
   2   7  13        532.20        550.43        11.50 o
   3   7  13         20.24         16.18         4.63 o
   4   7  13       1308.01       1258.43        24.94 o
   5   7  13          8.35          5.78         6.19 o
   6   7  13         16.77         18.42         6.71 o
   7   7  13        512.87        577.98        17.44 o
   8   7  13         11.83         -1.84         6.93 o
   9   7  13          0.67         13.49         8.39 o
   0   8  13        229.35        267.13        17.53 o
   1   8  13        452.69        437.87        16.72 o
   2   8  13         99.81         96.27         8.39 o
   3   8  13       1368.34       1265.73        20.61 o
   4   8  13        264.96        274.19        12.91 o
   5   8  13        361.39        395.09        17.33 o
   6   8  13        218.28        207.38        11.59 o
   7   8  13         51.96         49.42         7.75 o
   8   8  13         42.78         30.05         7.73 o
   1   9  13       1971.66       1786.45        27.71 o
   2   9  13         40.05         37.75         6.44 o
   3   9  13        277.17        294.90        15.84 o
   4   9  13         97.34        111.69         9.20 o
   5   9  13        178.40        168.64        11.56 o
   6   9  13        174.41        189.09        15.71 o
   7   9  13         86.19        127.14        13.97 o
   0  10  13         71.18         78.53        21.42 o
   1  10  13         18.37          5.68        11.65 o
   2  10  13         75.15         58.46        12.05 o
   3  10  13        261.44        233.77        25.55 o
   4  10  13         16.46          7.59        13.88 o
   5  10  13         38.93         45.77        17.85 o
   6  10  13         24.54         37.03        17.04 o
   1  11  13        140.39        150.66        32.13 o
   2  11  13         33.04         23.02        19.39 o
   3  11  13         21.99         52.20        17.04 o
   4  11  13          8.40        -12.85        15.17 o
   5  11  13         53.59         59.42        18.27 o
   0  12  13         97.40         88.34        25.88 o
   1  12  13        173.02        142.24        45.96 o
   2  12  13          0.20        -14.72        14.72 o
   0   0  14       1138.40       1269.84        44.62 o
   1   0  14       1141.44       1205.78        30.92 o
   2   0  14       1266.67       1291.25        46.40 o
   3   0  14         15.18          9.82        12.49 o
   4   0  14         88.79         79.10        11.99 o
   5   0  14       2806.65       2654.44        57.73 o
   6   0  14        190.88        163.30        25.43 o
   7   0  14        536.75        594.15        29.66 o
   8   0  14        736.48        650.36        52.20 o
   9   0  14       1427.35       1327.31        37.31 o
  10   0  14          8.01         27.80        15.60 o
  11   0  14         19.09         25.88        12.47 o
   1   1  14       2028.17       2054.11        48.77 o
   2   1  14          0.00         -6.05         7.07 o
   3   1  14       1789.68       1850.99        38.86 o
   4   1  14        942.96        881.80        24.02 o
   5   1  14        230.98        246.04        15.68 o
   6   1  14        682.76        682.62        16.47 o
   7   1  14       1658.70       1594.28        26.74 o
   8   1  14          1.17          7.29         7.74 o
   9   1  14          3.16         18.82         8.71 o
  10   1  14        253.91        238.58        17.46 o
  11   1  14         59.64         61.99        11.66 o
   0   2  14       1264.26       1394.33        52.65 o
   1   2  14       1890.79       1968.95        34.78 o
   2   2  14        372.51        377.93        15.48 o
   3   2  14        649.41        602.70        38.36 o
   4   2  14         86.90        105.50         8.51 o
   5   2  14        104.21         98.93         8.61 o
   6   2  14        810.80        829.45        19.02 o
   7   2  14         97.95        109.67         8.81 o
   8   2  14        280.01        243.99        14.27 o
   9   2  14        264.97        283.47        16.54 o
  10   2  14        281.83        281.20        17.47 o
  11   2  14        169.21        158.95        20.54 o
   1   3  14        588.90        669.84        19.02 o
   2   3  14       1417.64       1554.52        25.95 o
   3   3  14        294.38        306.23        11.23 o
   4   3  14         44.95         39.57         9.14 o
   5   3  14         32.96         33.69         7.51 o
   6   3  14          0.00         -3.42         6.44 o
   7   3  14        251.92        211.08        11.37 o
   8   3  14          7.40          9.04         6.80 o
   9   3  14         11.01          8.69         8.54 o
  10   3  14          0.50         11.24         9.37 o
   0   4  14       2074.97       2138.88        43.69 o
   1   4  14         18.62          8.17         7.18 o
   2   4  14        634.08        634.39        12.95 o
   3   4  14       1744.28       1730.01        25.89 o
   4   4  14          5.71          1.91         9.65 o
   5   4  14        343.11        313.47        14.37 o
   6   4  14         27.21         23.06         7.15 o
   7   4  14        161.20        166.76        13.40 o
   8   4  14        427.83        410.98        18.05 o
   9   4  14        104.13        151.88        13.81 o
  10   4  14        212.24        223.45        16.28 o
   1   5  14        385.53        426.99        18.42 o
   2   5  14          4.76          2.90         5.35 o
   3   5  14        461.29        516.94        19.95 o
   4   5  14        352.32        353.28        19.09 o
   5   5  14       1904.63       1876.08        29.81 o
   6   5  14        636.12        600.78        19.96 o
   7   5  14         26.56         29.34         7.92 o
   8   5  14        208.94        246.62        14.62 o
   9   5  14         53.60         75.36        13.07 o
  10   5  14         28.24         17.94        10.90 o
   0   6  14       1037.42       1114.52        23.60 o
   1   6  14         31.11         24.06         5.54 o
   2   6  14          1.15         -0.64         4.07 o
   3   6  14        209.89        193.97         8.31 o
   4   6  14        436.61        439.69        14.43 o
   5   6  14          3.59          7.33         6.34 o
   6   6  14        509.91        540.36        17.43 o
   7   6  14         24.31         18.85         7.90 o
   8   6  14        755.53        777.80        22.70 o
   9   6  14          0.20          1.77         8.30 o
   1   7  14          0.01          1.62         5.68 o
   2   7  14         90.31         94.03         6.30 o
   3   7  14        624.49        614.26        12.70 o
   4   7  14         93.52        107.38         8.47 o
   5   7  14         28.34         17.06         6.98 o
   6   7  14        263.58        248.14        13.62 o
   7   7  14          4.66         10.79         6.86 o
   8   7  14          7.34          9.16         7.34 o
   9   7  14         10.46         -2.64        10.36 o
   0   8  14       2410.03       2284.32        50.65 o
   1   8  14        276.31        291.22        13.57 o
   2   8  14         75.41         72.84         7.72 o
   3   8  14          3.18         -3.72         5.52 o
   4   8  14          7.11         15.11         6.65 o
   5   8  14         23.66         23.89         7.43 o
   6   8  14        161.98        179.67        11.40 o
   7   8  14         38.42         40.90         8.25 o
   8   8  14          5.03         -2.64         7.07 o
   1   9  14         23.70         38.61         6.80 o
   2   9  14        261.00        267.68        12.49 o
   3   9  14         95.57        102.53        10.14 o
   4   9  14          1.82          8.48         8.37 o
   5   9  14          4.29         -3.52         6.21 o
   6   9  14          9.47         15.38         9.28 o
   7   9  14        115.84        101.28        13.10 o
   0  10  14        121.40         91.91        22.31 o
   1  10  14          2.49          5.38        11.03 o
   2  10  14         34.42         37.78        15.91 o
   3  10  14         42.40         18.68        14.74 o
   4  10  14         62.72         54.23        22.76 o
   5  10  14         26.81         19.04        16.90 o
   6  10  14          4.16          1.42        20.97 o
   1  11  14         10.57         14.32        11.79 o
   2  11  14         50.46         46.81        17.14 o
   3  11  14         15.38         19.92        15.62 o
   4  11  14         44.60         32.16        16.90 o
   0  12  14          1.48        -16.06        16.06 o
   1  12  14          2.62          5.80        12.62 o
   1   1  15        223.56        183.33         9.89 o
   2   1  15        360.00        310.41        14.73 o
   3   1  15         78.55         79.63        12.49 o
   4   1  15       1550.84       1492.42        32.45 o
   5   1  15          0.29         11.96         7.86 o
   6   1  15          0.12          5.36         6.16 o
   7   1  15         58.12         70.42        10.55 o
   8   1  15          0.06          6.85         9.53 o
   9   1  15         18.41         28.48         9.33 o
  10   1  15         14.36         24.48        18.15 o
   0   2  15        184.50        221.35        14.99 o
   1   2  15         95.84         89.87         9.07 o
   2   2  15         56.35         70.47        10.94 o
   3   2  15         89.27        100.33        10.12 o
   4   2  15        114.77        111.65        11.31 o
   5   2  15          4.65          2.15         5.97 o
   6   2  15          9.75         13.90         6.06 o
   7   2  15         32.47         35.09         7.24 o
   8   2  15        215.29        179.51        12.99 o
   9   2  15        145.43        148.40        13.04 o
  10   2  15        141.10        170.13        17.10 o
   1   3  15         75.68         66.41         8.66 o
   2   3  15        109.04        145.36        11.55 o
   3   3  15        204.63        172.40        13.01 o
   4   3  15        673.49        714.96        18.58 o
   5   3  15        225.32        215.27        17.52 o
   6   3  15         83.47         93.03        12.11 o
   7   3  15        432.78        415.12        18.05 o
   8   3  15         12.44         20.41         7.32 o
   9   3  15         49.54         69.76        14.41 o
  10   3  15         67.13         83.89        11.86 o
   0   4  15        261.68        235.13        16.51 o
   1   4  15         16.22         36.93         7.46 o
   2   4  15        493.28        490.56        17.64 o
   3   4  15        149.99        153.91         9.25 o
   4   4  15        486.85        481.20        14.72 o
   5   4  15         12.79         12.03         7.22 o
   6   4  15        860.29        877.62        34.39 o
   7   4  15         62.54         64.09        10.06 o
   8   4  15        100.29        121.83        12.45 o
   9   4  15        185.58        185.74        15.89 o
  10   4  15        178.59        215.32        19.84 o
   1   5  15       1178.91       1126.46        25.37 o
   2   5  15       1024.81       1001.14        17.77 o
   3   5  15       1185.47       1199.16        17.61 o
   4   5  15        598.58        544.98        15.80 o
   5   5  15         67.96         46.68         7.79 o
   6   5  15         10.50          9.11         7.76 o
   7   5  15         80.87         73.87        10.67 o
   8   5  15          3.73          2.84         7.40 o
   9   5  15         27.10         32.80         9.16 o
   0   6  15        312.23        307.98        13.48 o
   1   6  15         12.03          4.94         4.75 o
   2   6  15        126.97        138.24         7.35 o
   3   6  15        206.23        210.21        10.65 o
   4   6  15        851.26        854.75        19.24 o
   5   6  15         58.00         81.30        10.43 o
   6   6  15        189.56        148.55        11.56 o
   7   6  15          1.03         -2.66         6.99 o
   8   6  15         71.57         54.14        10.03 o
   9   6  15         24.09         20.73         9.15 o
   1   7  15        232.18        251.45        12.95 o
   2   7  15        815.05        794.64        15.81 o
   3   7  15         89.40         72.56         7.02 o
   4   7  15        251.44        246.39        15.36 o
   5   7  15        280.67        293.50        13.70 o
   6   7  15        107.94         99.74        10.19 o
   7   7  15         20.45         28.21         8.33 o
   8   7  15         59.67         73.06        10.32 o
   0   8  15        183.83        169.48        20.52 o
   1   8  15        417.37        366.98        14.93 o
   2   8  15        427.40        359.27        13.54 o
   3   8  15        237.55        239.19        25.25 o
   4   8  15        177.46        170.07        11.10 o
   5   8  15         32.87         28.76         7.92 o
   6   8  15          0.64          5.04         7.31 o
   7   8  15          0.10          1.90         7.13 o
   8   8  15         11.26         24.17         8.30 o
   1   9  15         25.42         25.72         6.97 o
   2   9  15         15.90         26.73         6.39 o
   3   9  15          4.02         16.15         7.66 o
   4   9  15        215.93        193.89        13.68 o
   5   9  15         74.34         69.95        10.13 o
   6   9  15         69.71         58.96         9.60 o
   7   9  15        455.11        506.58        29.37 o
   0  10  15          0.68        -14.28        14.28 o
   1  10  15        255.13        211.33        37.03 o
   2  10  15         32.19         22.76        14.35 o
   3  10  15         28.02         35.64        15.37 o
   4  10  15        206.12        210.69        25.15 o
   5  10  15        305.04        339.67        31.00 o
   1  11  15         32.60         36.54        13.21 o
   2  11  15         77.93         52.24        17.85 o
   3  11  15          5.74         -9.26        14.19 o
   4  11  15          9.29         24.66        17.14 o
   0   0  16       1171.79       1144.01        45.51 o
   1   0  16        508.86        497.44        21.76 o
   2   0  16        135.90        139.21        19.63 o
   3   0  16         93.83        106.19        19.63 o
   4   0  16        471.66        501.51        35.69 o
   5   0  16          1.80          0.97        18.74 o
   6   0  16       1476.92       1442.88        43.85 o
   7   0  16        114.46         89.88        16.95 o
   8   0  16        134.42         94.59        17.53 o
   9   0  16         31.38         22.96        22.31 o
  10   0  16         83.54        109.29        21.13 o
   1   1  16        889.58        873.67        19.61 o
   2   1  16         77.98        124.59        20.11 o
   3   1  16       1392.96       1380.77        71.84 o
   4   1  16        276.42        293.75        16.99 o
   5   1  16       1198.20       1110.91        29.54 o
   6   1  16        106.60        100.10        11.02 o
   7   1  16         87.30         52.66        10.56 o
   8   1  16        631.48        664.27        32.72 o
   9   1  16         96.31         68.93        18.61 o
  10   1  16        377.61        364.05        22.17 o
   0   2  16       2398.83       2463.66       134.30 o
   1   2  16         25.98         31.27        11.35 o
   2   2  16         23.39         24.55         7.82 o
   3   2  16        524.97        524.55        22.75 o
   4   2  16        164.49        148.73        12.70 o
   5   2  16         31.15         22.84         9.09 o
   6   2  16         46.90         41.18         7.82 o
   7   2  16          5.16          4.87         7.19 o
   8   2  16        152.61        159.31        19.46 o
   9   2  16         75.37         82.45        18.42 o
  10   2  16        224.35        208.78        17.53 o
   1   3  16        932.77        945.98        28.70 o
   2   3  16       3368.72       3282.38        52.77 o
   3   3  16       1401.16       1346.61        26.13 o
   4   3  16        447.20        436.00        18.69 o
   5   3  16        184.37        199.54        12.30 o
   6   3  16          0.09         -7.16         7.16 o
   7   3  16          0.01         -3.83         8.50 o
   8   3  16          5.68          6.32        10.28 o
   9   3  16         54.71         41.50        11.08 o
  10   3  16        155.87        141.38        14.09 o
   0   4  16       6488.16       6582.30       107.98 o
   1   4  16        298.85        264.56        14.17 o
   2   4  16        484.22        537.82        14.32 o
   3   4  16       1695.93       1630.03        29.15 o
   4   4  16       1058.70       1013.50        20.96 o
   5   4  16       1261.46       1243.87        26.71 o
   6   4  16        356.87        364.63        17.40 o
   7   4  16        205.98        211.79        14.45 o
   8   4  16         39.16         31.30         9.61 o
   9   4  16         13.91         -1.04        15.11 o
  10   4  16         50.82         56.67        16.74 o
   1   5  16        103.11        104.63        11.21 o
   2   5  16       2024.51       1892.16        29.59 o
   3   5  16        524.94        493.26        14.69 o
   4   5  16        952.60        889.85        19.98 o
   5   5  16        199.85        184.84        13.13 o
   6   5  16        166.70        173.12        13.19 o
   7   5  16        527.33        536.20        20.74 o
   8   5  16         26.57         40.21        18.03 o
   9   5  16         43.91         37.21        13.32 o
   0   6  16        157.35        167.61        11.33 o
   1   6  16          4.12          2.80         4.97 o
   2   6  16        261.98        239.76         9.90 o
   3   6  16       1533.82       1456.52        24.88 o
   4   6  16        660.93        655.88        24.01 o
   5   6  16        345.31        369.68        15.33 o
   6   6  16         26.75         16.17         7.72 o
   7   6  16          0.00         -6.78         6.78 o
   8   6  16         17.88         25.78         9.89 o
   9   6  16          0.19          5.42         9.23 o
   1   7  16         29.19         32.05         7.26 o
   2   7  16         48.02         48.40         6.39 o
   3   7  16         83.47        101.98        10.51 o
   4   7  16         21.64         18.83         6.59 o
   5   7  16        620.34        584.93        17.97 o
   6   7  16        123.38        113.90        10.67 o
   7   7  16         13.79         28.56         8.45 o
   8   7  16         27.99         21.67         8.90 o
   0   8  16          8.25         38.95        14.72 o
   1   8  16          1.76         -1.90         6.03 o
   2   8  16        629.43        566.15        17.84 o
   3   8  16         17.25         39.65         8.84 o
   4   8  16          4.41          0.36         6.53 o
   5   8  16          2.04          6.23         7.17 o
   6   8  16        105.32         87.38        10.27 o
   7   8  16          0.00          0.66         7.74 o
   1   9  16        213.65        248.60        13.28 o
   2   9  16         10.76         17.93         7.79 o
   3   9  16        124.46        122.30        13.14 o
   4   9  16        478.28        427.56        18.95 o
   5   9  16        377.27        400.30        19.24 o
   6   9  16          9.59         12.00         7.60 o
   0  10  16         75.29         81.21        21.42 o
   1  10  16          0.20         -8.61         9.64 o
   2  10  16         58.74         61.57        22.31 o
   3  10  16          2.96         23.77        24.99 o
   4  10  16         66.34         61.48        17.63 o
   5  10  16          0.19          4.46        15.14 o
   1  11  16         11.46         10.71        18.74 o
   2  11  16         57.45         41.94        21.42 o
   3  11  16         91.20        118.73        21.71 o
   1   1  17        128.15        127.34         9.67 o
   2   1  17        583.96        594.04        20.26 o
   3   1  17       1096.18       1138.73        34.69 o
   4   1  17        543.57        527.20        38.82 o
   5   1  17        430.18        422.21        20.08 o
   6   1  17        316.10        320.87        17.25 o
   7   1  17        349.43        256.98        19.44 o
   8   1  17         14.55          2.98         9.21 o
   9   1  17        186.21        245.01        19.58 o
  10   1  17        113.31         88.11        14.03 o
   0   2  17        827.53        930.96        36.59 o
   1   2  17        444.16        418.91        24.86 o
   2   2  17        301.76        326.85        16.42 o
   3   2  17        532.84        524.33        19.89 o
   4   2  17          0.16          2.86         7.54 o
   5   2  17         14.38         10.33         8.58 o
   6   2  17          9.24         10.10         9.41 o
   7   2  17         62.61         64.82        12.68 o
   8   2  17         18.89         15.14         9.50 o
   9   2  17          4.54         -1.69         9.46 o
  10   2  17          4.40         15.26        11.11 o
   1   3  17         92.40         91.05        10.36 o
   2   3  17        255.72        280.58        16.92 o
   3   3  17         69.64         88.71         9.52 o
   4   3  17        880.80        857.85        25.17 o
   5   3  17        979.86        944.99        25.37 o
   6   3  17         42.43         32.02         8.22 o
   7   3  17         35.03         30.85         8.53 o
   8   3  17          2.17          5.82        10.64 o
   9   3  17        284.47        316.75        23.24 o
  10   3  17        104.12        103.09        16.99 o
   0   4  17       1951.51       1889.59        43.44 o
   1   4  17        309.26        341.92        16.13 o
   2   4  17       1181.44       1175.77        22.02 o
   3   4  17        624.70        617.28        20.35 o
   4   4  17         53.14         37.55         8.62 o
   5   4  17        332.95        321.09        16.03 o
   6   4  17         39.33         44.52         8.93 o
   7   4  17         10.05          3.82         7.89 o
   8   4  17         22.92         28.70        11.45 o
   9   4  17          0.97         16.26        12.01 o
   1   5  17        591.27        563.90        27.43 o
   2   5  17       1088.42       1098.78        25.37 o
   3   5  17       1839.55       1752.14        30.85 o
   4   5  17        651.46        616.08        20.22 o
   5   5  17        133.06        134.21        10.55 o
   6   5  17        478.78        461.44        17.08 o
   7   5  17          2.13         10.37        13.65 o
   8   5  17          3.30          6.30         8.96 o
   9   5  17          1.20         18.80        12.84 o
   0   6  17       2716.19       2669.42        44.15 o
   1   6  17        992.61        933.88        18.58 o
   2   6  17        942.37        920.36        20.03 o
   3   6  17         82.66         91.75         9.66 o
   4   6  17        236.17        218.32        12.07 o
   5   6  17         50.28         51.53         8.42 o
   6   6  17          6.52         -3.55         6.81 o
   7   6  17          1.56         -0.20         7.52 o
   8   6  17         88.28        106.32        11.77 o
   9   6  17          0.00          7.11        11.31 o
   1   7  17        120.20        133.75        11.98 o
   2   7  17         39.80         36.31         7.51 o
   3   7  17        573.99        586.20        17.25 o
   4   7  17          0.44          1.70         6.40 o
   5   7  17        173.48        189.91        14.08 o
   6   7  17          0.04         -6.78         6.78 o
   7   7  17          7.52         15.93         8.03 o
   8   7  17          4.73          2.05         8.59 o
   0   8  17         12.99          8.41         9.77 o
   1   8  17         97.20        104.64         9.91 o
   2   8  17        234.42        220.50        22.06 o
   3   8  17         87.20         91.12        10.92 o
   4   8  17        349.51        393.26        20.91 o
   5   8  17         81.79        119.59        11.00 o
   6   8  17         74.74         97.44        11.04 o
   7   8  17         96.31         81.97        11.15 o
   1   9  17        414.42        417.89        16.62 o
   2   9  17        164.42        182.25        14.53 o
   3   9  17        248.74        233.54        15.04 o
   4   9  17          9.37          8.86        11.08 o
   5   9  17        488.90        504.81        22.00 o
   6   9  17        106.68        145.73        13.75 o
   0  10  17         19.61         10.71        16.06 o
   1  10  17         44.30         51.76        19.63 o
   2  10  17          0.37         -0.89        10.71 o
   3  10  17          6.48        -10.63        10.63 o
   4  10  17        299.90        340.24        22.80 o
   5  10  17         52.98         73.69        19.53 o
   1  11  17         47.89         43.73        21.42 o
   2  11  17          0.02         42.83        21.42 o
   0   0  18       2906.49       3200.91        90.13 o
   1   0  18         19.61         18.77         9.77 o
   2   0  18        280.05        256.45        25.43 o
   3   0  18       1804.02       1694.60        62.47 o
   4   0  18       7757.12       7670.77       182.93 o
   5   0  18        148.01        149.92        24.99 o
   6   0  18        450.33        413.93        40.60 o
   7   0  18        271.30        223.56        21.45 o
   8   0  18        225.12        179.62        23.65 o
   9   0  18         27.81         36.22        16.01 o
  10   0  18        216.95        174.20        24.92 o
   1   1  18        452.47        456.85        15.80 o
   2   1  18       1072.80       1010.54        26.78 o
   3   1  18          0.86          8.75         9.64 o
   4   1  18        244.51        226.53        20.52 o
   5   1  18          2.21          5.57         8.89 o
   6   1  18        915.62        842.35        28.30 o
   7   1  18         12.56         19.79         9.55 o
   8   1  18         47.83         45.21        11.04 o
   9   1  18        106.25         93.56        13.54 o
  10   1  18          4.47         12.31        10.66 o
   0   2  18         70.66         58.49        16.51 o
   1   2  18        529.86        572.39        17.33 o
   2   2  18       2788.47       2816.94        49.23 o
   3   2  18         16.24         16.13         8.55 o
   4   2  18        916.35        873.04        26.42 o
   5   2  18         33.54         39.41        12.17 o
   6   2  18         28.15         20.72        10.62 o
   7   2  18         19.73         27.11        11.47 o
   8   2  18          3.11         -0.17        10.47 o
   9   2  18          2.17         -6.67         9.43 o
  10   2  18        153.88        187.27        18.11 o
   1   3  18         18.19         20.90         6.58 o
   2   3  18         52.80         47.78         9.41 o
   3   3  18         15.49         11.81         9.63 o
   4   3  18       3705.72       3551.24        51.20 o
   5   3  18         11.50          4.68         9.62 o
   6   3  18        288.69        296.80        15.58 o
   7   3  18         45.45         52.66        12.41 o
   8   3  18          0.86         -2.62        10.07 o
   9   3  18         47.94         50.07        13.34 o
   0   4  18       2458.74       2288.48        50.82 o
   1   4  18        497.98        501.24        19.92 o
   2   4  18       2535.00       2446.56        43.28 o
   3   4  18         59.35         55.92        10.48 o
   4   4  18        660.97        687.41        20.74 o
   5   4  18          9.63          3.90         6.66 o
   6   4  18         86.39         80.18        10.25 o
   7   4  18        101.41        105.84        11.82 o
   8   4  18        249.04        279.30        21.46 o
   9   4  18          5.59        -11.54        17.05 o
   1   5  18         20.10         21.42         6.87 o
   2   5  18          8.34          7.83         6.00 o
   3   5  18        198.29        229.30        13.54 o
   4   5  18        138.86        117.29        11.23 o
   5   5  18        120.25        115.24        10.16 o
   6   5  18        790.45        821.15        26.40 o
   7   5  18          2.37         -4.47         8.12 o
   8   5  18        138.63        152.58        14.30 o
   9   5  18         26.26          6.68        11.76 o
   0   6  18       1321.78       1343.26        29.33 o
   1   6  18         33.47         51.82         7.66 o
   2   6  18        109.12        104.63        11.08 o
   3   6  18        157.41        155.16        19.19 o
   4   6  18        803.10        811.23        21.50 o
   5   6  18          1.42         -3.10         6.43 o
   6   6  18         44.33         69.60        15.26 o
   7   6  18         11.60          9.66         8.26 o
   8   6  18        195.61        207.45        14.85 o
   1   7  18          5.25         -4.09         7.11 o
   2   7  18       1942.85       1934.99        41.19 o
   3   7  18        207.79        200.88        13.11 o
   4   7  18         53.89         44.41         8.19 o
   5   7  18        128.09        132.59        11.00 o
   6   7  18         40.62         44.15         8.97 o
   7   7  18          9.93         17.38         8.35 o
   8   7  18          3.89          4.22         9.84 o
   0   8  18        283.26        271.94        20.82 o
   1   8  18          0.10         -0.97         8.78 o
   2   8  18        233.59        293.63        18.44 o
   3   8  18          3.59         14.45         9.38 o
   4   8  18        211.82        223.68        15.58 o
   5   8  18         31.06         20.74         8.05 o
   6   8  18          0.85         -9.14         9.14 o
   7   8  18         46.99         36.96         9.55 o
   1   9  18        158.78        162.28        12.46 o
   2   9  18         71.42        109.10        14.78 o
   3   9  18          2.44         -5.15         8.21 o
   4   9  18        130.36        116.60        12.77 o
   5   9  18         15.29          0.19         8.72 o
   6   9  18         40.23         38.82        13.40 o
   0  10  18          4.10          9.09         9.86 o
   1  10  18          7.45         -5.97         9.86 o
   2  10  18        296.62        294.08        22.91 o
   3  10  18         15.31         18.92        12.49 o
   4  10  18          0.86          2.42        10.38 o
   1  11  18          0.66        -15.17        15.17 o
   1   1  19         44.56         32.04         7.39 o
   2   1  19        109.77        104.49        11.97 o
   3   1  19        166.07        165.01        37.63 o
   4   1  19         80.53         81.62        15.45 o
   5   1  19         85.11         79.86        15.74 o
   6   1  19        361.01        348.82        23.54 o
   7   1  19          0.35          6.72         9.95 o
   8   1  19          7.06         -3.58         9.07 o
   9   1  19          2.54         16.11        10.33 o
  10   1  19        100.60         80.60        13.86 o
   0   2  19       1682.28       1694.11        49.53 o
   1   2  19        393.86        410.40        15.40 o
   2   2  19         53.76         58.40        10.36 o
   3   2  19        806.05        810.77        29.57 o
   4   2  19        868.78        843.99        36.14 o
   5   2  19        304.97        267.99        17.62 o
   6   2  19         52.86         31.65        11.04 o
   7   2  19         41.77         31.00        14.25 o
   8   2  19        145.77        140.92        21.44 o
   9   2  19          2.09         13.29        12.34 o
   1   3  19        234.84        199.25        12.25 o
   2   3  19       1417.22       1442.73        60.63 o
   3   3  19        555.38        506.28        21.70 o
   4   3  19          1.82         -2.25         7.31 o
   5   3  19        167.96        191.06        15.76 o
   6   3  19         20.43         15.56        14.18 o
   7   3  19        155.28        141.43        16.14 o
   8   3  19         25.84         26.13        11.65 o
   9   3  19        110.03        106.91        22.97 o
   0   4  19        204.52        233.56        18.01 o
   1   4  19         18.97         10.22         6.87 o
   2   4  19        726.82        708.39        17.87 o
   3   4  19         35.02         38.38         9.83 o
   4   4  19        262.11        271.05        21.25 o
   5   4  19         96.37        105.50        11.59 o
   6   4  19         22.83         12.61         8.23 o
   7   4  19         16.49         19.95         9.00 o
   8   4  19         16.21         16.17        11.83 o
   9   4  19          1.78         19.40        12.62 o
   1   5  19        323.59        335.75        18.40 o
   2   5  19       1494.21       1455.71        30.01 o
   3   5  19         25.34         25.85         9.84 o
   4   5  19        533.27        579.69        19.70 o
   5   5  19        730.09        698.31        31.81 o
   6   5  19        667.13        643.04        20.22 o
   7   5  19         83.14         80.17        10.82 o
   8   5  19         17.95         38.96        12.70 o
   0   6  19       5162.02       5083.76        72.88 o
   1   6  19         31.51         29.34         6.61 o
   2   6  19        575.35        556.18        21.19 o
   3   6  19        431.12        371.85        19.40 o
   4   6  19         36.42         37.63         8.86 o
   5   6  19         72.32         61.78         8.90 o
   6   6  19          1.03          6.62        13.70 o
   7   6  19         24.55          3.25         7.94 o
   8   6  19        133.39        129.20        12.68 o
   1   7  19          0.17         -2.59         6.66 o
   2   7  19        338.73        366.18        20.78 o
   3   7  19        136.61        149.49        24.09 o
   4   7  19        131.05        115.97        13.66 o
   5   7  19        107.38        110.36        10.81 o
   6   7  19          1.88         -3.55         7.32 o
   7   7  19         67.69         91.96        11.01 o
   0   8  19        299.83        306.26        22.06 o
   1   8  19        393.22        363.20        16.50 o
   2   8  19        785.93        769.39        26.76 o
   3   8  19        211.46        199.32        16.89 o
   4   8  19         60.99         83.59        13.02 o
   5   8  19        182.70        192.59        19.19 o
   6   8  19         10.54          4.82         9.58 o
   1   9  19         90.38         76.97        11.67 o
   2   9  19          0.79         -5.06         8.24 o
   3   9  19         34.60         28.86        10.07 o
   4   9  19        190.33        165.96        16.12 o
   5   9  19        679.58        764.81        25.85 o
   0  10  19          9.02         12.18        10.51 o
   1  10  19          0.66         -2.19         7.94 o
   2  10  19         35.45         20.61        13.21 o
   3  10  19        618.90        629.44        31.49 o
   4  10  19        526.11        574.38        33.33 o
   0   0  20         44.58          5.35        14.28 o
   1   0  20          1.56         -7.34         9.77 o
   2   0  20       1193.86       1078.24        38.82 o
   3   0  20       5017.96       4725.07       127.61 o
   4   0  20        116.17         41.05        17.85 o
   5   0  20        865.11        852.21        49.97 o
   6   0  20        226.53        158.84        27.66 o
   7   0  20        241.84        218.18        22.69 o
   8   0  20        138.24        136.67        38.82 o
   9   0  20         92.75        150.65        33.46 o
   1   1  20        267.62        230.09        15.24 o
   2   1  20        333.08        297.40        17.46 o
   3   1  20         35.78         39.88        10.28 o
   4   1  20       1823.32       1730.98        48.24 o
   5   1  20       2441.86       2318.82        58.98 o
   6   1  20         11.69          3.09        14.84 o
   7   1  20        990.31        904.90        35.96 o
   8   1  20        153.71        172.03        22.25 o
   9   1  20        197.16        231.22        18.73 o
   0   2  20        454.77        413.42        23.51 o
   1   2  20        842.21        781.84        21.13 o
   2   2  20         32.38         26.59        13.93 o
   3   2  20        206.36        202.43        20.79 o
   4   2  20        304.11        325.64        20.18 o
   5   2  20        322.69        336.10        25.22 o
   6   2  20          1.07          3.10         9.95 o
   7   2  20         50.21         57.50        12.75 o
   8   2  20        115.12        110.52        15.78 o
   9   2  20          0.00        -10.79        10.79 o
   1   3  20        509.95        515.41        17.82 o
   2   3  20       1594.69       1479.53        68.78 o
   3   3  20       1197.26       1167.40        31.62 o
   4   3  20        203.77        177.66        16.12 o
   5   3  20         16.02          6.14         9.38 o
   6   3  20          9.26          9.75        13.87 o
   7   3  20          7.04         11.85        10.59 o
   8   3  20         44.37         70.11        14.23 o
   9   3  20         42.70         46.78        14.73 o
   0   4  20       5416.13       5215.89        94.07 o
   1   4  20        175.63        199.33        12.64 o
   2   4  20        162.63        165.27        10.41 o
   3   4  20        971.03        958.85        28.81 o
   4   4  20        173.27        176.86        15.70 o
   5   4  20       1464.77       1485.19        32.45 o
   6   4  20         78.65         73.16        11.32 o
   7   4  20          0.43         -3.37        10.03 o
   8   4  20         85.86         79.06        14.73 o
   9   4  20        137.66        130.20        18.18 o
   1   5  20        414.22        363.13        13.23 o
   2   5  20        594.23        595.70        22.84 o
   3   5  20        301.08        326.31        19.30 o
   4   5  20        723.87        683.61        22.41 o
   5   5  20         10.73         13.55         8.46 o
   6   5  20         68.79         79.82        11.43 o
   7   5  20         97.31         99.99        11.33 o
   8   5  20         77.20         92.57        25.60 o
   0   6  20         82.28         65.58        15.46 o
   1   6  20        172.37        187.85        10.66 o
   2   6  20          9.56         -2.12         8.34 o
   3   6  20         30.59         27.32         9.97 o
   4   6  20        353.08        383.17        18.13 o
   5   6  20         10.32          8.71         9.85 o
   6   6  20        181.55        205.37        17.24 o
   7   6  20        200.32        223.87        14.93 o
   8   6  20         46.61         30.48        11.35 o
   1   7  20          3.19         15.42         7.24 o
   2   7  20         55.79         55.70        11.31 o
   3   7  20         88.91        100.51        18.74 o
   4   7  20          0.27          0.59         8.76 o
   5   7  20          0.80          0.78         8.06 o
   6   7  20        116.56        133.91        12.04 o
   7   7  20         86.59        130.80        12.76 o
   0   8  20        105.67        115.29        15.74 o
   1   8  20         42.56         39.20        19.33 o
   2   8  20        124.04        157.74        15.28 o
   3   8  20          1.23         -0.89         9.27 o
   4   8  20          1.29          0.23        13.62 o
   5   8  20          6.68          1.91        10.07 o
   6   8  20          4.90         -4.65         9.38 o
   1   9  20        211.55        220.85        16.82 o
   2   9  20          5.21         15.77         9.62 o
   3   9  20         70.93         66.58        12.41 o
   4   9  20          3.37         -4.00         9.70 o
   5   9  20         57.33         75.43        14.00 o
   0  10  20         67.99         49.08        17.85 o
   1  10  20         28.35         20.33         9.62 o
   2  10  20          1.51         -2.45         9.10 o
   3  10  20          6.40         17.51        13.07 o
   1   1  21        616.35        590.37        19.49 o
   2   1  21         40.51         47.48         9.03 o
   3   1  21        482.39        462.36        25.84 o
   4   1  21       1272.48       1093.63        53.99 o
   5   1  21        817.63        809.89        59.79 o
   6   1  21        111.16         98.91        29.89 o
   7   1  21        149.58        134.21        16.50 o
   8   1  21         13.53          7.48        11.62 o
   9   1  21          7.64         16.09        12.86 o
   0   2  21        112.87        111.62        15.14 o
   1   2  21        895.68        907.24        23.21 o
   2   2  21        380.24        351.55        16.38 o
   3   2  21        664.05        632.66        29.24 o
   4   2  21        178.82        215.64        17.47 o
   5   2  21        358.09        344.65        25.50 o
   6   2  21         58.08         62.82        12.49 o
   7   2  21         82.47         93.48        24.03 o
   8   2  21         64.33         63.24        14.18 o
   9   2  21         25.26         25.42        19.46 o
   1   3  21         86.62        102.67        12.36 o
   2   3  21         10.94         14.86         9.25 o
   3   3  21        155.02        155.46        15.13 o
   4   3  21         38.08         40.19        11.58 o
   5   3  21         44.76         52.10        12.10 o
   6   3  21          9.83          7.59        10.59 o
   7   3  21        259.74        264.58        27.87 o
   8   3  21        156.48        171.44        24.42 o
   9   3  21          6.42         -8.80        16.23 o
   0   4  21          2.68         19.25        10.71 o
   1   4  21        131.25        123.48        11.13 o
   2   4  21         81.31         82.53        12.00 o
   3   4  21        146.78        136.30        14.41 o
   4   4  21        406.57        382.62        29.71 o
   5   4  21         70.14         66.85        10.58 o
   6   4  21          4.41         -6.08         8.25 o
   7   4  21          0.97          2.45        10.55 o
   8   4  21         87.05         87.38        15.76 o
   1   5  21        387.19        354.60        13.47 o
   2   5  21        558.86        555.05        24.40 o
   3   5  21        186.94        187.51        16.41 o
   4   5  21         68.85         26.42        13.12 o
   5   5  21          0.22         -4.57         8.76 o
   6   5  21         11.11         11.07         8.96 o
   7   5  21          1.46          7.74         9.53 o
   8   5  21          0.15          1.93        10.39 o
   0   6  21        101.99         81.72        10.65 o
   1   6  21          3.87         -6.28         6.96 o
   2   6  21        286.31        314.70        24.12 o
   3   6  21          4.66          8.21         9.30 o
   4   6  21        130.85        121.73        21.58 o
   5   6  21         84.38         89.51        14.30 o
   6   6  21         94.39        105.12        13.52 o
   7   6  21         19.58         35.45        11.33 o
   1   7  21        507.40        537.27        22.79 o
   2   7  21         61.59         66.46        12.34 o
   3   7  21         25.57         51.31        15.10 o
   4   7  21        272.47        298.04        25.55 o
   5   7  21         10.52         11.37        10.22 o
   6   7  21          3.86          0.62         8.71 o
   0   8  21        407.47        400.25        25.27 o
   1   8  21        330.24        362.94        21.09 o
   2   8  21         29.10         56.92        12.58 o
   3   8  21        104.70        115.02        14.78 o
   4   8  21        106.70        119.83        15.69 o
   5   8  21        110.19        144.42        17.23 o
   6   8  21         20.68         15.17        23.20 o
   1   9  21          4.39         17.82         9.90 o
   2   9  21          0.77         -1.05         9.44 o
   3   9  21          9.90          1.19         9.79 o
   4   9  21         74.90         82.96        14.23 o
   0  10  21        207.63        299.83        33.02 o
   1  10  21         29.73         24.05        10.10 o
   2  10  21         11.41          3.22         9.84 o
   0   0  22        352.05        421.20        37.48 o
   1   0  22          1.06          7.37        11.03 o
   2   0  22       1056.73        991.51        35.97 o
   3   0  22        529.90        574.82        31.23 o
   4   0  22        217.21        222.20        32.13 o
   5   0  22          5.97         28.56        18.74 o
   6   0  22        209.71        226.66        33.02 o
   7   0  22         71.00         83.88        24.99 o
   8   0  22        932.45        952.15        62.47 o
   9   0  22        131.83        177.58        34.80 o
   1   1  22        277.36        248.12        14.82 o
   2   1  22         29.32         30.01        10.05 o
   3   1  22        142.08         91.95        13.32 o
   4   1  22          3.24          1.24        11.07 o
   5   1  22        129.01         89.16        16.64 o
   6   1  22        817.50        753.07        35.32 o
   7   1  22        326.76        363.63        29.64 o
   8   1  22          1.31        -10.98        10.98 o
   9   1  22          5.82         15.28        12.70 o
   0   2  22        559.70        508.85        40.60 o
   1   2  22         20.02         28.65         8.66 o
   2   2  22        232.46        208.07        14.05 o
   3   2  22         65.91         56.85        11.67 o
   4   2  22         49.62         44.88        11.53 o
   5   2  22        110.82         95.27        16.90 o
   6   2  22         48.21         17.95        13.47 o
   7   2  22        112.16         91.75        15.26 o
   8   2  22        312.64        369.14        25.32 o
   9   2  22        182.00        207.52        21.89 o
   1   3  22          3.45          7.51         7.76 o
   2   3  22        399.53        365.51        17.56 o
   3   3  22        106.80         93.29        20.94 o
   4   3  22         89.11         86.18        18.21 o
   5   3  22          0.26          9.66        10.59 o
   6   3  22         99.29         90.13        14.04 o
   7   3  22          8.85         -4.45        10.07 o
   8   3  22          8.76         10.73        12.62 o
   0   4  22       1064.69        967.19        70.50 o
   1   4  22        238.83        203.39        14.96 o
   2   4  22        466.85        469.41        18.92 o
   3   4  22        108.41        110.26        14.37 o
   4   4  22          7.75         -2.15         9.84 o
   5   4  22         54.01         36.53        11.89 o
   6   4  22        131.19        138.58        14.50 o
   7   4  22         36.27         47.61        13.56 o
   8   4  22         14.25          6.89        12.11 o
   1   5  22          7.21         11.30         6.25 o
   2   5  22         63.74         49.35        11.02 o
   3   5  22        209.13        263.07        18.87 o
   4   5  22          0.18          4.43        10.14 o
   5   5  22         34.05         35.26        11.80 o
   6   5  22         68.28         59.20        11.39 o
   7   5  22          2.93         -1.93         9.85 o
   0   6  22        105.68        107.96        12.13 o
   1   6  22         41.56         20.03         8.23 o
   2   6  22         57.39         62.52        14.08 o
   3   6  22         79.83         82.30        15.82 o
   4   6  22         62.64         67.72        20.00 o
   5   6  22        349.75        403.50        20.45 o
   6   6  22        187.71        212.55        19.06 o
   7   6  22         10.74         -7.10        13.27 o
   1   7  22        108.29        126.89        14.34 o
   2   7  22        226.72        187.33        20.18 o
   3   7  22         58.51         37.70        24.09 o
   4   7  22        141.09        154.76        29.45 o
   5   7  22          4.72         -9.84         9.84 o
   6   7  22         25.30         14.48        17.41 o
   0   8  22        610.23        627.33        45.51 o
   1   8  22         91.46         83.32        14.17 o
   2   8  22         62.39         70.69        12.62 o
   3   8  22          8.98         -3.58        10.28 o
   4   8  22         33.86         29.38        11.97 o
   5   8  22         92.89         81.26        15.21 o
   1   9  22          0.99         -0.30         9.27 o
   2   9  22         48.99         51.07        11.99 o
   3   9  22          2.51          6.42        10.42 o
   1   1  23        655.51        548.66        20.25 o
   2   1  23        311.96        348.11        17.48 o
   3   1  23         45.98         27.46         9.35 o
   4   1  23          0.93          4.14         9.95 o
   5   1  23        257.48        227.32        22.97 o
   6   1  23          5.78         -5.96        11.66 o
   7   1  23        329.70        318.72        28.58 o
   8   1  23         16.81         16.13        16.51 o
   0   2  23       1584.05       1506.62        66.03 o
   1   2  23        666.92        580.68        20.55 o
   2   2  23         15.62         23.09         8.78 o
   3   2  23       1551.12       1515.56        38.42 o
   4   2  23         24.65         35.04        12.19 o
   5   2  23        933.51        890.55        31.58 o
   6   2  23         23.30         18.18        13.56 o
   7   2  23         43.37         57.36        24.09 o
   8   2  23         78.91        103.55        19.36 o
   1   3  23       1123.39       1035.06        26.32 o
   2   3  23        246.57        266.47        23.73 o
   3   3  23         14.43         16.41        10.20 o
   4   3  23        489.67        405.43        33.79 o
   5   3  23         51.72         37.78        12.36 o
   6   3  23         12.10         -0.38        10.42 o
   7   3  23        212.36        237.48        27.58 o
   8   3  23        234.27        196.90        19.85 o
   0   4  23        635.49        655.01        30.37 o
   1   4  23         11.35          6.23         7.86 o
   2   4  23         74.78         60.24        19.71 o
   3   4  23        160.35        151.36        16.17 o
   4   4  23         40.41         42.34        12.17 o
   5   4  23          7.55          4.03        10.59 o
   6   4  23         10.48         12.53        11.68 o
   7   4  23         65.95         63.21        12.61 o
   8   4  23         58.27         69.67        14.92 o
   1   5  23         52.08         68.17        10.06 o
   2   5  23        218.18        227.11        14.91 o
   3   5  23        241.67        259.36        22.85 o
   4   5  23        899.96        890.75        30.96 o
   5   5  23        104.15        106.55        15.44 o
   6   5  23         35.76         41.99        11.86 o
   7   5  23         97.58        131.17        14.74 o
   0   6  23         96.92         79.33        12.17 o
   1   6  23         21.69         22.76        10.47 o
   2   6  23         66.99         58.00        12.20 o
   3   6  23         83.01         93.77        13.63 o
   4   6  23         20.42         35.00        11.33 o
   5   6  23          1.08         -0.12        10.50 o
   6   6  23         14.27         16.17        11.30 o
   1   7  23        202.87        199.97        17.56 o
   2   7  23         29.45         18.01        11.58 o
   3   7  23        114.58        123.16        19.81 o
   4   7  23         39.20         54.64        16.01 o
   5   7  23        173.06        203.31        66.48 o
   6   7  23         74.04        110.21        16.47 o
   0   8  23         32.15         26.77        20.52 o
   1   8  23          0.60         -5.32         9.70 o
   2   8  23        153.82        161.49        16.50 o
   3   8  23          4.24         -3.38        10.42 o
   4   8  23          0.07          5.09        10.87 o
   1   9  23         53.33         44.24        14.74 o
   2   9  23          1.05         -8.98         8.98 o
   3   9  23        303.64        347.13        41.05 o
   0   0  24        245.47        197.21        29.45 o
   1   0  24        568.94        592.47        30.60 o
   2   0  24         53.31         48.34        14.82 o
   3   0  24        884.12        751.16        50.86 o
   4   0  24         84.80         94.18        17.34 o
   5   0  24        223.11        247.19        35.69 o
   6   0  24          4.06         12.49        19.63 o
   7   0  24        121.88        132.07        32.13 o
   8   0  24          0.74          6.25        21.42 o
   1   1  24         17.97          0.51         8.36 o
   2   1  24          0.11          1.82         8.08 o
   3   1  24        387.04        352.99        18.71 o
   4   1  24          1.50          8.73        11.52 o
   5   1  24         83.01         86.94        17.98 o
   6   1  24         15.55         41.33        16.51 o
   7   1  24        256.49        232.44        25.55 o
   8   1  24          0.53         -7.57        14.47 o
   0   2  24        259.78        250.62        22.61 o
   1   2  24        156.46        132.88        18.16 o
   2   2  24        434.12        389.19        19.10 o
   3   2  24          0.51          2.94         8.29 o
   4   2  24          3.04          1.26        10.81 o
   5   2  24          0.01         -1.20        10.75 o
   6   2  24          3.14         21.42        19.63 o
   7   2  24         48.19         59.71        17.63 o
   8   2  24          0.07         -8.09        14.82 o
   1   3  24        744.62        674.28        36.87 o
   2   3  24          4.08          1.60         7.93 o
   3   3  24         32.01         25.61        11.63 o
   4   3  24          2.29         -2.66        10.20 o
   5   3  24        393.05        385.15        37.52 o
   6   3  24         30.29         35.01        16.88 o
   7   3  24         40.57         39.99        16.90 o
   0   4  24         90.11        119.61        17.85 o
   1   4  24        397.63        343.67        17.66 o
   2   4  24        406.59        400.81        19.28 o
   3   4  24         24.52         38.32        11.67 o
   4   4  24          8.34          9.59        13.83 o
   5   4  24         51.41         64.57        14.08 o
   6   4  24        147.49        168.08        27.21 o
   7   4  24        329.95        310.53        25.66 o
   1   5  24        373.27        384.08        20.74 o
   2   5  24          5.37         11.01         8.44 o
   3   5  24          0.15         -9.44         9.44 o
   4   5  24         89.45         78.17        14.05 o
   5   5  24         25.15         34.17        12.66 o
   6   5  24         12.21          4.64        11.92 o
   7   5  24          0.41         -9.59         9.59 o
   0   6  24          0.24         -5.41        10.23 o
   1   6  24         12.58          0.60         9.83 o
   2   6  24         96.92         72.57        13.32 o
   3   6  24          7.88          2.50        10.36 o
   4   6  24          0.11         -7.80        10.78 o
   5   6  24        115.80         95.27        15.90 o
   6   6  24        203.19        245.30        21.27 o
   1   7  24         13.23         32.30        11.53 o
   2   7  24          1.29          0.94        11.56 o
   3   7  24         22.85         14.87        19.63 o
   4   7  24         13.22         11.15        14.51 o
   5   7  24         30.03         39.11        16.01 o
   0   8  24        344.13        395.32        41.94 o
   1   8  24          0.17         -7.01        13.22 o
   2   8  24          1.62         -2.54        10.20 o
   3   8  24         86.71        100.43        24.28 o
   4   8  24          0.59         -3.35        11.31 o
   1   9  24        100.36        138.28        20.16 o
   1   1  25        219.99        195.32        15.07 o
   2   1  25        591.98        564.65        21.83 o
   3   1  25        300.30        255.68        23.06 o
   4   1  25        118.70        152.79        20.74 o
   5   1  25         91.96         95.42        19.15 o
   6   1  25        366.20        320.86        27.76 o
   7   1  25         39.74         27.33        16.95 o
   0   2  25       2234.60       2199.96        58.30 o
   1   2  25         31.11         32.10         9.82 o
   2   2  25         38.70         23.63        11.21 o
   3   2  25          0.16         -1.20        10.18 o
   4   2  25         24.35         39.31        12.86 o
   5   2  25          0.63        -12.40        13.90 o
   6   2  25          2.30        -10.44        10.44 o
   7   2  25        132.65        136.24        23.02 o
   1   3  25         71.86         72.38        10.69 o
   2   3  25        125.93        125.70        12.94 o
   3   3  25          0.94         -1.71         8.17 o
   4   3  25          0.34          5.08        11.01 o
   5   3  25          0.12          7.23        10.96 o
   6   3  25          8.35         14.90        12.28 o
   7   3  25          9.97         -4.55        15.75 o
   0   4  25        208.01        170.07        20.16 o
   1   4  25        115.19        132.77        13.15 o
   2   4  25         83.68         84.08        11.40 o
   3   4  25        101.07         98.61        12.47 o
   4   4  25         10.72         12.49        11.40 o
   5   4  25         84.98         78.32        14.57 o
   6   4  25        241.66        259.69        21.97 o
   7   4  25        165.54        155.86        19.15 o
   1   5  25        585.41        617.41        22.28 o
   2   5  25        214.77        232.85        17.52 o
   3   5  25        126.02        144.20        20.11 o
   4   5  25         65.19         84.96        14.90 o
   5   5  25         10.22          6.28        17.66 o
   6   5  25         68.21         78.85        15.48 o
   0   6  25         11.66         12.49        21.42 o
   1   6  25         66.89         92.45        18.61 o
   2   6  25          4.68         -0.69        10.75 o
   3   6  25        289.48        342.59        38.09 o
   4   6  25        141.54        153.83        29.58 o
   5   6  25        230.66        268.09        34.59 o
   1   7  25          3.87         10.56        13.00 o
   2   7  25          7.78        -10.59        10.59 o
   3   7  25         69.59         74.55        18.27 o
   4   7  25         48.78         66.93        18.30 o
   0   8  25          1.17         11.60        21.42 o
   1   8  25         49.39         70.03        17.98 o
   2   8  25        128.51        145.76        16.81 o
   3   8  25         94.15        147.38        17.61 o
   0   0  26         50.77        120.47        25.88 o
   1   0  26        783.85        843.05        37.21 o
   2   0  26        443.81        478.63        42.83 o
   3   0  26        135.86        274.85        37.48 o
   4   0  26        118.06        139.98        20.71 o
   5   0  26        493.74        437.58        32.38 o
   6   0  26       1024.63       1201.12        67.82 o
   7   0  26          0.21          1.78        21.42 o
   1   1  26         58.72         56.78        16.39 o
   2   1  26         23.25         43.75        10.45 o
   3   1  26         70.61         75.58        12.06 o
   4   1  26        179.70        218.02        17.17 o
   5   1  26          0.02          5.69        11.65 o
   6   1  26         37.40         34.67        16.64 o
   7   1  26          5.31          0.89        14.51 o
   0   2  26        309.03        301.59        28.11 o
   1   2  26         53.89         48.06        12.62 o
   2   2  26          0.21          2.00        11.14 o
   3   2  26          4.97          8.08         8.98 o
   4   2  26          1.67         -9.34        11.09 o
   5   2  26         82.34        132.54        17.28 o
   6   2  26        179.16        199.85        20.57 o
   7   2  26        160.17        145.08        23.32 o
   1   3  26          4.61          7.19         8.76 o
   2   3  26         48.31         23.47         9.91 o
   3   3  26        155.11        160.27        14.79 o
   4   3  26         45.51         80.82        14.57 o
   5   3  26          4.12         -3.46        11.11 o
   6   3  26          0.10        -10.36        10.36 o
   7   3  26         50.12         81.98        17.48 o
   0   4  26        316.62        368.02        27.95 o
   1   4  26         36.33         38.21        10.12 o
   2   4  26        244.31        271.84        21.41 o
   3   4  26         39.72         36.07        10.27 o
   4   4  26        108.75        136.08        21.35 o
   5   4  26        335.60        397.92        26.20 o
   6   4  26        301.70        330.05        24.36 o
   1   5  26         17.78         21.76         9.54 o
   2   5  26         11.13          9.34         9.12 o
   3   5  26         26.38         30.46        10.47 o
   4   5  26         73.47         69.38        14.81 o
   5   5  26          0.32         10.05        12.28 o
   6   5  26         80.21         68.71        27.66 o
   0   6  26         30.77          8.03        21.42 o
   1   6  26         66.36         83.46        18.93 o
   2   6  26         23.11         21.57        20.08 o
   3   6  26          0.74         -0.43        10.49 o
   4   6  26          4.67          5.02        11.92 o
   5   6  26          1.92         13.81        12.57 o
   1   7  26          4.91         28.90        16.37 o
   2   7  26         37.80         33.72        19.31 o
   3   7  26        103.50        168.13        23.32 o
   0   8  26          0.52         11.60        21.42 o
   1   8  26          0.19        -11.88        14.19 o
   1   1  27          0.12         -5.29         8.77 o
   2   1  27         76.11         49.44        11.25 o
   3   1  27         14.75         11.65         9.83 o
   4   1  27         48.81         37.40        11.34 o
   5   1  27          5.51          8.41        10.43 o
   6   1  27          0.71         -4.92        11.11 o
   7   1  27         36.05         34.57        17.91 o
   0   2  27        278.15        253.92        24.29 o
   1   2  27         51.90         35.07        12.70 o
   2   2  27        161.92        154.65        14.37 o
   3   2  27         33.35         22.44        10.00 o
   4   2  27         47.40         22.73        19.20 o
   5   2  27         27.72         35.56        20.58 o
   6   2  27          0.03          3.61        12.55 o
   1   3  27         23.33         28.42         9.99 o
   2   3  27         45.60         54.87        11.22 o
   3   3  27         40.08         49.69        11.34 o
   4   3  27         15.09          6.49         9.57 o
   5   3  27          0.06          4.09        12.28 o
   6   3  27          5.25          2.48        13.42 o
   0   4  27        517.28        628.22        66.93 o
   1   4  27          4.35          1.78         9.15 o
   2   4  27         13.65         13.93        10.72 o
   3   4  27        139.76        116.65        14.07 o
   4   4  27         26.30         36.62        14.29 o
   5   4  27        111.45        112.50        17.23 o
   6   4  27         37.78         47.13        14.78 o
   1   5  27        101.51        108.40        13.19 o
   2   5  27        100.81        119.68        13.74 o
   3   5  27        496.08        562.70        35.81 o
   4   5  27        274.45        318.78        24.04 o
   5   5  27         13.31         35.61        20.17 o
   0   6  27        167.39        184.72        34.80 o
   1   6  27        131.38        135.40        25.43 o
   2   6  27         10.87         21.42        16.01 o
   3   6  27        142.51        144.13        23.24 o
   4   6  27         26.32         31.24        19.77 o
   1   7  27        118.59        148.64        27.66 o
   2   7  27        210.35        211.52        20.14 o
   0   0  28        493.79        498.83        48.19 o
   1   0  28         41.45         77.90        18.27 o
   2   0  28         84.60         96.84        30.79 o
   3   0  28         60.76         82.93        18.61 o
   4   0  28         41.81         36.60        16.90 o
   5   0  28         93.71         90.05        30.79 o
   6   0  28         16.62          2.57        16.37 o
   1   1  28         79.36         96.78        13.90 o
   2   1  28          1.05          0.91         9.92 o
   3   1  28         60.29         94.32        13.58 o
   4   1  28          0.06          0.58        10.25 o
   5   1  28         64.22         66.02        12.93 o
   6   1  28          5.95          5.29        12.73 o
   0   2  28        148.98        124.23        19.29 o
   1   2  28          0.07         -8.84         8.84 o
   2   2  28          7.23          2.70         9.42 o
   3   2  28         55.60         80.36        13.35 o
   4   2  28         10.99          9.28        10.41 o
   5   2  28         10.38          4.38        10.62 o
   6   2  28        107.47         97.54        16.99 o
   1   3  28         32.00         19.59        12.36 o
   2   3  28         24.06          8.64        12.28 o
   3   3  28        125.39        180.09        16.13 o
   4   3  28          0.48         -6.44         9.74 o
   5   3  28        219.87        272.65        27.25 o
   0   4  28         74.45         91.31        18.17 o
   1   4  28        189.38        246.56        17.81 o
   2   4  28         88.71        134.40        18.29 o
   3   4  28         28.02         41.57        11.28 o
   4   4  28         45.98         50.05        12.13 o
   5   4  28        327.84        297.58        24.17 o
   1   5  28        187.68        222.60        19.32 o
   2   5  28         49.00         41.92        11.48 o
   3   5  28        255.91        336.11        29.11 o
   4   5  28         23.10         27.50        11.77 o
   0   6  28          6.92         19.63        23.20 o
   1   6  28         69.47         83.99        20.19 o
   2   6  28         21.17         -0.34        16.64 o
   3   6  28         18.23          6.69        18.29 o
   1   1  29         83.97        115.39        14.23 o
   2   1  29          9.13         13.56        10.45 o
   3   1  29         48.43         41.41        12.36 o
   4   1  29          1.25         -4.90        10.46 o
   5   1  29          0.53          6.25        10.69 o
   0   2  29        313.72        342.16        29.48 o
   1   2  29         13.14         15.49        10.57 o
   2   2  29         83.67         71.91        13.11 o
   3   2  29         28.39         15.69        11.10 o
   4   2  29         59.60         78.95        13.47 o
   5   2  29         13.66         -4.24        10.75 o
   1   3  29          7.56         20.93        10.51 o
   2   3  29        105.99         89.57        13.68 o
   3   3  29          5.01          4.34        10.09 o
   4   3  29         16.02          5.82        10.54 o
   5   3  29         39.80         64.86        13.59 o
   0   4  29          1.21         -1.03        13.84 o
   1   4  29        125.18        136.50        15.31 o
   2   4  29        316.49        362.36        21.33 o
   3   4  29         91.52         95.91        13.74 o
   4   4  29         45.87         64.21        14.17 o
   1   5  29        295.73        351.54        38.77 o
   2   5  29          9.24         10.40        10.62 o
   3   5  29         10.85         -1.51        10.96 o
   0   6  29        376.26        383.72        48.19 o
   1   6  29          9.72         33.02        18.30 o
   0   0  30          8.59         32.13        24.09 o
   1   0  30        273.15        293.58        29.01 o
   2   0  30        130.83        164.30        59.79 o
   3   0  30         89.63        119.22        26.77 o
   4   0  30         14.74         -0.89        15.14 o
   5   0  30          2.03         31.68        17.67 o
   1   1  30         60.29         70.76        13.02 o
   2   1  30         22.12          3.19        10.92 o
   3   1  30        168.39        189.93        17.40 o
   4   1  30         48.58         47.37        12.97 o
   5   1  30        206.20        239.24        71.39 o
   0   2  30        143.73        222.20        26.18 o
   1   2  30         37.17         12.76        16.10 o
   2   2  30         16.99         15.95        11.18 o
   3   2  30        420.92        424.26        24.05 o
   4   2  30        211.04        279.21        31.46 o
   1   3  30          8.60         10.02        11.09 o
   2   3  30          1.52        -10.22        10.22 o
   3   3  30         25.67         32.25        12.31 o
   4   3  30         19.31         34.07        12.48 o
   0   4  30         40.34         17.69        16.01 o
   1   4  30         47.02         45.33        12.50 o
   2   4  30         70.98        118.81        15.29 o
   3   4  30        493.21        582.96        26.85 o
   1   5  30        156.08        157.95        16.70 o
   2   5  30        109.86        157.50        16.84 o
   1   1  31         28.50         37.17        12.35 o
   2   1  31          0.48          4.32        10.77 o
   3   1  31         15.81         -1.60        12.11 o
   4   1  31         13.30          7.89        11.96 o
   0   2  31         37.88         35.36        20.52 o
   1   2  31         92.01        116.45        15.71 o
   2   2  31         37.63         39.65        14.55 o
   3   2  31          2.41         14.24        11.48 o
   1   3  31        109.28        122.72        15.45 o
   2   3  31        137.97        167.22        22.51 o
   3   3  31        165.51        172.12        17.25 o
   0   4  31        203.37        268.67        30.34 o
   1   4  31          9.08          9.79        11.52 o
   0   0  32        357.40        357.84        46.40 o
   1   0  32         53.76         79.64        20.44 o
   2   0  32         21.76          7.30        16.08 o
   1   1  32         60.51         74.74        14.41 o
   2   1  32         98.96        132.09        16.56 o
   0   2  32        249.42        412.40        35.07 o
   1   2  32          0.97        -14.11        14.11 o
   2   2  32         11.54         11.08        11.52 o
                                                
